# Supplementary material for: Vitamin D Deficiency Promotes Liver Tumor Growth in Transforming Growth Factor-β/Smad3-Deficient Mice Through Wnt and Toll-like Receptor 7 Pathway Modulation
Source: Sci Rep. 2016 Jul 26;6:30217. doi: 10.1038/srep30217 (PMC4960540; doi:10.1038/srep30217)
Supplement: Supplementary Dataset 1 [file srep30217-s2.xls]

## Sheet: Sheet1
UID	EWEIGHT	910	932	909	934	1004	1006	931	1005	933	936	980	958	979	981	957	983	1003	911	912	935	984	1008	982	959	1007	1032	1029	956	960	Y755 7/16/13 tumor2	Y726 7/9/13 liver tumor	Y755 7/16/13 tumor1
NAME		T-Smad3-High VD-1	T-Smad3-High VD-2	T-Smad3-High VD-3	T-Smad3-High VD-4	T-Smad3-High VD-5	T-Smad3-High VD-6	T-Smad3-High VD-7	T-Smad3-High VD-8	T-Smad3-Low VD-1	T-Smad3-Low VD-2	T-Smad3-Low VD-3	T-Smad3-Low VD-4	T-Smad3-Low VD-5	T-Smad3-Low VD-6	T-Smad3-Low VD-7	T-Smad3-Low VD-8	T-Smad3-Low VD-9	T-WT-High VD-1	T-WT-High VD-2	T-WT-High VD-3	T-WT-High VD-4	T-WT-Low VD-1	T-WT-Low VD-2	T-WT-Low VD-3	T-WT-Low VD-4	T-WT-Low VD-5	T-WT-Low VD-6	T-WT-Low VD-7	T-WT-Low VD-8	T-WT-Low VD-9	T-WT-Low VD-10	T-WT-Low VD-11
GWEIGHT		1	1	1	1	1	1	1	1	1	1	1	1	1	1	1	1	1	1	1	1	1	1	1	1	1	1	1	1	1	0.0116233	0.0134047	0.00885861
14-3-3_beta-R-V	1	-0.0800582	-0.0652974	-0.00577019	-0.0563269	0.0965924	0.00577019	0.0461642	0.0120336	0.0372668	-0.0390731	0.0411026	-0.0219043	-0.0135051	-0.190044	0.00780526	-0.229304	0.04399	-0.0801052	-0.0218334	0.0494756	0.0154529	-0.151785	0.0699094	-0.102845	-0.0975855	-0.0342969	0.123227	0.0624297	-0.0339571	-0.00117547	0.0399106	0.0301658
14-3-3_zeta-R-V	1	-0.0068177	0.00117547	0.054935	-0.0917761	-0.0137106	0.0537292	0.0862859	0.231335	0.147007	-0.0770333	-0.124414	-0.039401	0.155906	0.127172	0.114586	-0.101223	0.125425	-0.12965	-0.0670448	0.111079	-0.0883084	-0.154718	0.163496	0.0212107	-0.0670295	-0.181895	-0.0107086	0.0849088	-0.0450878	0.69814	0.460952	0.431981
4E-BP1-R-V	1	-0.372845	0.0610075	-0.0467071	-0.0726816	-0.30488	-0.169084	0.0857084	0.113044	-0.0197051	0.0197051	-0.349935	-0.157472	0.372914	0.222478	0.374312	0.556742	-0.0342136	-0.316516	-0.157021	0.165115	-0.177269	-0.104746	0.0873941	-0.0270241	-0.0760351	0.0544594	-0.191726	0.214201	0.180732	-0.0458604	0.0512488	0.106491
4E-BP1_pS65-R-V	1	-0.00181296	0.0835694	0.0388312	-0.0415978	-0.0575905	-0.00950811	0.0777097	-0.171612	-0.109425	0.206745	0.143357	-0.0471107	0.0192113	0.444768	0.316106	-0.0118161	0.0267684	-0.0608655	0.00181296	0.155552	0.0208408	0.138983	-0.0194118	-0.0806925	-0.0923657	-0.0339295	-0.0119084	0.0056524	-0.0734866	0.163382	0.222694	0.297185
4E-BP1_pT37_T46-R-V	1	-0.196413	-0.0136717	0.0203075	-0.102386	0.0744321	-0.0971509	-0.225496	0.0196531	-0.222179	0.159632	-0.0450902	0.0108548	0.374055	0.558681	0.933627	0.795148	0.0654157	-0.213888	-0.0648937	0.101582	-0.297232	0.183671	-0.0108548	-0.224259	-0.0561634	-0.0936679	-0.0546594	0.248062	-0.143935	0.0568038	0.0449542	0.10202
53BP1-R-V	1	-0.112819	0.0475378	0.0703819	-0.147107	-0.245233	-0.0707882	-0.0798292	0.0559411	0.104279	0.0682792	0.0202775	0.0109664	0.657483	1.06922	-0.0779384	-0.118152	-0.0124707	-0.0255981	0.00109005	0.195532	-0.07362	0.326199	-0.195686	0.0327172	-0.0111491	-0.00458165	-0.0802104	-0.130967	-0.00109005	-0.100018	-0.222088	0.00439402
A-Raf-R-V	1	-0.00857484	-0.217294	0.547258	-0.0194354	0.123544	-0.17812	-0.0511134	-0.0373161	0.0190954	0.21319	0.00877886	0.0221874	-0.261716	0.054264	0.0684849	0.674534	0.2907	0.136166	0.0280532	-0.229731	-0.00439402	-0.0737404	-0.165363	0.0753981	0.172589	0.0795046	-0.0220215	-0.171718	-0.19459	-0.594483	-0.174064	-0.181999
ACC_pS79-R-V	1	-1.11764	-0.54358	0.525891	0.184685	-0.0964838	0.0964838	-0.73465	-0.582117	0.604915	0.705213	1.12101	0.168936	-0.575612	-0.299837	0.825857	-0.162145	0.467733	0.341668	0.193611	-0.472562	0.181042	0.551051	0.196988	-0.254738	0.54872	-0.226456	0.26847	-0.885088	-0.854085	-0.0218776	0.0335532	0.0528994
ACC1-R-E	1	0.383321	0.00190696	0.201397	0.0243931	0.051429	0.0752638	-0.0320864	-0.0490082	-0.194284	0.0507965	0.0908334	-0.0103908	-0.126682	0.615785	-0.208033	-0.106028	-0.112987	-0.0748424	0.193379	-0.201467	-0.00190696	0.14212	-0.0444832	0.00741541	-0.139	0.0663792	-0.0694659	-0.0208727	0.0206783	0.0220223	-0.16302	0.0345675
ACVRL1-R-C	1	0.151357	-0.018797	0.0563146	0.139832	-0.0221774	0.0423509	-0.0448234	-0.13915	-0.121637	0.149519	-0.0476256	-0.0474369	-0.289933	-0.204645	-0.0546565	0.506347	-0.156019	0.145942	0.255365	0.13618	-0.0160248	-0.0909861	0.0588454	0.074847	-0.0456227	0.0160248	-0.108531	0.134723	0.0510554	0.00886737	0.0402781	-0.028958
Akt-R-V	1	-0.066355	-0.0341533	-0.00781054	0.129105	0.144128	-0.210676	0.0772296	-0.0592117	0.220154	0.0342239	-0.0104033	0.131948	0.407777	0.606033	0.361927	0.194394	0.119971	-0.0201079	-0.0692836	-0.121597	-0.149543	-0.162291	-0.0274521	0.00781054	-0.0332327	-0.160693	0.0762651	0.0222296	-0.0518718	-0.0132336	-0.0517686	0.0318413
Akt_pS473-R-V	1	-0.0250792	-0.0179115	0.149923	-0.0111276	0.0557789	0.180565	-0.191268	0.00196058	-0.00196058	-0.121575	0.0985108	0.0921852	-0.173637	0.665128	-0.19202	0.125689	-0.0231811	0.0452273	0.175193	-0.340943	-0.00899425	0.095311	0.150887	0.0114969	-0.0488992	0.0245958	0.00722936	-0.0551196	-0.0491335	0.0632892	0.0402984	0.0320896
Akt_pT308-R-V	1	0.246167	-0.0274247	0.0752717	0.0210121	-0.00159971	0.0896496	-0.0713676	-0.0286845	-0.139649	-0.0130279	0.0648411	-0.00863207	-0.00722491	0.500578	-0.159406	0.0958193	-0.0811234	-0.115407	0.0999678	-0.15302	0.00159971	0.142581	-0.00413249	0.0605468	-0.0387629	0.0857547	-0.0697713	-0.0167968	0.0627055	-0.151681	-0.0476662	-0.00357074
AMPK_alpha-R-C	1	-0.0743517	-0.182999	0.052907	0.162473	-0.0754915	-0.139488	-0.140476	-0.12159	0.403864	0.0892561	0.037536	-0.0855663	-0.0748367	0.188221	0.465238	0.732599	-0.120915	0.167006	-0.154743	0.294848	-0.224597	0.102962	0.349406	-0.0316917	0.200718	0.00357074	0.0126508	0.277012	-0.107601	0.1452	-0.127432	-0.0507143
AMPK_pT172-R-V	1	-0.306165	-0.215429	0.0788522	0.0706532	-0.255777	-0.0194733	-0.17446	-0.220892	-0.0222902	0.276606	-0.113812	-0.0746419	-0.381249	-0.396569	-0.0697971	0.053619	-0.385016	0.231362	0.245716	0.111018	0.0274611	0.0262799	0.123731	0.0854426	0.129503	0.11943	-0.174662	0.0194733	0.112861	-1.11241e-05	-0.0724008	-0.0125185
AR-R-V	1	0.0457347	-0.0960095	0.0974294	0.046833	0.117119	-0.0018638	-0.0646087	-0.00206657	0.0248585	-0.0202174	0.100623	0.100082	0.42637	-0.229059	0.0267503	0.547826	0.307927	-0.0441051	0.204632	-0.0420716	1.11241e-05	-1.2665e-05	0.0335277	-0.0912179	-0.0162666	-0.00103006	-0.0501593	0.196274	0.122218	0.178503	-0.169199	-0.0367067
B-Raf_pS445-R-V	1	0.0896831	-0.106812	-0.0497856	0.0991244	0.130542	0.0454418	-0.167437	-0.0253111	0.000705184	0.215873	-0.092616	-0.00508175	-0.107658	-0.184978	-0.0117072	0.0559955	-0.0304907	0.253303	0.304488	-0.203226	0.160209	0.246794	-0.135759	0.12112	0.204345	0.319115	-0.000705184	-0.121798	0.209178	0.105349	0.00399224	0.192117
Bad_pS112-R-V	1	0.0103747	0.00218154	0.0400269	-0.0453689	0.0263597	-0.0387441	-0.00218154	-0.0226088	0.00258215	-0.0234595	-0.0172668	-0.0269705	-0.0991992	0.169257	0.0683783	-0.172184	-0.0371344	0.10062	0.133695	-0.0754858	-0.0507809	0.0979397	-0.0406344	-0.0236923	-0.0658942	0.0197513	0.0218158	0.0474593	-0.043063	0.0268209	-0.0459582	0.0612571
Bak-R-C	1	0.0153665	0.00252615	-0.087976	0.0667197	-0.0232941	-0.0975887	-0.092514	-0.183878	-0.0692327	0.200935	-0.0350836	0.00871765	-0.174158	0.1178	0.0956097	0.122803	0.00671958	-0.0318359	0.15438	0.0442304	-0.0566203	0.0879845	-0.0531217	-0.0749787	-0.00252615	0.0389941	0.0209566	-0.0532449	-0.0957033	-0.143433	-0.0157188	-0.216938
Bax-R-V	1	-0.108875	0.177213	-0.0887367	-0.10765	0.0699972	-0.111771	-0.000426138	0.212123	-0.0043653	0.160599	0.00115045	0.000426138	0.462107	0.193865	0.611556	0.566469	0.162306	0.073184	-0.0163611	0.129339	-0.0682763	0.151418	-0.214191	-0.110582	0.0231644	-0.0389174	0.0638499	-0.0938535	-0.0960659	-0.304044	-0.0597065	-0.246889
Bcl-xL-R-V	1	-0.0133934	0.025343	-0.467926	-0.0990321	0.153128	-0.320737	0.28388	0.640228	0.0719058	0.277561	-0.182743	0.0263099	1.06946	0.0133934	0.820623	1.9826	0.548513	-0.164702	-0.166849	-0.0393981	-0.145007	0.143449	-0.0946849	0.0906785	-0.294325	-0.183219	0.0218125	-0.0933515	0.250132	-0.100784	0.0993429	0.0044563
Beclin-G-C	1	0.129058	-0.0782968	-0.118478	0.153095	0.00706135	0.198871	-0.126601	0.122962	0.108805	-0.0901797	-0.199547	0.138202	0.0399314	-0.277086	0.101757	0.00627031	-0.0718321	-0.0044563	0.125966	-0.0721875	-0.0289238	-0.0393112	-0.0835878	0.0372552	-0.0924578	0.0243473	-0.0323723	-0.0988838	0.0751194	-0.272519	-0.0110681	-0.0363497
beta-Catenin-R-V	1	-0.336871	-0.187693	0.180004	0.0670032	0.110346	-0.357777	-0.140896	-0.23564	0.62504	-0.0170783	0.349535	0.179894	0.374472	0.552501	0.249681	0.797814	0.875452	0.424351	-0.159859	-0.466405	0.116092	0.0110681	-0.186428	-0.137468	-0.310548	-0.16632	0.152565	-0.0323977	0.192376	-0.0903884	-0.00955023	0.00108484
beta-Catenin_pT41_S45-R-V	1	0.11178	-0.00108484	-0.00314717	0.039933	0.0034224	0.106509	0.168037	0.155832	0.109962	-0.0688983	0.0207796	-0.00111324	0.150489	-0.145273	-0.129317	-0.241839	-0.0802642	-0.0171896	0.0494842	-0.0527771	0.0250876	-0.0752168	0.0541105	0.0385096	-0.0595513	-0.0489003	0.0648462	0.0470437	-0.103299	0.147455	0.0622635	-0.0610282
Bid-R-C	1	-0.0106712	0.15558	-0.102915	0.0451192	0.0499777	-0.0118941	0.143907	0.0259466	0.0456139	0.0275141	-0.0036099	-0.0372262	0.331536	-0.0279198	0.110231	0.132497	0.121683	0.0036099	-0.0674471	-0.0200021	-0.123427	-0.109282	-0.0815613	-0.0069677	-0.0405812	-0.0308916	-0.035769	0.0144283	0.0707004	0.199239	-0.0481891	0.124455
Bim-R-V	1	-0.000496688	0.0345215	-0.0566812	0.000496688	-0.0807287	-0.0578042	-0.028963	-0.236975	-0.0377797	0.132331	-0.0793204	-0.0567399	0.171977	0.778601	-0.182854	0.316905	-0.216994	-0.075281	0.0898848	0.154798	0.0866189	0.118239	-0.135424	0.0659441	0.0599815	0.0492345	-0.0492244	-0.0451058	0.126964	0.0459588	0.0526577	0.0181074
BRCA2-R-C	1	0.0799451	0.0546109	0.204907	-0.0188605	0.151072	-0.0051414	0.0827076	0.0725292	0.0754702	0.000820264	0.0683796	0.0694564	-0.139537	-0.276901	-0.109418	-0.154088	-0.00975124	-0.0211346	0.0519611	-0.00453166	-0.0420088	-0.0348695	-0.00392666	-0.047178	-0.0284534	-0.0337017	0.00246735	0.0243298	-0.000820264	0.0621495	0.125323	0.00249898
c-Jun_pS73-R-V	1	0.0629422	0.0661674	0.0922672	-0.0315291	0.010907	-0.0108933	0.218734	-0.0698146	0.0691821	0.0434034	-0.0865979	-0.0822266	0.00429435	-0.119351	-0.206766	-0.235498	0.0717261	0.0307331	0.115453	-0.140408	-0.00249898	-0.0119503	-0.0617434	-0.0660553	-0.0718754	0.017848	-0.0345199	-0.0215161	0.0554459	0.043403	0.0339237	-0.0364315
c-Kit-R-V	1	0.0226273	0.0591929	0.0459405	0.0426018	0.079148	-0.0684159	0.0756061	-0.0585464	0.0458635	0.104867	0.0130962	-0.007001	-0.11472	-0.197004	-0.176724	-0.104458	-0.0144168	-0.0682934	0.00539625	0.0497932	0.0185656	-0.00539625	-0.054976	-0.116663	-0.0681625	0.00547982	-0.0564229	0.0416352	-0.0211359	-0.0180965	-0.0850775	-0.0820027
c-Met_pY1235-R-V	1	-0.0550258	0.0691072	-0.0454709	-0.19238	-0.117505	-0.143283	0.11432	0.0250235	0.0284687	0.143154	-0.00318742	-0.114547	0.0111262	0.0674077	0.0213353	0.0652207	0.0807652	-0.0704228	-0.0026613	0.0837228	-0.099046	-0.0175402	-0.0110504	-0.0812523	0.0126206	0.0026613	0.049591	0.0473349	0.033563	0.00178207	-0.0476524	0.0143659
c-Myc-R-C	1	-0.161621	-0.173272	0.056316	-0.212354	-0.214256	-0.0814225	0.346824	0.0025701	0.00305699	0.251017	-0.165279	-0.065934	0.0117024	0.32792	-0.154057	0.371692	0.349687	-0.122328	-0.0923756	0.0632874	0.154598	0.103565	-0.0159926	-0.00178207	-0.105623	-0.0124247	-0.0239389	0.0442765	0.290226	-0.00670439	0.110334	0.0542483
C-Raf-R-V	1	-0.100282	-0.00397537	-0.00214828	-0.0965698	-0.290073	-0.0237796	0.0847929	-0.0665019	0.209258	0.00214828	-0.004751	-0.0575638	0.215422	0.818842	0.214407	0.287498	0.298798	0.0317631	-0.0866337	-0.130667	-0.0368248	-0.0725842	0.0810005	0.0290604	0.00305583	-0.0780956	0.161654	0.251019	-0.136345	-0.0865487	-0.0608745	-0.0162177
C-Raf_pS338-R-V	1	0.122903	-0.0711617	0.0235902	-0.111177	-0.12262	-0.161084	-0.0974633	-0.270566	-0.0648416	0.239127	-0.0391537	-0.0172352	0.0722488	0.224344	0.124173	0.432641	0.0418973	0.0833373	0.0340358	0.0141437	-0.00194218	-0.0434355	-0.0397576	0.0579864	0.0103895	0.0157864	0.00194218	-0.0817346	0.0813298	0.00313844	-0.0859962	-0.212132
Caspase-7_cleavedD198-R-C	1	-0.00844832	0.0135445	-0.045015	0.0856756	0.430589	-0.0524792	0.478974	0.162249	-0.0384475	-0.00934223	-0.0309132	0.262212	0.558686	-0.00313844	-0.151763	0.482902	0.0286571	-0.11824	0.0404529	0.703941	-0.0612503	0.0936847	-0.179141	0.238322	0.0903058	-0.0134613	-0.0878613	-0.142519	0.0241418	0.509	0.510843	0.155953
Caveolin-1-R-V	1	-0.0499976	0.165414	-0.0145392	-0.0717135	-0.0707747	-0.0388751	0.00370153	0.420351	0.247677	0.066469	0.0900472	-0.133578	0.90259	-0.41862	0.0811113	-0.00370153	-0.140065	-0.269371	-0.150633	0.0700494	-0.146616	-0.0173951	0.025409	-0.0109543	0.040514	-0.264817	-0.236352	0.046993	0.264223	0.0445318	0.0285656	-0.124288
CDK1-R-V	1	0.0402528	-0.119695	-0.0656844	0.0243067	0.0185005	0.00481956	0.0697349	-0.0436094	-0.01639	0.0182276	-0.0155529	0.0127075	0.188754	-0.0415923	-0.118964	-0.00140176	-0.102665	-0.0997558	-0.00605661	0.00140176	0.0991057	0.0655069	-0.0725876	0.0228738	-0.0786302	0.0411668	-0.121766	-0.0524866	0.0675813	-0.0179318	0.167084	0.0686082
CDKN2A_p16INK4a-R-V	1	-0.0688113	0.279485	7.84183e-05	-0.108227	0.00504788	0.0503604	0.0568569	0.113172	-0.190177	-0.207654	0.0859776	-0.22949	-7.84183e-05	-0.221726	-0.037359	0.313917	-0.158928	-0.0835815	-0.0212239	0.1537	0.157867	0.159069	-0.0201675	-0.0317143	0.12754	0.102298	-0.00054223	0.0847594	-0.0415592	0.182259	-0.0101898	-0.0602782
Chk1_pS345-R-C	1	-0.172673	-0.0517866	-0.0822412	-0.0934275	0.12956	0.0914986	-0.0234033	0.0737168	0.0173992	0.0557351	-0.0253018	-0.134548	-0.112153	0.0620153	0.0101898	-0.0239892	-0.077577	0.132471	0.158601	0.0967299	0.102609	0.0735257	-0.0191723	0.0491639	0.182737	-0.115639	-0.0211176	-0.0881965	0.0491283	0.041241	-0.0160366	-0.0993842
Chk2_pT68-R-C	1	0.212157	0.00531957	0.0413004	0.216764	0.075422	0.101979	0.0363591	0.0104874	0.0456349	-0.00531957	0.00898307	-0.0189447	-0.261254	-0.485454	-0.19211	-0.252742	-0.163276	0.0452798	0.182022	-0.123948	-0.013383	0.092978	-0.0265982	-0.0268894	-0.018146	0.0756797	-0.0913732	0.0800798	-0.0142144	0.0193448	-0.084023	-0.00449093
cIAP-R-C	1	0.2415	-0.0409413	0.00701069	-0.132533	-0.0828342	-0.179093	0.0435732	-0.0730719	0.0135434	0.128718	-0.10108	-0.0250554	0.183099	0.397159	0.516525	0.61394	0.189048	0.0975615	-0.0510988	0.0740021	-0.00977427	-0.0433064	-0.140199	0.114719	-0.0832591	-0.0309177	-0.129662	0.00449093	0.0537934	0.038602	-0.0344359	-0.0847392
Claudin-7-R-V	1	-0.0029507	0.0492231	0.0221831	0.060477	0.0712707	0.00356874	0.00639576	0.0178224	-0.0111341	-0.0266402	0.0313763	-0.0630335	-0.0773624	0.251646	-0.209965	-0.0563593	-0.0615417	-0.0663921	-0.0263773	0.143249	0.0029507	-0.0591644	-0.0437694	0.0350096	-0.0523826	0.0541719	-0.106054	0.0613077	0.07534	0.260774	-0.137555	0.210723
Collagen_VI-R-V	1	-0.0409192	-0.16573	0.224164	-0.0912758	0.087166	-0.00532548	-0.0662537	-0.0121843	-0.0869947	0.0936958	0.000224989	-0.0921685	-0.0245788	0.00406342	-0.242717	-0.221778	0.0800493	-0.0835729	-0.000224989	0.242954	0.16126	0.0350854	-0.0507979	-0.117654	0.0488398	0.123431	0.103445	0.022512	0.199503	-0.470538	0.254832	-0.22497
Cox 2-R-C	1	0.451846	0.393244	0.915719	0.329249	0.51248	0.0167268	0.207281	0.279605	0.333831	-0.488382	0.385261	0.314258	-0.189318	-0.088007	0.156355	-0.729788	0.153585	-0.177642	-0.31892	-0.18344	-0.537868	-0.988611	-0.0167268	-0.288865	-0.499213	-0.824102	0.0188707	0.334456	-0.583226	0.0585749	-0.119461	0.0814391
CRM1-R-E	1	-0.273989	-0.205007	0.0651778	-0.260853	-0.257941	-0.0576993	0.343131	0.117842	-0.0123851	0.167815	-0.197444	-0.0514637	0.0518483	0.612572	-0.117232	-0.00769821	0.415988	-0.114517	-0.0897348	-0.0062622	0.260017	0.0667405	0.0062622	0.14532	-0.0929018	-0.155139	0.100975	0.0413423	0.289767	0.0381946	-0.0278773	-0.00126907
Cyclin_B1-R-V	1	0.0622715	0.0664882	0.0924039	0.0770618	0.235555	0.10251	0.00323051	0.0393101	0.119007	-0.144385	0.00301694	0.0388637	-0.534988	-0.690237	-0.327429	-0.607814	-0.12068	-0.114755	0.138004	-0.162914	0.0294866	-0.0371442	-0.107677	-0.142719	-0.102966	0.0106307	-0.0582024	0.00126907	-0.0623861	0.19072	-0.130889	0.189802
Cyclin_D1-R-V	1	-0.0306466	-0.151303	0.142172	-0.0665324	0.0286588	0.0662166	-0.0485984	0.107064	0.0679825	-0.0793973	0.00953041	0.000834914	-0.19345	-0.0951752	-0.314548	-0.3832	0.0347189	-0.148539	-0.0884182	0.0831245	0.0397642	-0.187285	0.030727	-0.102794	-0.000834914	0.00610764	0.178412	0.081913	-0.0680069	0.0418544	0.164857	-0.0174877
DJ-1-R-V	1	-0.043299	0.12093	0.0604767	-0.0254439	-0.0327752	-0.130246	-0.0726862	-0.0671444	0.0434736	0.17727	-0.112089	0.206959	-0.0550366	-0.0554498	0.272446	0.94892	0.292657	-0.212371	-0.0111003	0.239534	-0.147773	0.211042	-0.123195	0.18535	-0.109363	0.0111003	-0.0950574	0.0307386	0.0431551	0.000289503	-0.000289503	-0.122667
Dvl3-R-V	1	0.316417	-0.0170253	-0.123506	-0.121065	-0.133658	-0.164144	0.174367	0.0738315	-0.00996173	0.24853	-0.092493	0.0330368	0.327891	0.45251	0.341375	0.483029	0.254212	0.152358	-0.0360998	0.0579243	-0.0517587	0.100725	-0.0205526	-0.0198505	-0.0180492	-0.0460783	-0.0269131	0.0345617	0.0215557	-0.0819887	0.12532	0.245479
E-Cadherin-R-V	1	0.10674	-0.246726	-0.204901	-0.139531	-0.845199	0.0748675	-0.315273	-0.183233	-0.00903356	-0.37446	-0.0391946	0.0484658	0.0311783	1.03557	-0.546227	-1.55114	-1.57362	-0.063518	0.00903356	-0.0969874	0.265542	0.45486	0.0913479	0.141966	0.0727553	0.10765	0.167619	0.10557	-0.744575	-0.172002	-0.0103541	-0.106986
eEF2-R-C	1	-0.372209	0.368814	-0.426319	-0.068627	-0.177739	-0.104938	-0.367533	-0.220751	0.0924479	0.234715	0.0355464	0.056173	0.407677	0.161004	1.07202	0.803725	0.21479	0.266186	-0.0210026	0.695173	-0.0902357	0.0103541	0.0667141	-0.587003	-0.232501	0.116539	0.311775	-0.18416	-0.334611	-0.00835038	0.0522286	0.0450506
eEF2K-R-V	1	0.0685863	0.0832387	0.0838328	0.0993575	0.221208	0.152711	-0.0442778	0.00835038	0.265968	-0.114151	0.0488732	0.0428175	-0.468246	-0.480581	-0.320976	-0.560335	-0.128844	-0.0980524	0.136771	-0.113453	0.0432949	0.0282689	-0.0856939	-0.100685	-0.0886288	0.121298	-0.0814664	-0.0191134	-0.0625728	-0.118674	0.0384667	-0.104365
EGFR-R-V	1	-0.0598598	0.244177	-0.00308539	-0.133055	-0.0456685	-0.0803408	0.0614097	0.0502218	0.101649	0.0881068	-0.165441	0.0127375	0.0808402	-0.0512925	0.224507	1.37494	0.0615551	0.0986473	0.0825946	0.0271522	-0.0438164	-0.149884	-0.140183	-0.0421845	-0.0455221	-0.060291	-0.0331289	0.00308539	0.0253001	0.0813118	0.157558	0.000987692
EGFR_pY1068-R-C	1	-0.0144122	0.276162	0.0916386	0.125575	0.256962	0.159337	-0.0286881	0.0651513	0.183608	-0.137316	-0.116186	0.286165	0.119439	-0.228646	-0.0607521	-0.54836	-0.0755764	0.804525	0.248903	-0.28463	-0.041104	-0.000987692	-0.1431	-0.204644	-0.0927675	0.0155021	-0.134564	0.0126253	-0.0736739	2.89878e-05	-0.0679307	-0.123048
EGFR_pY1173-R-V	1	-0.0754611	-0.0206844	-0.126889	-0.149332	-0.069246	-0.126516	-0.0670608	-0.17662	0.112063	0.160168	-0.0286086	-0.027778	0.00228832	0.0622502	0.217367	0.376977	0.143221	0.0640009	0.00673669	0.158244	-0.0543284	0.00167571	0.0325703	-0.00559667	0.0271266	-2.89878e-05	0.0602215	-0.0613951	0.042597	0.0150407	0.0566566	0.0407615
eIF4E-R-V	1	-0.139807	-0.0297945	-0.141126	-0.119423	-0.136954	-0.0365468	0.000618898	-0.0385135	-0.000618898	0.0306957	-0.190027	-0.0437081	0.0782995	0.190675	0.0238461	0.17412	0.0448101	-0.130338	0.0667854	0.0279335	0.0765566	0.094087	-0.164687	-0.044783	-0.160379	0.0195683	-0.147361	-0.14003	0.0781473	0.00628623	0.0704996	0.042702
eIF4G-R-C	1	-0.232652	-0.0217756	-0.282387	-0.317821	-0.702932	-0.0113657	0.243369	-0.0551541	-0.216902	-0.0785403	-0.132078	-0.0749639	0.38071	0.267406	0.294617	0.36365	0.24318	-0.00628623	-0.186528	0.404436	-0.103186	0.266823	0.221902	-0.0642633	0.0889599	0.136621	0.164644	-0.365306	0.112313	0.0114862	-0.000454348	-0.0478195
ER-alpha-R-V	1	0.083622	0.000454348	0.0216354	0.0704061	0.137789	0.131533	0.0500819	0.0104016	0.0553527	-0.0737744	-0.00372642	0.0112246	-0.360065	-0.440919	-0.254723	-0.389869	-0.0600208	-0.0581829	0.126531	-0.00760318	0.0753635	-0.0127582	0.00924751	-0.0437883	-0.0110504	0.0210883	-0.0805074	0.0657973	-0.0155648	-0.0463501	-0.0555001	0.0227548
ER-alpha_pS118-R-V	1	0.182621	-0.065527	-0.0933225	-0.0333975	-0.137219	-0.013866	-0.161259	-0.0983341	0.0552228	0.118555	-0.0575177	0.0994617	-0.0812246	0.0520104	0.0378805	0.20579	0.0555457	-0.0789117	0.013866	0.104603	-0.0424199	0.179861	-0.0772595	0.0163291	0.13041	0.179057	0.163066	-0.147132	-0.137819	-0.250999	-0.0823175	-0.15263
ETS-1-R-V	1	-0.00905899	0.187437	-0.169181	-0.140249	-0.189665	-0.0427209	-0.286522	-0.173616	-0.203394	0.522363	0.190353	0.0773717	0.195196	-0.461024	0.223614	0.635721	0.162644	0.00572294	0.0229729	0.524706	-0.00516152	-0.120769	0.252528	-0.0508706	0.090777	0.03131	0.0738851	-0.210798	0.00516152	0.0426982	0.124289	0.0165895
FAK -R-E	1	-0.30546	0.00487434	-0.221426	-0.196382	-0.218753	-0.136484	0.102411	-0.20065	-0.0112602	0.144968	-0.00487434	-0.0280911	0.0588656	0.309906	-0.127691	0.373157	-0.0241341	-0.189986	-0.172954	0.272174	0.0625246	-0.0729258	0.167472	0.168513	0.0699074	-0.0907542	0.0671322	0.0734886	-0.0648551	0.00834856	-0.0365924	-0.0684072
FAK_pY397-R-V	1	0.121395	-0.0913506	0.113156	0.137904	-0.132339	0.123293	-0.000748913	-0.115298	-0.0143925	-0.0167711	-0.0236497	0.0345857	-0.376083	-0.379837	-0.283962	-0.480446	-0.321757	0.0796228	0.264961	-0.0562051	0.15832	0.0267153	0.168862	0.0414017	0.057281	0.0548857	-0.185965	0.000748913	0.123195	-0.0833201	-0.0886583	-0.314948
FASN-R-V	1	-0.121377	0.00975424	0.35491	0.229175	0.261787	0.0517644	-0.173086	-0.0842045	0.199854	0.233569	0.80414	0.118801	-0.502042	-0.553926	-0.366533	-0.491449	0.613129	0.120048	0.0169698	-0.0879854	0.0270722	0.201871	0.0795055	-0.00975424	0.167499	-0.0723761	-0.0362821	-0.264697	-0.0911838	0.483205	0.137593	0.257259
Fibronectin-R-V	1	0.0169612	0.165348	-0.108534	0.0841632	-0.0421546	-0.0642539	0.219325	0.159228	0.00186452	-0.194577	-0.275765	-0.0303657	0.321365	-0.324857	-0.0547495	-0.430742	-0.30506	-0.00186452	0.101973	0.262503	-0.162317	-0.0554317	-0.183308	0.0897014	-0.109824	0.0586383	-0.130839	0.126888	0.657876	-0.0008846	0.0008846	-0.1076
FoxM1-R-V	1	0.10424	0.155707	0.0677699	0.183114	0.1406	0.0638586	0.0325654	0.0177115	-0.172757	-0.0393198	-0.0336099	0.0478884	-0.546911	-0.691576	-0.347486	-0.533491	-0.154088	0.0898822	0.274052	-0.0293127	0.118356	0.0938381	-0.062841	-0.0383035	-0.0287787	0.0935687	-0.12917	-0.0572402	0.0517605	0.0516804	-0.0137355	-0.151231
FOXO3a-R-C	1	0.20551	-0.0856773	0.130081	0.180481	0.00838481	0.157948	0.0405134	-0.0227784	-0.00305363	-0.0401956	0.00200472	0.0197099	-0.450707	-0.875679	-0.287493	-0.392828	-0.272565	0.0623102	0.209347	-0.171448	0.0822035	0.0240161	-0.00200472	-0.0436012	0.0845821	0.0223011	-0.0748988	0.0324098	-0.0838611	0.0820143	-0.0600082	0.00161086
FOXO3a_pS318_S321-R-C	1	0.160055	-0.117228	0.176044	0.129129	-0.0457356	0.118209	-0.00161086	0.0074004	0.0347456	0.0410463	-0.00900405	0.0464747	-0.202089	-0.409662	-0.0535548	-0.116731	-0.2846	0.162616	0.193836	-0.0409296	0.166473	0.124784	-0.0119607	-0.00500926	0.0749948	0.0734945	-0.0351029	-0.0193716	-0.00861718	0.0669004	0.0899609	-0.00324465
Gab2-R-V	1	-0.0604017	0.0462235	-0.0444404	0.0203678	-0.05044	-0.137984	-0.00846436	-0.120933	-0.182121	-0.127872	-0.0442592	0.0136575	0.469901	0.682615	0.355628	0.250492	-0.0666676	-0.0328641	0.036968	0.0630234	-0.130856	-0.0692723	-0.181722	0.00795271	0.0724072	0.00324465	-0.0518702	0.0836078	0.107228	-0.0589593	0.0130749	-0.0921349
GCN5L2-R-V	1	0.104776	0.117048	0.0918032	0.120982	0.0552279	0.0781172	0.0620931	0.0440973	-0.269962	-0.0849528	-0.054143	-0.0246693	-0.296526	0.0672591	-0.21843	-0.425327	-0.142489	0.0519578	0.164622	-0.0438773	0.0056879	0.0303393	-0.0056879	-0.0145963	0.0243101	0.0614893	-0.0837572	-0.0386798	-0.022748	-0.0861869	-0.055915	-0.15916
GPBB-R-V	1	-0.101001	0.142292	-0.14391	0.2922	-0.0180588	0.0520589	-0.251309	-0.142841	0.311754	0.281933	0.0107832	0.275095	-0.521585	-0.590127	0.0245908	0.0219102	0.109668	-0.113204	-0.0297094	0.23681	0.0536066	0.279134	-0.00382491	0.071705	-0.118316	0.0656339	-0.0401378	0.00382491	-0.0846965	-0.230536	-0.00206904	0.0620648
GSK3-alpha-beta_pS21_S9-R-V	1	0.199961	-0.117255	0.0817657	-0.19826	-0.365433	0.0325126	-0.393674	-0.276032	-0.242331	-0.298544	0.101324	-0.0390125	0.266974	0.736737	0.410926	0.380799	-0.231827	0.0655997	-0.0131434	-0.320553	-0.242293	0.118818	0.212843	0.051569	0.225596	0.00206904	0.166369	-0.0127866	-0.400289	-0.0789387	0.207168	0.255538
GSK3_pS9-R-V	1	0.323083	0.0194767	0.153903	-0.0692445	-0.12339	0.146359	-0.214478	-0.127046	-0.315321	-0.341298	0.118174	-0.0194767	0.369311	0.710788	0.326334	0.0300778	-0.137797	-0.0244305	-0.0798804	-0.222551	-0.116234	0.128355	0.159341	-0.0716032	0.215559	-0.0908521	0.0585022	0.0973717	-0.261941	-0.144718	-0.0259841	-0.132288
GYS-R-V	1	-0.0672482	-0.0607008	-0.292515	0.171188	-0.143746	0.0747433	-0.306738	0.52366	0.182404	0.088458	-0.407459	-0.195648	0.330421	-0.227915	-0.083035	0.228841	0.21688	-0.625343	-0.165016	0.299191	0.201023	0.178017	-0.0717644	0.0693728	-0.177356	0.293022	0.141267	0.0259841	0.0907638	-0.293085	0.300784	-0.310786
GYS_pS641-R-V	1	-0.00772257	-0.231938	0.0287543	-0.0501158	0.193335	0.368038	-0.0557602	1.48143	0.0141899	-0.129223	-0.423065	-0.31853	1.08708	0.201485	-0.17745	0.428901	1.29673	-1.28468	-0.422518	-0.0216649	0.341782	0.363906	0.0478167	-0.172776	-0.304104	-0.370315	0.427445	0.71233	0.00772257	0.00531631	0.0539647	-0.12399
HER2_pY1248-R-C	1	0.0916649	0.24053	-0.0618935	0.275917	0.439103	0.211811	-0.160182	0.217724	0.0418451	-0.244431	0.0136281	0.274458	-0.233662	-0.532007	-0.20652	-0.60369	-0.175821	0.213635	0.188879	-0.414949	-0.0679932	0.141898	-0.0674529	-0.0593898	-0.0313267	0.139435	-0.123778	-0.00531631	0.0292457	-0.049984	-0.0859012	-0.110005
HER3-R-V	1	-0.0529045	0.0806262	-0.168142	-0.28035	-0.363207	-0.113281	0.161989	-0.380904	-0.00403228	0.0300951	-0.182385	0.129776	0.64627	0.257297	0.193594	0.309461	0.249779	0.137481	-0.109606	0.215014	0.0809086	0.00403228	0.0980517	0.0427646	-0.159067	0.114316	-0.0785399	-0.101787	-0.0500842	-0.0127088	-0.0194309	-0.00196379
HER3_pY1289-R-C	1	0.0319628	-0.0940496	0.0845007	-0.0498725	-0.116477	-0.0794014	-0.0573731	-0.169426	0.0599603	0.199705	-0.104985	-0.0154372	0.096356	0.230138	0.185766	0.375408	0.0812564	0.131146	0.110165	0.0678973	0.00196379	0.0138117	-0.0119211	0.0454389	-0.0284821	0.00227522	-0.0464033	-0.063225	-0.0203114	0.0973377	-0.0567255	-0.0266431
Heregulin-R-V	1	0.0621821	-0.0734149	0.0210657	0.0722108	-0.00148129	0.0438058	-0.0288131	-0.0274546	0.00148129	0.123722	-0.043655	-0.0508155	0.0632163	-0.510099	-0.277575	-0.326901	-0.117582	0.0214192	0.190009	-0.0930434	0.0962433	0.157541	-0.0480929	0.00918618	0.130911	0.16088	-0.0553034	-0.0719261	0.175864	-0.307107	0.117823	0.0819957
Histone H3-R-V	1	0.103926	0.00984094	-0.224894	-0.257714	-0.0913722	-0.445979	-0.336837	0.0538829	-0.0285923	0.688877	0.144873	0.131149	-0.906493	0.608171	0.633202	-0.250539	0.200069	0.11396	-0.00984094	0.376448	-0.189196	-0.360535	-0.234155	-1.06276	-0.209764	0.0195599	0.877222	0.0610984	-0.72981	0.0796472	-0.0165133	0.0538507
IGF1R-R-V	1	-0.0388749	-0.00373531	0.0540978	0.0165483	0.0803827	0.0548539	0.0225707	0.00334333	0.0516354	-0.0118018	0.0232845	-0.052276	-0.14542	-0.258046	-0.221442	-0.187082	-0.00342352	-0.105883	0.0627623	-0.0187844	0.0422767	0.0250211	-0.029212	-0.0705398	-0.00334333	0.0383814	-0.0543998	0.0132294	0.0544664	-0.0214996	-0.0400136	0.0133482
IGFBP2-R-V	1	0.102316	0.0953162	0.0886209	0.0266693	0.225537	0.119111	-0.0965473	0.0592011	-0.274791	-0.0643463	0.0470883	-0.0224829	-0.393131	-0.277022	-0.182337	-0.291201	-0.063343	-0.126705	0.0837524	0.0364726	-0.00727033	-0.0247741	-0.000563308	-0.0501877	0.0109677	0.0642122	0.000563308	0.0604087	0.0874855	0.0417823	-0.0171688	0.0645532
INPP4B-R-V	1	0.134987	-0.0364663	-0.0245276	0.166308	0.140775	0.196529	-0.0335271	-0.0172297	-0.0519955	-0.14098	0.0442374	-0.0730348	-0.433935	-0.500399	-0.27074	-0.525652	-0.196699	-0.0610666	0.0684032	-0.198681	0.0466948	0.0171688	0.0333961	0.0229035	0.0439109	0.060758	-0.0257046	0.0371573	0.0219297	0.312057	-0.0306263	0.00250884
IRS1-R-V	1	0.0986239	0.163375	-0.136495	-0.133327	-0.217998	-0.138342	0.3005	0.150522	-0.117719	0.374825	-0.0486283	0.132622	0.383396	0.261658	-0.00250884	0.780932	0.558535	-0.0740346	-0.122644	0.376345	-0.068869	-0.00893027	-0.0572243	0.112555	-0.00345308	-0.0772606	0.00482292	-0.0498564	0.58699	0.076859	-0.00420315	0.0466741
JNK_pT183_Y185-R-V	1	0.0242301	-0.051609	-0.141641	0.0178778	-0.10263	0.0823367	-0.0511603	-0.00985241	-0.0451725	0.0909755	-0.119081	0.0131112	-0.0166017	-0.385962	-0.281502	0.0122358	-0.225693	0.00420315	0.0314227	-0.670937	-0.0685609	-0.102615	-0.0168782	0.140504	0.0994337	0.163377	0.0815418	0.0847276	0.0842058	0.19737	-0.245238	-0.234674
JNK2-R-C	1	-0.0250848	0.072874	-0.246723	-0.115527	-0.520859	-0.147704	-0.0724857	0.00350949	-0.0976138	0.241639	-0.0792797	0.184032	0.622478	0.284252	0.623077	1.08516	0.0781514	0.545134	-0.0438903	-0.158087	-0.20148	0.200279	0.0234751	0.194512	-0.00350949	-0.0253236	-0.057167	0.0526534	0.115637	-0.0841367	0.0230992	-0.0133758
Lck-R-V	1	-0.0245538	-0.035897	-0.000749541	0.045724	0.101064	0.0593149	0.208672	0.120264	-0.0767865	0.000749541	-0.0720188	-0.0741173	0.162764	0.15673	0.00875634	0.0449648	-0.0516031	0.00779264	0.0308079	0.2272	-0.175147	-0.179033	-0.188518	0.0853207	-0.0618168	-0.103887	0.0863594	-0.0867518	-0.0437451	-0.00548595	0.011983	-0.135764
MAPK_pT202_Y204-R-V	1	0.473373	0.0818387	0.399142	0.0871502	0.136707	0.183623	-0.0254236	0.00548595	-0.0344751	-0.063062	-0.0589359	-0.125633	-0.19669	-0.132248	-0.328568	-0.820086	-0.369678	-0.142453	0.107147	-0.422814	0.0396904	-0.139007	-0.144035	0.543334	0.589162	0.645034	0.683435	0.0145291	0.0830656	-0.0686681	-0.0567461	-0.217086
Mcl-1-R-V	1	0.158272	-0.0303971	-0.0914302	-0.00595099	0.00595099	0.150679	0.0641366	0.0183529	0.131979	0.0349508	0.250849	-0.00689642	-0.117674	-0.218657	-0.133294	0.039102	-0.142014	0.255726	0.212188	-0.370208	0.0563243	-0.00694876	0.0733195	0.0617038	0.127445	0.120412	-0.071638	-0.133884	-0.0870915	-0.084317	-0.0766101	-0.206088
MDM2_pS166-R-V	1	0.238231	0.350292	-0.337163	0.135615	0.209462	0.133977	-0.0758827	0.270233	-0.118469	-0.359159	0.0323865	-0.00761791	0.155057	0.0122986	0.551465	-0.0633647	-0.191082	0.00350284	-0.0572429	-0.570628	-0.359212	0.13611	-0.193131	-0.00110404	0.00250667	0.046356	0.0240292	-0.0715504	0.00110404	-0.0696906	-0.00232208	-0.0877766
MEK1-R-V	1	0.14927	0.202185	0.0639512	0.23628	0.465431	0.305902	0.00232208	0.2231	0.260359	-0.202851	-0.0220914	-0.149568	-0.636042	-0.519794	-0.427548	-0.681711	-0.456883	0.00514393	0.184427	-0.127071	0.00543322	-0.0763354	-0.0420685	0.00282855	0.0340067	0.119929	-0.063969	0.0104943	-0.172418	0.0232856	0.109548	-0.079424
MEK1_pS217_S221-R-V	1	0.680062	0.0936042	0.343427	-0.123313	-0.0914052	0.0948311	0.0148971	-0.0105885	0.0105885	-0.310699	-0.305461	-0.402159	-0.246876	0.0826773	-0.38589	-0.174111	-0.379229	-0.176425	-0.137537	-0.507126	0.131918	-0.171847	-0.0514996	0.746802	0.734783	0.777018	0.707608	0.0137329	0.0196899	-0.00465436	0.191899	0.067504
MEK2-R-V	1	0.0779818	-0.0580694	-0.0599298	0.290341	0.0642692	0.0602406	-0.0834527	0.0964647	0.216937	0.0794546	0.0680965	0.197077	-0.343477	-0.604728	0.159311	-0.11534	0.0558796	-0.0784847	-0.0726122	-0.0919279	-0.055607	-0.132811	0.242395	-0.082288	-0.160787	0.0150846	-0.0570485	0.00465436	-0.132946	-0.00666174	-0.0326627	0.0742145
MSH6-R-C	1	0.124425	0.088091	0.183935	0.106739	0.298616	0.178012	0.0999668	0.0132469	0.198698	-0.0782142	-0.0598685	-0.258313	0.0651153	-0.0372187	-0.113668	-0.36806	-0.332896	0.00666174	0.043657	0.17439	0.0901646	-0.138854	-0.167049	-0.0501681	-0.117407	0.0876546	-0.0999522	-0.00693091	-0.132914	0.323685	-0.0157731	0.037116
mTOR-R-V	1	-0.525227	-0.0912571	-0.0793006	-0.0609799	-0.366344	-0.0577026	0.380875	0.307029	-0.137907	-0.0345402	0.0157731	-0.220342	0.180597	0.236816	0.690662	1.00297	0.106327	0.189325	-0.254246	-0.168353	-0.0844455	0.0522068	0.295566	0.224008	0.144009	-0.0474024	-0.107684	0.150303	-0.083146	-0.134408	-0.0771275	-0.0493029
mTOR_pS2448-R-C	1	0.0819233	0.0656754	-0.354574	0.0781512	0.157825	0.272062	-0.0254429	0.0998146	0.0202702	-0.318303	0.0613166	-0.32708	-0.188954	-0.297756	0.378187	0.0835267	-0.366381	0.0291541	-0.0970293	-0.395259	-0.273239	-0.0202702	0.10135	0.188332	0.128591	0.134893	0.196188	-0.02758	-0.345708	0.0901203	-0.173435	0.0588925
MYH11-R-V	1	-0.620371	0.0756432	0.35832	0.0348146	0.0546817	-0.270655	-0.671673	-0.574535	0.186739	1.4505	0.571108	-0.380348	-0.46255	0.628737	0.20129	-0.200307	-0.686951	-0.50053	0.286501	-0.381122	-0.50057	-0.671782	-0.241014	0.319544	0.196035	-0.456552	-0.0348146	1.95575	1.43204	-0.0821695	0.104519	-0.187376
Myosin IIa pS1943-R-V	1	0.1756	0.331508	-0.0160841	0.325102	0.710145	0.396908	0.0353794	0.423933	0.321419	-0.123012	-0.109613	-0.227265	-0.60671	-0.813843	-0.372429	-0.627965	-0.434865	0.0763622	0.344797	-0.302438	0.0239386	0.0391071	-0.149597	0.0568197	-0.0301849	0.196984	-0.185768	-0.0716881	0.0160841	-0.399678	-0.081982	-0.221573
N-Cadherin-R-V	1	0.185745	0.0914775	-0.106271	0.0564202	0.208333	0.0303819	0.034853	0.0445774	-0.0574886	0.0735426	0.336446	0.0835068	0.228192	-0.278272	0.280753	0.284622	0.181051	-0.0303819	-0.304509	-0.262094	-0.374801	-0.750921	-0.0740035	-0.257921	-0.362288	-0.559856	0.0978231	0.196014	-0.408601	0.154935	-0.110097	0.0450478
Napsin-R-C	1	0.0975461	-0.159319	0.12256	0.143569	-0.0314413	0.115132	-0.00303596	-0.0893732	-0.0418781	0.0623083	0.049138	-0.055129	-0.43276	-0.40902	-0.179014	-0.208232	-0.216302	0.00303596	0.10285	-0.109165	0.207783	-0.0457366	0.0188944	0.00844896	0.0867909	0.112088	-0.0275064	0.0701632	-0.00960512	0.0588759	0.125191	0.146827
NDRG1_pT346-R-V	1	-0.0616605	0.0786065	0.0971686	0.060777	0.244637	0.040457	0.0638438	0.149986	-0.140675	-0.143159	-0.0372701	0.0149978	0.251032	0.302052	0.706591	0.271535	-0.0235038	-0.15536	-0.0291477	-0.211986	-0.0149978	-0.0428476	-0.021335	-0.0960533	-0.164544	-0.0409481	-0.0926701	0.440973	-0.0286745	0.0140406	0.141165	0.473535
NF-kB-p65_pS536-R-C	1	0.229944	-0.0140406	-0.265588	-0.324234	-0.528919	0.0787551	-0.220156	-0.380469	-0.162641	-0.231492	0.438721	-0.131584	-0.101746	0.249924	0.595304	0.283553	0.407239	0.598533	0.348774	-0.497905	-0.128356	0.428408	0.603186	-0.28791	-0.138435	0.0920148	-0.0630751	0.154978	-0.154635	0.0598752	-0.0027416	-0.0170138
NF2-R-C	1	-0.036153	0.107247	-0.0175776	0.0234403	0.0670475	-0.00398757	0.0577403	-0.135174	-0.00634771	0.210959	0.0310782	0.0349396	-0.0267635	0.0538729	0.00589099	0.675117	0.184924	-0.0570793	-0.0274625	0.0794466	0.0402797	0.0524903	-0.07737	-0.0152605	-0.0201396	0.00271118	-0.00271118	-0.0447578	-0.0418937	0.0196869	0.03299	0.0372158
Notch1-R-V	1	0.0357033	0.122721	0.044062	0.0513608	0.0558502	0.0542218	-0.064692	0.00896062	0.0633041	-0.0410997	0.0688345	-0.0295185	0.213837	-0.210021	-0.0433926	-0.150279	0.230194	-0.0525304	0.0260327	-0.080716	-0.076551	-0.0420336	0.0357827	-0.0723578	-0.0165308	-0.0240364	-0.0374221	-0.00896062	-0.105773	-0.135111	0.0792867	-0.0271186
p21-R-V	1	0.0864498	-0.0152689	0.0059609	0.123088	0.0586469	0.130861	-0.331382	-0.180515	0.191826	0.0539306	-0.0560847	0.11369	-0.43914	-0.375038	-0.258786	0.00793089	-0.0765058	-0.119839	-0.010156	-0.0059609	0.0605095	0.197622	-0.0451176	-0.0363776	0.0279175	0.124005	0.122292	0.065119	-0.0110183	-0.256232	-0.21583	-0.339094
p27-R-V	1	-0.03569	0.0415046	-0.227781	0.0204996	-0.121589	0.0332618	0.200743	0.41973	0.0671194	0.0777973	0.496396	0.189182	-0.144497	-0.31347	0.117444	0.728734	0.92945	0.102113	-0.0626867	-0.196881	0.0518048	0.0561339	-0.0498636	-0.137349	-0.00474829	-0.23178	0.00474829	-0.39678	-0.0522124	-0.00755867	0.0469786	0.00554548
p27_pT157-R-C	1	0.0753787	0.0436639	-0.000174631	0.0749247	0.0886691	0.132924	-0.00916537	0.0255735	-0.0747115	0.0286915	0.074862	0.0327158	-0.149897	-0.273968	-0.0238786	-0.10461	-0.0498671	-0.024435	0.0658035	-0.174672	0.000174631	-0.0397178	0.00448733	-0.0340112	-0.00763015	0.0248137	-0.0335511	0.071321	-0.10379	0.0517619	-0.0644254	0.0196365
p27_pT198-R-V	1	0.0863248	-0.0972615	0.01976	0.139557	-0.0590434	0.109722	0.0788153	-0.04454	-0.0295952	0.00465411	0.0142271	0.0102156	-0.160915	-0.071711	-0.121105	-0.184176	-0.126678	0.0135889	-0.00465411	-0.0681449	-0.00971487	-0.117862	0.0865944	0.0591262	0.046624	-0.0436432	0.0131729	0.0232923	-0.0212102	-0.240419	-0.0808521	-0.117151
p38_MAPK-R-V	1	-0.0132932	0.0871444	0.020218	-0.0290487	0.058838	-0.206578	0.10401	-0.000985524	0.000985524	-0.0151107	0.0611441	0.0246351	0.544624	0.537497	0.21791	0.604827	0.231198	-0.00656083	0.0183793	0.0233746	-0.145583	-0.225533	-0.247975	0.079157	-0.0894249	-0.189342	-0.0484641	-0.212984	0.0365516	-0.0952937	-0.0615684	-0.21111
p38_pT180_Y182-R-V	1	0.222072	0.0207898	-0.00343368	0.0506842	-0.148839	-0.013378	0.115826	-0.0355047	-0.158627	0.048416	0.136312	0.00343368	0.354972	0.473218	-0.0973623	0.341604	0.263162	0.233822	0.217235	-0.900903	-0.0359937	-0.15713	-0.0444506	0.0105788	0.074187	-0.0172235	-0.108528	-0.130295	0.0792348	-0.101905	0.180553	-0.179418
p53-R-C	1	0.203554	0.276433	-0.0452246	0.274266	0.415882	0.348126	0.133476	0.287729	-0.0163075	-0.282395	0.0837348	0.0618185	-0.421089	-0.461244	-0.218726	-0.512194	-0.141657	-0.0641022	0.0211296	-0.287071	-0.0404922	-0.0382796	0.0168356	0.014333	0.0366825	0.0550694	-0.014333	0.0870879	-0.159956	0.130306	-0.12196	0.0253818
p70S6K-R-V	1	0.0998199	-0.227757	-0.0246602	0.170665	0.112125	0.279146	0.010783	0.0104686	0.113337	-0.0732595	-0.017362	-0.0870452	-0.427349	-0.326471	-0.395168	-0.39066	-0.281736	0.121096	0.150248	-0.168481	0.131615	-0.0145381	0.0326324	0.0525657	0.105416	0.171117	-0.0104686	-0.0147054	-0.062506	-0.136257	-0.0315498	-0.164091
p70S6K_pT389-R-V	1	0.255128	0.150696	-0.00241434	0.351979	0.428937	0.365585	0.00897061	0.22985	0.331164	-0.312567	0.00241434	-0.0831046	-0.561611	-0.559227	-0.22286	-0.533239	-0.429172	0.0202218	0.106912	-0.411157	-0.137258	-0.132521	0.0173038	-0.0121196	0.0345109	0.0938113	0.0194978	0.10401	-0.204919	-0.236008	0.013748	0.0131523
p90RSK-R-C	1	0.073025	-0.0456446	-0.0488578	0.108627	0.10122	0.183745	0.306921	0.149603	0.0853043	-0.29495	-0.0131523	-0.222763	-0.311258	0.263195	0.0860482	0.134286	-0.28836	0.0408136	-0.0198806	-0.277695	-0.182833	-0.110466	0.0144487	0.0454527	0.126901	-0.0221753	-0.0261154	-0.0759577	-0.316477	0.0566317	0.113309	0.151936
PAK4-R-E	1	0.298392	-0.025795	0.114619	0.085731	0.0667062	0.16672	0.0182693	-0.0104319	0.0830991	-0.0241259	-0.0290773	0.109362	-0.147141	-0.227833	0.0449818	-0.281929	-0.0888905	-0.124513	0.0495723	-0.071171	0.0273315	-0.063783	-0.0207072	-0.101281	-0.0904302	-0.089356	0.028536	0.0104319	-0.115285	-0.00450623	0.231421	0.350145
Paxillin-R-C	1	-0.112875	0.243436	-0.217085	0.0718925	-0.306658	0.0850807	0.00144512	-0.282524	-0.11551	-0.183351	0.269317	-0.139312	0.477054	0.0171576	0.149397	0.156485	0.113838	0.0656524	-0.19334	-0.00683285	-0.00144512	0.0211009	-0.0174557	0.298825	0.0108347	-0.100364	-0.0697037	-0.00383635	-0.00289259	-0.0831822	-0.0151681	0.0597753
PDCD1L1-G-C	1	0.159826	-0.0475963	0.12927	0.0742483	-0.0560199	0.0873355	-0.0370211	-0.0655684	0.067993	-0.132448	-0.0736742	0.0676303	-0.183765	-0.373351	-0.10878	-0.204101	-0.0797975	0.033446	0.124375	0.0151681	0.0472698	-0.181174	0.160608	0.0162674	-0.0363115	-0.0748994	0.0794381	0.0156429	0.0366607	0.00538588	-0.00538588	0.662381
PDCD4-R-C	1	0.921971	0.201509	0.414307	0.262399	-0.200264	0.397441	-0.713856	-0.889764	-0.103516	0.011809	-0.083071	-0.181317	-0.673201	0.405251	-0.398006	-1.18118	-0.902415	-0.0724546	0.10408	-0.384709	-0.0808044	0.688363	0.189116	1.22249	0.873445	1.15069	0.704337	-0.469134	-0.244665	0.122767	0.289995	0.446244
PDGFR_beta-R-V1000182	1	-0.337711	-0.123443	0.0993483	0.468539	0.0403517	-0.198147	-0.621251	-0.461858	0.048846	-0.158906	0.0117529	0.269131	1.42885	0.988106	0.572755	-0.435581	-0.288047	-0.163956	-0.122333	-0.724915	-0.570795	-0.511557	-0.399494	0.744731	0.464279	-0.236896	0.205977	-0.0117529	0.670531	-0.117784	-0.0545815	-0.0482458
PDK1-R-V	1	0.0411239	-0.0580887	-0.0345124	0.0762587	0.105896	0.114693	0.114284	0.0633442	0.229509	-0.095388	-0.0489861	-0.212949	0.115705	0.00908942	0.0525809	0.135016	-0.252069	0.0458067	-0.0358724	-0.418616	-0.0417049	-0.231589	-0.0654323	0.138744	-0.0151056	-0.0025895	0.0171447	0.0025895	0.00898096	-0.317415	-0.0210298	-0.157547
PDK1_pS241-R-V	1	0.0358594	0.0708362	0.101354	0.0406999	-0.00046621	0.12378	0.354392	0.0805746	0.16907	-0.0442989	-0.0635472	-0.160613	-0.0686669	0.33205	-0.246103	0.268418	-0.259313	0.06915	0.0159158	-0.102901	-0.116997	-0.0822318	-0.15106	0.0713965	0.0400148	0.00046621	-0.0527794	0.0268595	-0.219905	0.0206194	-0.0953048	0.120749
PEA15-R-V	1	-0.240578	0.10887	-0.184773	-0.23656	-0.430423	-0.224347	-0.0365796	0.105169	0.0291247	0.0287197	-0.0536732	0.0891511	0.504091	0.589049	0.501888	0.381387	0.0469561	-0.0254937	-0.18685	0.545002	-0.190903	-0.0681009	-0.180127	0.0122628	-0.0549585	-0.0921587	0.0855536	-0.0122628	0.0348753	-0.0955769	-0.422592	-0.08602
PEA15_pS116-R-V	1	-0.211365	0.0218411	-0.628548	-0.157861	-0.130649	-0.0676533	-0.330751	-0.0218411	0.21954	1.05926	0.805874	0.450855	0.592464	-0.339565	0.502161	0.349406	0.612601	0.267277	-0.353824	0.5465	0.0269518	-0.195341	0.0236793	0.365072	-0.179167	-0.172969	0.527575	0.42271	-0.295732	-0.219072	-0.0227825	-0.160519
PI3K-p110-alpha-R-C	1	0.00450385	-0.140075	0.5501	0.124348	0.21783	0.100056	0.349429	0.255902	0.316933	-0.157887	0.102772	-0.0324656	0.0282897	0.0491914	0.119733	0.112741	-0.265608	0.0649966	-0.0283417	-0.429185	-0.0837503	-0.311663	-0.0251912	0.0559735	-0.00450385	-0.0842908	-0.0445688	0.0154617	-0.417331	-0.0255699	0.0396631	0.0395444
PI3K-p85-R-V	1	-0.223686	0.028379	0.0732713	-0.00765068	0.177095	-0.179799	0.254986	0.106206	-0.048852	-0.0151674	-0.0116776	0.0232009	0.523725	0.497893	0.425644	0.199873	0.212742	0.0456577	-0.00830964	-0.067969	-0.215961	-0.172132	-0.0457421	0.00765068	-0.114005	-0.0111825	0.0399826	-0.0840183	-0.259484	0.0907852	-0.0223373	0.155394
PKC-alpha_pS657-R-C	1	0.0310119	0.0220894	-0.00209149	-0.115652	-0.0873301	0.217873	-0.364046	-0.0717212	-0.165114	-0.342188	-0.188475	0.00209149	-0.369942	0.634606	-0.226864	-0.134603	-0.315571	0.225069	-0.0557975	-0.115924	0.082654	0.300648	0.158431	0.0877445	0.0514708	0.00601375	0.187842	0.00737442	-0.289672	0.0400357	-0.190416	0.136686
PKC-delta_pS664-R-V	1	0.0159613	-0.115808	-0.178543	-0.038561	-0.213283	-0.0745321	-0.0494392	-0.205368	-0.181774	0.109652	-0.0585972	0.113331	0.0165637	0.406624	0.132468	0.14933	-0.0321205	0.0468901	-0.0527839	0.293222	0.137131	0.0838361	0.00738559	0.0566243	-0.0417436	0.112141	-0.00738559	-0.104747	-0.0591268	-0.0459837	0.0085169	0.220275
PKC-pan_BetaII_pS660-R-V	1	0.468793	-0.00534277	0.211964	-0.164317	-0.185762	-0.0479171	-0.250871	-0.244217	-0.121552	-0.272342	-0.134676	-0.0655682	0.20319	1.15247	0.105188	-0.018532	-0.160445	0.228103	0.0227418	-0.195062	0.00534277	0.196078	0.0194854	0.271475	0.329472	0.195579	0.400526	-0.0195052	-0.0926576	-0.0192729	0.00768628	0.109723
PMS2-R-V1000192	1	-0.00843991	0.271416	-0.188638	-0.0788624	-0.0722886	-0.00768628	-0.0985138	-0.0602451	0.123539	0.238603	0.103245	0.178646	0.189243	-0.0446823	0.42527	0.385277	0.163019	-0.189154	-0.0599617	0.525185	0.0727292	0.0158312	-0.0716531	-0.0169233	-0.177554	0.153883	0.10035	-0.0394326	-0.0910991	0.0524605	-0.0925401	0.00463343
PR-R-V	1	0.0112488	-0.036884	0.16136	0.155007	-0.037483	0.0691908	-0.0449674	-0.0472672	0.0156576	0.173904	0.0948829	0.000452119	0.0913817	-0.131374	-0.0440088	-0.0823802	0.044464	-0.0502379	0.0353189	0.177649	0.0460234	-0.0396713	0.0460203	-0.033995	-0.0330722	-0.000452119	-0.0241263	-0.0534753	-0.0164221	-0.0964299	0.0632188	0.0649193
PRAS40_pT246-R-V	1	0.00132557	-0.0605707	0.0699368	-0.0156253	-0.101142	0.04869	0.00142809	-0.141141	0.0989868	0.016061	0.114874	0.000576597	0.02984	0.0928536	0.00856264	-0.0236	-0.0920727	-0.0564514	-0.00398644	0.0465147	-0.0249591	-0.0541664	0.0763541	-0.00513906	-0.0139615	-0.000622835	0.0626561	-0.000576597	-0.0803725	0.012236	0.0100446	0.000875067
PREX1-R-V	1	0.0164543	0.0477115	0.150705	-0.0151211	0.0943803	0.0765605	0.006926	-0.000766593	-0.0606759	-0.0452605	0.0381566	0.0615924	-0.243839	-0.226929	-0.124359	-0.287094	0.0191754	-0.126957	0.0779034	-0.02122	0.0237421	-0.0765841	0.0162887	-0.110996	-0.063107	-0.0278513	-0.00879295	0.000766593	-0.0783274	-0.05141	-0.00143247	-0.131697
PTEN-R-V	1	0.148937	-0.0538676	-0.110017	-0.0670893	-0.236554	-0.151165	0.00143247	-0.445484	0.0763398	0.308352	-0.0453061	0.0404074	0.539432	0.449207	0.383096	0.807459	0.203854	0.191184	0.10211	0.0948781	-0.127451	0.0858789	-0.224564	-0.0259902	0.055719	-0.0295201	0.242569	-0.155535	-0.284926	0.0106981	0.0446509	-0.0370643
Rab11-R-E	1	0.165421	0.050147	-0.00100097	0.208008	0.0440549	0.171626	0.0235427	0.0403223	0.0485387	-0.149645	-0.00613795	0.168183	-0.0383095	-0.340497	0.0562112	-0.227805	-0.142019	-0.0735505	0.00100097	-0.260789	-0.120497	-0.177533	0.0878065	-0.00302111	-0.0932502	-0.130004	-0.0483006	0.0958218	0.275593	-0.0623064	-0.000666288	-0.0277309
Rab25-R-V	1	0.212011	0.0559787	0.179603	0.160741	0.157284	0.191077	0.0399293	0.0301153	0.00334242	-0.127971	0.00122231	0.111521	-0.463791	-0.735377	-0.217526	-0.51954	-0.113677	-0.000297749	0.0706117	-0.190142	-0.0242023	-0.0916052	0.0787389	-0.0825654	0.000297749	-0.0772323	0.020509	0.0468157	-0.115424	-0.0934232	0.12182	-0.0694406
Rad51-R-V	1	0.326398	0.078668	0.263183	0.273173	-0.00271385	0.195908	0.170909	0.0470385	0.128727	-0.0343671	0.00436815	0.137191	-0.417762	-0.53989	-0.143649	-0.416385	-0.11452	0.165367	0.144766	-0.0191181	0.00271385	-0.192796	0.101885	-0.0172836	-0.0408991	-0.133355	-0.0416872	0.110127	-0.0601783	-0.0712885	-0.12726	0.00962659
Raptor-R-V	1	-0.507685	-0.335658	-0.349108	-0.071283	-0.320792	-0.0314572	0.0691633	0.241922	0.195921	-0.0886498	-0.0123312	-0.0544057	0.288519	0.187697	0.70685	1.2625	0.403241	0.0526415	-0.312275	-0.0959575	-0.00962659	0.150051	0.238732	0.0179994	0.111486	0.103546	0.180978	-0.139573	-0.0600294	-0.172151	0.0243133	-0.101199
Rb_pS807_S811-R-V	1	0.0190591	0.015494	0.0199691	-0.00424365	0.000845065	0.00798723	0.00214682	0.126595	0.129356	0.0337915	-0.0358652	-0.000845065	-0.0359417	0.29531	-0.034669	0.434022	0.108818	-0.0841577	0.0196745	-0.201901	-0.0650718	-0.0869815	0.0658747	-0.093519	0.0255803	-0.0975632	-0.00116394	-0.0633777	-0.118145	-0.0553578	-0.0146432	0.163312
RBM15-R-V	1	0.0462526	0.0288888	-0.101909	-0.0962069	-0.327792	-0.21792	0.0859127	-0.972482	-0.0535929	-0.00722833	-0.189708	0.0939642	0.640105	0.802196	0.545103	-0.192392	0.114945	-0.0245285	-0.0696058	0.173109	0.00722833	0.082923	0.0326089	0.0409784	-0.0366349	0.049563	0.0809563	-0.0540394	-0.155664	0.193144	0.060878	0.0479069
Rictor-R-C	1	-0.13977	0.080226	-0.0915479	-0.199459	-0.46679	-0.0543462	0.218671	-0.092338	0.022853	-0.144247	-0.270095	-0.12999	0.211759	0.372208	0.062892	0.00107687	0.0211909	0.140017	-0.0822661	0.0781788	-0.116315	-0.034659	0.332901	0.0622537	-0.00981228	-0.0576458	-0.109041	0.0682325	-0.00107687	-0.0889636	0.00537072	0.0524183
Rictor_pT1135-R-V	1	0.0249651	-0.0428767	-0.0461803	-0.00628136	-0.201501	-0.024312	-0.00537072	-0.128535	0.115338	0.0632537	-0.0230554	-0.0227159	0.25822	0.330478	0.206561	0.304319	0.165116	-0.0667346	-0.0903767	0.126687	-0.0667738	-0.0977664	0.194256	0.115635	-0.0336092	-0.0149317	0.0589265	0.0759415	0.0450421	-0.17537	0.029882	-0.0512586
S6_pS235_S236-R-V	1	0.227014	0.0512042	0.108449	0.0463327	0.169221	0.195151	0.166361	0.0356879	-0.0613045	-0.228483	-0.0325816	0.0383724	-0.583279	-0.294076	0.392828	-0.510377	-0.17059	0.0460091	-0.00117138	0.0335181	-0.0352539	-0.139206	-0.0640349	-0.18078	0.0144627	0.00117138	0.139013	-0.0534401	-0.263454	-0.0978298	0.0308768	-0.168828
S6_pS240_S244-R-V	1	0.122768	0.0131979	-0.00426795	0.0607589	0.218031	0.181678	0.300988	0.105947	-0.0124133	-0.205512	0.0345581	0.0424315	-0.628136	-0.381752	0.510157	-0.146922	-0.0366611	0.312838	0.154135	-0.121735	0.0342254	-0.0989032	-0.0496326	-0.131947	-0.0650739	0.00426795	0.25653	-0.00580404	-0.19402	0.0836027	-0.0852307	0.155538
Shc_pY317-R-V	1	0.150748	-0.0954725	0.201699	0.159925	0.123914	0.247051	-0.0605071	0.109939	0.0487397	-0.118085	-0.0190983	-0.0667254	-0.497835	-0.656922	-0.275334	-0.468889	-0.19539	-0.00639527	0.0693875	-0.23564	0.0476724	-0.120338	0.0488975	-0.0280309	0.039454	0.00639527	0.0699271	0.0101022	-0.138098	0.0930955	0.0779101	0.155824
Smad1-R-V	1	-0.121101	-0.223416	-0.164003	-0.0801266	-0.283061	-0.0461252	-0.0491157	-0.185176	-0.129783	0.155777	-0.0284526	-0.0071747	0.362819	0.400098	0.239911	0.271393	0.117801	-0.0908179	-0.0977927	0.124681	0.0071747	0.0231446	0.0704351	0.0298003	0.0294022	-0.0351886	0.0677291	-0.119772	-0.100396	-0.0170378	-0.00238861	-0.0211997
Smad3-R-V	1	-0.378995	-0.114276	-0.240689	0.0168572	-0.199949	-0.339112	-0.176538	-0.172795	0.303012	0.525157	0.607405	0.134913	0.417776	0.321922	0.304953	1.35159	0.636525	-0.112528	-0.12336	0.360305	0.0425877	0.00238861	0.0698617	0.103583	-0.0333149	-0.046697	-0.039703	-0.338587	0.253483	0.309124	0.00831295	0.0668814
Src_pY416-R-C	1	-0.103387	-0.0131561	-0.0502072	0.0039584	-0.0361093	-0.0570619	-0.0039584	0.0568897	-0.180601	-0.127325	-0.00481668	0.129126	0.756877	0.0454757	0.0639678	-0.363928	-0.139469	0.167533	0.164512	-0.377779	-0.174752	-0.0802236	0.140533	0.0517604	0.103766	0.163379	-0.0965103	-0.108415	0.487856	0.0997891	0.200013	0.119817
Src_pY527-R-V	1	-0.271063	-0.11252	0.020653	0.0584271	0.0366834	-0.0409332	-0.101939	0.0591394	-0.320231	-0.17736	-0.020653	0.0349338	0.992445	0.683442	0.457342	0.794182	0.388931	-0.133072	0.0942018	-0.505145	-0.0385396	-0.0852844	-0.156304	0.0831623	-0.0254964	-0.0393286	-0.0417473	-0.159182	0.121497	0.18461	0.0182044	0.0952024
STAT3_pY705-R-V	1	-0.068553	-0.172463	-0.154791	-0.0452496	0.156742	-0.0980169	0.00355419	-0.145871	-0.243314	-0.00355419	-0.135286	-0.116495	0.254092	0.31514	0.159396	-0.377606	-0.265478	0.324133	0.233093	-0.125565	0.00577058	0.0453113	-0.193016	0.0338383	0.0587252	0.202184	-0.126585	-0.0444084	0.00360297	0.644478	0.106005	0.135766
STAT5-alpha-R-V	1	-0.416353	-0.108959	-0.247126	-0.262576	-0.886861	-0.355404	-0.173942	0.129109	-0.193842	-0.309196	-0.0822328	0.197022	1.6773	0.768046	1.32508	1.29871	0.703365	0.572181	-0.0740192	-0.182196	-0.46069	-0.328033	0.315851	0.336078	-0.02004	0.02004	0.0729954	-0.195853	0.392314	0.111721	0.102385	0.0496158
Stathmin-R-V	1	-0.158261	-0.0622796	-0.090877	-0.00558571	0.0419905	-0.0103656	0.128423	0.0014733	-0.0338832	0.177567	-0.0014733	-0.105618	0.126397	-0.049629	-0.162854	0.239512	0.025871	-0.0736932	0.057118	0.0526585	0.19663	0.0852624	-0.0443055	-0.0332431	-0.057453	-0.0272076	-0.16144	0.0225624	0.0774252	0.137352	0.0165527	0.0043782
TAZ-R-V	1	-0.1284	-0.00886479	-0.121508	0.0508643	-0.00840898	-0.217217	0.0106475	0.0127069	-0.0780061	0.220461	-0.0307474	0.186761	-0.0258885	-0.171418	0.14556	0.463756	-0.0043782	-0.0425785	0.012844	0.502897	0.19891	0.152711	-0.0759816	0.121249	-0.0577944	-0.0392127	-0.117828	-0.0608464	0.0294343	0.158704	0.0301163	0.151076
TFRC-R-V	1	-0.061921	0.0803577	0.0478485	0.0206802	0.228091	0.14758	0.0623669	0.0118916	-0.0525793	-0.0813756	0.106876	-0.00302842	-0.332297	-0.495941	-0.388679	-0.453786	-0.0210476	-0.0747974	-0.0217483	-0.0588562	0.105418	-0.0248029	0.0292572	-0.0905388	0.00302842	0.0826591	-0.00878688	0.132882	-0.0198742	0.0366272	-0.12594	-0.183872
TIGAR-R-V	1	-0.23056	0.00627823	-0.177049	-0.325503	-0.465004	-0.17515	0.142276	0.195534	-0.0197855	-0.0250129	-0.0251934	-0.191527	0.116055	-0.0178809	0.297656	0.841718	-0.0440164	0.105004	-0.0543158	0.396829	0.412278	0.392756	0.0144164	-0.00627823	0.103782	0.0550203	0.0771142	-0.101968	0.112678	-0.0485445	-0.211305	-0.177709
TSC1-R-C	1	-0.627324	-0.280946	-0.0507322	-0.412644	-0.235605	-0.253349	0.223512	0.122454	-0.0371984	-0.102552	-0.211905	0.101854	0.510473	0.520712	0.0804525	0.916181	0.138526	-0.0207936	-0.0766472	0.113404	0.243752	0.262996	-0.183062	0.199139	0.0149952	0.0129686	0.026623	-0.0129686	0.303117	0.0822404	-0.12497	-0.0283241
TTF1-R-V	1	0.0211217	0.213499	-0.121068	-0.08087	-0.00649339	0.00649339	-0.163028	-0.163358	-0.0876036	0.332968	0.0984713	0.163578	0.0412676	-0.397035	0.238725	0.659967	0.0425582	-0.0551091	0.0654108	0.650648	0.0983798	0.0569007	-0.100449	-0.165802	-0.0644454	0.188748	-0.0576582	-0.085815	-0.148578	0.154621	-0.0779365	0.200804
Tuberin-R-V	1	-0.0669015	-0.186164	-0.107138	-0.0437555	-0.073913	-0.0399713	-0.0154467	0.00837025	-0.0655117	0.107215	-0.0918676	0.0376575	0.100697	0.0305569	-0.654864	0.27531	-0.0669582	0.0168771	-0.0375635	0.0902086	0.113205	0.327817	-0.0625685	0.0364577	0.0612008	0.327523	0.109228	-0.0959722	-0.00837025	0.108231	-0.0179918	0.189414
Tuberin_pT1462-R-V	1	0.131463	0.00772178	0.111117	0.0128996	0.0682878	0.124731	-0.0981282	-0.0480335	-0.103193	-0.0868464	0.0363907	0.00722059	-0.297671	-0.052649	-0.377006	-0.251269	-0.0611162	-0.0259005	0.126093	-0.00722059	0.093681	0.21426	0.0755828	-0.0434657	-0.00769697	0.0631447	0.00820507	-0.0213689	-0.0621547	0.0149199	0.0184115	-0.0546428
TYRO3-R-V	1	0.102296	0.141205	0.0276585	0.0501158	0.118386	0.107672	-0.0350668	-0.00974311	-0.155062	-0.0740831	-0.0394684	0.00459452	-0.453268	-0.176216	-0.304336	-0.420824	-0.140504	-0.00459452	0.187096	-0.0296681	0.0565776	0.0522411	-0.0114608	0.0594716	0.0589267	0.17492	-0.14524	-0.0677772	0.0554645	0.01917	-0.102433	0.456181
UBAC1-R-V	1	-0.303092	-0.0702258	-0.193744	-0.303726	-0.497118	-0.169176	-0.356866	-0.277399	0.00168164	-0.300396	-0.344954	-0.221382	0.739855	0.783904	0.686	0.554416	0.233285	0.168624	0.208434	0.0173732	0.411186	0.259663	-0.0236005	-0.00168164	0.011582	0.198376	0.153365	-0.0426831	-0.0246398	-0.0144466	-0.0441221	0.130359
VEGFR2-R-V	1	-0.0770082	0.116113	-0.345847	-0.102638	-0.221199	0.0502054	-0.261973	-0.00429418	0.102817	0.050834	-0.116604	0.0792481	0.0925988	-0.358572	0.060477	0.871047	0.0949521	-0.215528	-0.169847	0.702624	0.0565641	0.151785	0.1968	-0.015813	-0.101294	0.00429418	-0.0678045	-0.250514	0.268926	0.100008	-0.0675602	-0.00057148
XRCC1-R-E	1	0.000845335	0.0978789	0.0120136	0.0409017	0.221551	0.0511463	-0.0351176	0.0348625	0.0310119	0.0220525	-0.0393399	0.0767863	-0.168066	-0.264998	-0.128794	-0.365097	-0.0594461	0.0253976	0.116609	-0.0477351	0.0272857	0.011369	-0.0770083	-0.0310741	-0.0434983	0.00057148	-0.112301	-0.0197333	-0.0127529	-0.150021	0.0232105	-0.0928876
YAP-R-E	1	0.146948	0.14192	0.0742898	0.0124209	0.157859	0.00962382	0.0277338	-0.097391	0.113611	-0.0292082	0.00169899	-0.0725404	-0.252916	-0.377075	-0.212245	-0.335553	0.00253327	0.00121928	0.0949231	-0.00598617	-0.00121928	-0.0359247	-0.0368288	-0.0152967	-0.00489791	0.0474022	-0.178132	0.0521858	0.0197886	0.282332	0.150129	0.684638
YAP_pS127-R-E	1	0.179886	0.101867	-0.0752233	-0.273442	-0.420243	-0.0591525	-0.0696961	-0.335283	-0.4595	-0.0973098	-0.223872	-0.197616	-0.166581	0.676078	-0.116344	-0.334207	0.0686905	0.0482871	-0.12849	0.718383	0.104081	0.174323	-0.0960139	0.214661	0.105118	0.191451	-0.0397805	0.0397805	0.12564	0.07546	0.0709755	0.0716708
YB-1-R-V	1	0.164628	0.0233714	0.281534	0.0910597	-0.185608	-0.00383648	-0.128179	-0.133432	0.230988	-0.280055	-0.157641	0.00383648	1.12563	0.325795	-0.0171174	-0.025348	-0.356413	-0.0480414	-0.258039	0.45598	-0.163674	-0.254781	0.227814	0.418073	-0.138574	-0.298414	-0.130189	0.470923	0.733807	0.106883	-0.0783303	-0.0131439
YB-1_pS102-R-V	1	0.0655983	-0.000487129	-0.104225	-0.0506141	-0.263065	0.000487129	-0.0559947	-0.108894	0.0402528	0.0575428	0.00104273	-0.0218417	0.481508	0.111235	-0.0268981	0.0732853	-0.0300744	-0.0144147	-0.0917218	0.266574	-0.0659287	0.188406	0.0821453	0.0462696	0.164975	0.0731981	-0.00081756	-0.0535851	0.21826
