# Supplementary material for: Vitamin D Deficiency Promotes Liver Tumor Growth in Transforming Growth Factor-β/Smad3-Deficient Mice Through Wnt and Toll-like Receptor 7 Pathway Modulation
Source: Sci Rep. 2016 Jul 26;6:30217. doi: 10.1038/srep30217 (PMC4960540; doi:10.1038/srep30217)
Supplement: Supplementary Dataset 2 [file srep30217-s3.xls]

## Sheet: microarray_cluste5
NAME	22.WT.HighVD.3	21.WT.HighVD.2	23.WT.HighVD.4	25.WT.LowVD.2	26.WT.LowVD.3	28.WT.LowVD.5	29.WT.LowVD.6	3.Smad3.HighVD.3	2.Smad3.HighVD.2	1.Smad3.HighVD.1	5.Smad3.LowVD.2	6.Smad3.LowVD.3	4.Smad3.LowVD.1	8.Smad3.LowVD.5	30.N.WT.HighVD	34.N.Smad3.HighVD	32.N.Sptbn1.HighVD	33.N.Sptbn1.LowVD	36.N.Sptbn1Smad3.LowVD	31.N.WT.LowVD	35.N.Smad3.LowVD
EWEIGHT	1	1	1	1	1	1	1	1	1	1	1	1	1	1	1	1	1	1	1	1	1
Fblim1||ILMN_2837671	0.6465	0.0475	0.5575	0.6875	1.4945	0.3615	0.0025	-0.0635	0.2215	-0.1635	-0.4435	-0.1125	0.4785	-0.4505	-0.4675	-0.3895	-0.2925	-0.4205	-0.5435	-0.4525	-0.0715
Crtap||ILMN_1223997	0.7015	-0.0795	-0.1005	0.4425	1.2155	0.3635	0.1025	-0.2955	-0.0795	-0.0275	-0.2555	-0.0075	0.5455	0.5235	-0.2725	-0.1455	-0.3715	-0.3465	-0.3605	-0.4215	-0.4365
Crtap||ILMN_2877541	0.363	-0.269	0.126	0.383	0.972	0.114	-0.323	-0.303	0.221	0.03	-0.088	0.008	0.697	0.595	-0.13	-0.318	-0.426	-0.267	-0.351	-0.465	-0.371
Bcl2l1||ILMN_2698430	0.041	-0.59	0.37	0.331	1.354	0.577	0.13	-0.612	-0.403	-0.399	-0.686	0.077	0.224	0.517	-0.151	-0.228	-0.155	0.157	-0.246	-0.113	0.158
Cdkn1a||ILMN_2634083	-0.144	-0.951	0.025	0.519	0.549	0.816	0.143	-1.753	-0.51	0.823	-0.262	-0.602	0.54	1.781	-1.138	-1.237	-1.863	-0.411	-1.596	-1.042	-0.247
Cdkn1a||ILMN_2846775	0.2045	-0.4725	0.3155	0.5015	0.5605	0.9235	0.1615	-1.3695	-0.2345	0.2495	-0.8525	-0.7265	0.1665	0.8265	-0.8345	-0.7855	-0.9015	-0.1465	-1.1875	-0.8245	0.1525
Chic2||ILMN_1253410	0.3305	-0.3715	0.4905	0.5885	0.1675	0.3575	-0.0135	-0.7335	0.0285	-0.0495	-0.5445	0.1035	0.2265	0.3545	-0.6195	-0.4585	-0.3365	-0.5155	-0.5155	-0.2115	-0.2645
Chic2||ILMN_2767602	0.3285	-0.3835	0.4095	0.3165	0.0665	0.3065	0.0105	-0.7525	-0.1175	-0.0105	-0.6995	0.0705	0.3415	0.4945	-0.5665	-0.6615	-0.3375	-0.5245	-0.6165	-0.5675	-0.4195
Tmsb10||ILMN_3145331	0.66	-0.146	0.748	1.006	0.564	0.925	0.268	-1.311	-0.156	0.067	-1.123	-0.644	1.029	0.5	-0.226	-0.342	-0.653	-0.369	-0.092	-0.089	-0.593
Tmsb10||ILMN_3067068	0.607	-0.75	0.149	1.139	0.77	1.178	0.31	-1.274	-0.002	0.365	-1.542	-0.625	1.824	0.948	-0.303	-0.735	-0.741	-0.618	-0.434	-0.331	-0.54
Rbpms||ILMN_3026557	-0.248	-0.295	0.308	0.531	0.344	0.332	0.252	-0.514	-0.276	0.545	-0.607	-0.515	0.963	0.603	-0.161	-0.304	-0.087	0.034	-0.464	0.031	-0.031
1110008P14Rik||ILMN_1225594	0.2685	-0.0615	0.1175	0.3845	0.3565	0.4905	0.2615	-1.2345	0.0495	-0.0505	-0.7925	-0.9135	-0.3235	0.3265	-0.2235	-0.3625	-0.1385	-0.2445	-0.4445	-0.2525	-0.0455
Aaas||ILMN_2686898	-0.2095	0.2015	0.2465	0.6235	0.6535	0.1805	0.3745	-0.8185	0.0115	-0.0555	-0.5445	-0.5285	-0.3035	-0.2655	-0.4815	-0.5105	-0.3785	-0.1525	-0.3135	-0.2575	-0.0115
Fkbp1a||ILMN_2776025	0.1385	0.0765	-0.0105	0.6645	0.6745	0.1985	0.2995	-0.7695	-0.2315	-0.0345	-0.5325	-0.5805	0.1845	0.1605	-0.3755	-0.4255	-0.3845	-0.2145	-0.2845	0.0105	-0.3375
LOC231368||ILMN_1242465	0.0765	-0.2505	0.4605	0.5525	0.2895	0.5725	0.6035	-0.2645	-0.1425	-0.0395	-0.3305	0.0745	0.4015	-0.1915	-0.1205	-0.3575	-0.0465	-0.1365	-0.2825	0.1235	-0.1135
LOC384710||ILMN_1237033	0.2305	-0.1245	0.8705	0.7935	0.6185	0.9985	0.8675	-0.8995	-0.5695	-0.0805	-0.7575	-0.5315	0.0905	0.1305	-0.0765	-0.4055	-0.0325	-0.2925	-0.3285	0.0325	-0.1315
1110038B12Rik||ILMN_2714787	0.6435	0.2755	0.5915	0.5735	0.5035	0.7605	0.6695	-1.0155	-0.0705	-0.0935	-0.7025	-0.4555	-0.5105	1.0795	0.0055	-0.0165	-0.0335	-0.1235	-0.2745	0.1715	0.0655
1500012F01Rik||ILMN_2939012	0.804	0.377	0.61	0.178	0.74	0.202	0.281	-1.197	0.084	-0.705	-0.549	-0.041	-0.016	0.308	-0.418	-0.43	-0.121	-0.299	-0.265	-0.301	-0.165
Junb||ILMN_1220034	0.7445	-0.0855	0.5015	0.3215	0.4695	0.7275	0.8065	-0.5975	0.2495	-1.1275	-0.8095	-0.1755	-0.0315	0.9475	-0.7285	-0.5385	-0.2995	-0.7085	-0.5015	0.0475	-0.1825
Nrarp||ILMN_2596979	-0.234	0.384	0.323	0.704	0.232	0.257	-0.091	0.19	0.127	-0.04	-0.323	-0.271	0.025	-0.061	0.23	-0.076	-0.363	-0.197	0.052	-0.38	-0.539
Serpinh1||ILMN_2777359	-0.2955	0.7565	0.7425	0.8595	0.1945	0.4155	0.0955	-0.0955	0.2245	-0.1785	-0.6655	-0.4215	0.9215	0.6185	-0.2155	-0.4875	-0.6385	-0.7095	-0.2915	-0.2685	-0.4275
Ptrf||ILMN_2498471	-0.068	0.178	0.276	0.397	0.405	0.665	0.182	-0.461	-0.135	-0.175	-0.491	-0.012	0.736	0.012	0.188	-0.105	-0.329	-0.254	0.082	-0.254	-0.67
Meis2||ILMN_2850391	-0.082	-0.012	0.012	0.293	0.737	0.064	0.188	0.155	-0.214	0.459	-0.358	-0.328	-0.088	0.587	0.14	-0.134	-0.522	-0.146	-0.178	-0.285	-0.792
Ppap2a||ILMN_2759079	-0.3665	-0.0565	0.3555	0.3565	0.3695	0.1375	0.1785	-0.3625	-0.0725	0.4015	-0.0015	-0.2085	0.0875	1.0055	0.0105	-0.6455	-0.9955	-0.2795	-0.2895	-0.1755	-0.8455
Egfl7||ILMN_3163288	-0.15	-0.051	0.566	0.988	0.615	0.297	-0.048	-0.541	-0.002	0.532	0.129	-0.205	0.459	0.918	0.01	-0.375	-0.256	-0.046	-0.002	-0.361	-0.806
Robo4||ILMN_2942011	-0.515	0.541	-0.026	0.693	0.465	0.449	-0.174	-0.209	0.035	0.026	-0.195	-0.495	0.499	0.626	0.046	-0.209	-0.782	-0.208	-0.105	-0.48	-1.341
Gpihbp1||ILMN_1217969	-0.2285	-0.0055	0.5935	0.6145	0.2185	0.6545	0.1005	-0.6665	-0.1575	-0.1845	-0.5255	-0.5365	0.3595	1.4215	0.2825	0.0655	-0.1025	0.0055	0.3165	-0.1055	-0.8015
Gpihbp1||ILMN_2614842	-0.0505	0.1115	0.6795	1.0425	0.7255	0.5775	0.4095	-0.6405	-0.1215	0.0525	-0.8175	-0.7415	0.0505	1.1905	0.5825	-0.0775	-0.5925	-0.2415	-0.1315	-0.1115	-0.7915
Ramp2||ILMN_2661422	-0.2425	-0.0005	0.4085	0.7325	0.6325	-0.0495	0.0695	-0.4005	0.0325	0.5705	-0.6125	-0.3875	-0.6005	0.8675	0.3145	-0.2025	-0.4195	0.0625	0.1255	-0.0315	-0.5015
Rps6||ILMN_2893077	-0.021	0.08	0.183	0.334	0.484	0.562	0.452	-0.601	-0.539	0.047	-1.173	0.498	0.313	0.392	0.069	-0.195	0.001	-0.163	-0.236	0.055	0.055
Mogat2||ILMN_2617629	-0.1605	-0.0075	-0.1195	0.0625	0.0535	0.0465	0.1525	-0.0155	-0.0715	0.1435	-0.0025	0.0025	0.2005	0.1665	-0.0645	-0.2085	-0.0595	-0.0655	-0.2395	0.0855	-0.1115
Emp2||ILMN_2598103	0.1885	0.1445	-0.5185	-0.4445	-1.1225	0.1655	-0.3595	0.4135	0.3865	0.9085	-0.6945	2.0135	1.5605	-1.8755	-1.0035	-1.0715	-0.7735	-0.3965	-0.4675	-0.7815	0.1525
8030402P03Rik||ILMN_2585137	-0.699	1.055	-0.178	-0.323	-0.123	-0.018	-0.228	0.326	0.154	-0.166	0.726	1.124	0.502	-1.013	-0.419	-0.759	-0.823	-0.525	-0.55	-0.538	-0.722
Dst||ILMN_2721385	0.1165	0.2715	-0.3375	-0.4505	-0.3275	-0.1405	0.1675	-0.0285	0.2755	-0.4525	0.1515	0.5485	0.2485	-0.7505	-0.6635	-0.4135	-0.5305	-0.3405	-0.2795	-0.2185	-0.0985
Jag1||ILMN_1257077	-0.0645	0.0585	-0.1535	-0.0035	-0.3085	0.0585	0.1825	0.3555	-0.2585	0.1555	-0.2285	0.9975	0.7395	0.0985	-0.2055	-0.2125	-0.5245	-0.3145	-0.1915	-0.7675	-0.4145
Dpysl2||ILMN_2949596	-0.9485	0.1955	-0.2095	0.2665	-0.9475	-0.1025	0.2045	0.2655	0.1855	0.4925	-1.0735	0.8125	0.7075	0.0515	-0.3235	-0.7565	-0.8355	-0.8185	-0.5955	-0.4435	-0.6325
LOC638301||ILMN_1257771	-0.3635	-0.6155	0.2775	-0.5515	-0.0325	0.1725	0.1195	0.1285	0.1365	0.3465	0.5145	0.3755	0.5075	-0.3105	-0.3855	-0.1055	-0.2145	-0.0185	-0.0015	-0.6675	-0.1335
Plscr1||ILMN_2911344	-1.9725	0.2785	0.7415	-1.9525	0.1025	0.4235	0.5045	-0.1025	0.8505	0.7605	0.3105	0.7305	0.4965	0.4295	-1.9745	-0.9755	-2.0015	-0.9625	-0.8235	-1.8325	-0.1295
Sort1||ILMN_3005873	-0.147	0.027	-0.815	-0.079	-0.437	0.549	1.065	-0.015	-0.831	-0.316	0.174	0.555	0.118	-0.209	-0.696	-1.551	-0.344	-0.397	-0.531	-0.262	-1.569
Sort1||ILMN_1219717	-0.005	0.115	-0.727	-0.007	-0.258	0.631	1.266	0.117	-0.745	-0.13	0.225	0.497	0.209	-0.159	-0.572	-1.438	-0.203	-0.331	-0.484	-0.007	-1.546
AB023957||ILMN_2726030	-0.0405	-0.0415	-0.0525	-0.0825	-0.0005	-0.0275	0.1415	0.1125	-0.0555	0.0005	0.0085	0.1085	-0.0415	0.0355	-0.0625	-0.0705	-0.0485	-0.1385	-0.1575	-0.0175	-0.0805
Chac1||ILMN_2617468	0.2335	1.7815	0.3605	-0.6205	0.5395	0.5885	0.2225	0.2525	-1.6185	0.1585	0.7965	-1.3625	1.5045	0.2205	-1.0195	-0.8375	0.1815	-1.0565	-1.3155	-0.9155	-0.7885
Herpud1||ILMN_2790246	-0.2105	1.3745	0.5215	0.3265	0.0255	0.1275	-0.2675	0.3045	-1.2805	-0.4505	-0.0255	0.2265	0.1315	0.4725	-0.4955	-0.1795	0.2775	-0.4195	-0.2825	-0.1315	-0.3145
Herpud1||ILMN_2790241	-0.037	1.367	0.637	0.179	-0.024	0.024	-0.395	0.574	-1.078	-0.052	0.398	0.486	0.557	0.428	-0.585	-0.293	0.146	-0.336	-0.279	-0.212	-0.158
Rab11fip5||ILMN_1216781	-0.1635	0.5325	-0.2085	-0.0135	0.6185	0.6085	-0.2185	-0.1695	-0.5835	-0.4475	0.3135	0.0135	0.6215	0.8375	-0.3245	-0.1445	-0.0945	-0.2535	-0.3725	-0.3185	-0.1795
Ddit3||ILMN_2927373	0.949	1.34	1.008	0.771	0.271	0.436	-0.292	-0.658	-0.174	0.216	-0.262	0.094	1.315	-0.671	-0.303	-0.114	-0.241	-0.291	-0.241	-0.028	-0.397
Ddit3||ILMN_2652909	0.7715	0.8595	0.7325	0.4075	-0.0195	0.4275	-0.2395	-0.5435	-0.4755	0.1155	-0.2845	-0.2425	1.3295	0.0945	-0.3465	-0.2855	-0.4935	-0.2995	-0.2285	-0.1595	-0.4485
Dnajb9||ILMN_2510875	0.6175	1.2255	0.8785	0.5565	-0.1335	0.6175	-0.0635	0.1695	-0.4405	0.2365	-0.2705	0.3585	0.9735	-0.5415	0.0045	-0.0445	-0.1705	-0.1915	-0.4225	0.0025	-0.3845
Dnajb9||ILMN_2829636	0.5645	1.1535	0.7915	0.0965	-0.3565	0.4055	-0.2135	0.0655	-0.5815	0.0205	-0.4175	0.2855	1.0825	-0.0325	-0.4135	-0.2155	-0.3805	-0.4465	-0.8615	-0.3185	-0.6875
Hspa5||ILMN_1255561	0.577	1.472	0.487	0.354	0.098	0.5	0.503	0.053	0.095	-0.109	-0.586	0.179	0.781	-0.853	-0.338	-0.313	-0.259	-0.471	-0.372	-0.217	-0.642
Dnajb1||ILMN_1240323	0.4555	0.9655	0.8085	0.3935	-0.0375	-0.0235	-0.2515	-0.1595	-0.1705	-0.1775	0.0135	-0.4675	0.4235	-0.0135	-0.0865	0.0365	0.0585	-0.2105	-0.5245	-0.2535	-0.3735
Ahnak||ILMN_2458765	0.206	2.124	-0.25	-0.144	-0.342	0.463	-0.474	-0.224	-0.364	-0.633	0.041	0.588	2.167	0.13	-0.547	-0.885	-1.016	-1.023	-0.263	-0.643	-1.003
Ahnak||ILMN_3079919	0.187	1.776	-0.194	0.022	0.078	0.473	0.006	-0.006	-0.076	-0.387	-0.139	0.685	1.811	-0.449	-0.438	-0.541	-0.389	-0.348	0.011	-0.162	-0.356
LOC100047634||ILMN_1215644	0.4185	1.0605	0.2885	-0.1485	-0.3175	-0.0935	-0.1795	0.3255	-0.3095	0.0255	0.2515	0.1835	1.2975	0.1885	-0.6415	-0.4105	-0.6485	-0.8545	-0.8535	-0.2875	-0.7395
Ifit2||ILMN_2981169	1.287	0.654	-0.404	0.514	0.378	-0.226	-0.025	-0.538	-0.265	0.195	-0.015	0.497	1.805	-0.694	-1.019	-1.095	-1.069	-0.851	-0.788	-0.902	-0.666
Ifit2||ILMN_2981167	1.3465	0.8705	-0.4525	0.6265	0.3865	-0.0965	0.3195	-0.1495	-0.2945	0.4315	0.2035	0.8035	1.9375	-1.0515	-0.5725	-0.8875	-1.0245	-0.7135	-0.8345	-0.4695	-0.5065
Trim47||ILMN_2504823	0.7165	0.3245	0.8265	0.0625	0.0155	0.5285	0.0585	-0.4865	-0.2715	-0.3365	-0.3475	-0.2155	0.3105	-0.7085	-0.2965	-0.4665	-0.6325	-0.3345	-0.1935	-0.3545	-0.3355
Sqstm1||ILMN_2710705	1.0965	0.1215	0.5385	0.0025	-0.5255	0.0385	0.0225	-0.4885	-0.4175	0.1005	0.1625	-0.4865	0.7985	-0.5695	-0.1135	-0.0475	-0.2865	-0.0435	-0.1535	-0.2525	-0.2705
Gadd45a||ILMN_2947568	0.445	0.983	0.546	-0.317	-0.042	-0.367	-0.835	0.16	-0.036	1.278	0.14	-0.265	1.076	-0.504	-0.795	-0.009	-0.645	-0.372	-0.446	0.171	-0.703
Gadd45a||ILMN_2742152	0.5155	0.8815	0.5445	-0.2415	0.2555	-0.2725	-0.8695	-0.0865	-0.1445	1.2205	0.1845	-0.3085	1.1815	-0.7385	-0.5785	-0.0415	-0.7545	-0.3995	-0.8505	0.3445	-0.6635
Gstm5||ILMN_2705777	0.563	0.699	0.064	0.427	0.43	0.094	0.404	-0.2	-0.528	0.108	-0.338	0.541	0.18	-0.126	0.008	-0.214	-0.156	-0.424	-0.008	-0.082	-0.133
Dapk2||ILMN_2977558	0.1355	0.6805	0.4565	0.6995	-0.0535	0.3815	0.2925	-0.6215	-1.0435	0.3625	-0.0275	0.0825	0.0275	0.3255	-0.1025	-0.7505	-0.1735	-0.1965	-0.5005	0.2265	-1.6895
8430408G22Rik||ILMN_2894211	0.538	-0.237	0.186	0.705	0.253	0.759	0.502	-1.224	-2.095	0.647	0.101	0.542	1.282	0.73	0.137	-0.101	-1.464	-0.477	0.345	-0.296	-1.198
Cbwd1||ILMN_2709864	0.426	0.42	0.698	-0.111	-0.235	0.491	0.397	-0.98	0.016	-0.313	0.038	-0.218	0.549	0.096	-0.182	0.244	-0.87	-0.909	-0.048	-1.008	-1.026
Cpa3||ILMN_2609590	-0.0355	0.0095	0.1245	0.1905	-0.1035	-0.0375	0.0555	-0.1175	-0.0365	0.0395	-0.0375	-0.0745	0.2455	0.0575	-0.0825	-0.1285	-0.0075	0.1075	0.0625	-0.0195	-0.2195
Gdf15||ILMN_2735350	0.107	0.509	0.578	0.002	-0.108	-0.168	-0.428	-1.187	-0.691	0.306	-0.577	-1.449	1.067	0.059	-0.315	-0.028	-1.204	-0.187	0.03	-0.041	-0.578
Eltd1||ILMN_1224540	-0.1735	0.0195	0.6155	0.1665	-0.0225	-0.2215	-0.2255	-0.2505	-0.0345	0.3475	-0.0835	-0.4105	0.2405	0.3395	0.1115	-0.0195	-0.6035	0.1475	0.0625	-0.3125	-0.5435
AI851790||ILMN_2475795	0.3795	0.3045	-0.8205	-0.9145	-1.0865	0.2145	0.5245	1.1045	-0.7045	0.0745	0.7415	-0.1995	-0.6145	-0.0165	-0.9505	-0.7085	-0.9975	-0.6195	-0.9665	-0.7045	-0.8315
Esr1||ILMN_2726412	0.5405	0.4315	-0.4325	-0.5775	-0.0625	0.1055	0.0405	0.6655	0.1135	-0.5975	1.0455	0.1385	-0.9685	0.2235	-0.7465	-0.4375	-0.7835	-0.5135	-0.0965	-0.5445	-0.3415
Bcl6||ILMN_1230353	-0.134	-0.454	-0.38	-1.665	-1.103	1.24	0.854	-1.198	-1.086	-0.5	2.024	1.544	0.326	-0.755	-0.487	-1.452	-1.249	-0.953	-1.322	-0.095	0.117
Tcf7||ILMN_1242308	0.2915	-0.0665	0.1575	-0.2045	-0.1855	-0.0755	0.3365	-0.2115	0.1285	-0.2045	0.1645	0.2775	-0.1525	-0.3935	-0.2205	-0.0865	-0.3415	0.1625	-0.0175	0.0175	0.0415
Nrn1||ILMN_2699052	0.028	-0.757	0.117	-0.807	0.097	0.247	0.057	-0.064	-0.905	-0.735	0.042	0.332	0.016	0.428	-0.304	-0.264	-0.821	-0.141	-0.264	-0.493	-0.34
Cln6||ILMN_2525382	0.3465	-0.2795	0.1685	-0.1755	0.1885	-0.3625	0.2045	-0.3605	-0.4835	-0.3355	-0.3955	-0.1535	0.2905	0.0365	-0.2465	-0.4445	-0.4855	-0.1785	-0.2925	-0.2775	-0.0215
Slc5a4b||ILMN_1216446	0.048	-0.048	-0.017	-0.002	0.008	-0.01	0.014	-0.088	-0.029	-0.048	0.013	0.033	-0.053	0.002	-0.067	-0.107	-0.138	0.011	-0.074	0.007	-0.089
Lonrf3||ILMN_1213378	0.11	-0.118	-0.299	-0.47	-0.639	0.718	0.361	0.077	0.578	0.274	0.377	-0.346	1.223	-0.459	0.007	-0.247	-0.079	0.164	-0.007	0.328	-0.02
LOC100046232||ILMN_2595732	-0.2035	-0.3675	0.0185	0.1385	-0.6945	0.9895	0.3335	-0.9165	0.2845	0.4845	0.1435	-0.7705	0.8595	0.3455	-0.0035	-0.2145	-0.1785	0.5105	0.0035	0.3295	0.1435
Adam32||ILMN_2649346	-0.1735	0.0805	0.0415	-0.1805	-0.3975	0.0865	0.3995	-0.2415	0.8715	-0.0495	-0.0205	-0.2275	0.5675	-0.1105	-0.2705	-0.1175	0.0415	0.0205	-0.0295	-0.1935	-0.2565
2310075M15Rik||ILMN_2498851	-0.124	-0.042	-0.345	0.404	0.084	0.084	-0.034	0.101	0.423	0.343	-0.201	-0.071	0.911	0.207	0.115	0.014	-0.247	0.493	0.606	0.043	-0.014
EG277333||ILMN_2591127	-0.313	-0.497	-0.639	0.413	0.041	0.575	-0.138	-0.304	0.846	0.64	-0.231	-0.512	1.266	0.716	0.226	0.28	-0.041	0.157	0.451	0.287	0.335
Txnip||ILMN_1213609	-0.85	-0.831	0.217	0.261	-0.284	-0.327	-0.423	-0.475	0.458	0.568	-0.466	-0.064	1.953	1.597	0.149	0.435	-0.087	0.514	0.652	0.118	-0.041
Txnip||ILMN_3112873	-0.632	-0.64	0.245	0.397	-0.439	0.07	-0.127	-0.37	0.438	0.371	-0.274	-0.076	1.807	1.228	0.266	0.615	0.058	0.761	0.609	0.424	-0.008
Egln3||ILMN_2605819	-0.211	-1.611	-0.23	-1.649	-1.648	-0.032	0.162	-0.685	3.125	0.288	-0.706	-0.62	3.303	0.785	0.523	0.567	0.29	0.543	0.392	0.646	0.143
Vldlr||ILMN_1218264	-0.6915	-0.6925	-0.2605	-0.5985	-0.8205	-0.4875	0.8315	0.1075	1.9585	1.3045	-0.4775	-0.0425	2.5205	1.4715	0.3185	0.6775	0.0425	0.3795	0.5365	-0.4055	0.5145
Vldlr||ILMN_2515601	-0.5265	-0.7015	-0.2785	-0.3625	-0.8105	-0.2345	0.7895	0.3085	2.0015	1.3415	-0.3475	-0.1865	2.7045	1.6835	0.2905	0.6735	0.0375	0.3725	0.4545	-0.0375	0.6365
Vldlr||ILMN_2796472	-0.7335	-0.9245	-0.4185	-0.6655	-0.9055	-0.3555	1.1795	0.0905	2.2535	1.5115	-0.4175	-0.0455	3.2755	2.0715	0.5015	0.8245	0.0315	0.3565	0.4555	-0.0315	0.5965
Add3||ILMN_2901283	-0.221	-0.557	0.349	-0.528	-0.47	-0.554	-0.318	0.185	0.783	-0.259	-0.233	-0.38	0.553	-0.184	0.391	0.402	0.123	0.148	0.237	-0.137	0.187
Add3||ILMN_2901284	-0.524	-1.04	-0.158	-0.935	-1.074	-0.844	-0.443	0.236	0.787	-0.153	-0.167	-0.456	0.985	0.449	0.374	0.255	-0.113	0.162	0.185	-0.179	0.135
Hspb8||ILMN_2761205	-0.137	-0.821	0.137	-0.608	-0.238	-0.727	-0.567	0.471	0.373	-0.005	0.005	-0.051	1.044	0.587	0.304	0.469	0.121	0.191	0.528	0.077	0.906
9530064J02||ILMN_2636004	0.119	-0.942	-0.421	-1.186	-0.569	-0.268	0.366	-0.285	0.228	0.122	-0.539	-0.996	0.259	0.197	-0.11	-0.474	0.052	-0.032	0.032	-0.036	-0.125
Pdk4||ILMN_1259322	-0.569	-1.094	-0.035	-0.667	-0.952	-0.325	0.491	-1.202	0	0.777	-0.628	-0.75	1.152	0.368	0.261	0.005	-1.245	0.141	0.185	-0.312	-0.566
Gm106||ILMN_1244310	-0.114	-0.108	-0.089	-0.062	-0.137	0.034	0.012	-0.157	0.132	0.052	0.003	-0.039	0.033	0.153	0.02	0.149	-0.004	-0.055	0.031	0.011	-0.103
LOC100047619||ILMN_2711948	-0.1525	-0.1125	-0.2125	-0.3425	-0.3845	0.2385	0.7465	-0.2185	-0.2205	0.1035	-0.3685	-0.2245	0.7225	0.4895	-0.1255	-0.1255	0.0795	0.0025	-0.0025	-0.1635	0.2775
Tmem23||ILMN_2480682	-0.232	-0.2	0.031	-0.155	-0.259	-0.03	1.021	0.268	0.123	0.723	-0.424	0.098	0.579	0.387	-0.354	-0.365	-0.154	-0.122	-0.14	-0.228	0.247
Prr13||ILMN_2657516	-0.157	-0.486	0.079	-0.249	-0.479	0.321	-0.169	0.005	0.303	1.003	0.051	0.132	0.615	0.12	-0.263	-0.178	-0.308	-0.222	-0.205	-0.157	-0.159
Akr1b8||ILMN_1219188	0.0095	-0.3525	0.6775	-0.0995	-0.0465	-0.3465	-0.1345	0.1515	0.3285	0.2305	1.1015	0.1855	0.5385	1.2765	-0.1445	-0.3795	-0.3705	0.1925	-0.0465	-0.0275	-0.2025
Jam2||ILMN_2592881	0.039	-0.271	0.191	-0.384	1.258	-0.493	0.058	-0.104	-0.115	0.371	0.226	-0.205	0.591	1.134	-0.103	-0.462	-0.551	-0.316	-0.508	-0.039	-0.056
E130203B14Rik||ILMN_1246821	0.543	-0.568	0.212	-0.196	0.662	-0.126	-0.308	0.145	-0.085	0.65	-0.291	-0.287	0.726	0.836	-0.198	-0.274	-0.24	0.071	-0.109	-0.18	-0.058
Srgn||ILMN_2722732	0.821	-0.587	0.528	-0.007	-0.159	-0.094	-0.355	-0.085	-0.431	0.508	-0.192	-0.324	1.042	1.028	-0.042	-0.316	-0.839	-0.179	-0.549	0.007	0.055
Ccdc80||ILMN_1234824	0.4835	-0.4795	0.5425	-0.1505	-0.0965	-0.5715	-0.0105	0.1655	0.2895	0.1205	-0.1735	-0.2635	0.2095	0.3655	-0.0135	-0.6335	-0.7575	-0.3395	-0.3165	0.0105	0.2385
Il1b||ILMN_2777498	0.162	-0.301	0.662	0.123	-0.559	0.006	-0.302	0.633	-0.078	0.656	-0.049	-0.006	0.861	0.454	0.17	0.027	0.169	-0.279	-0.387	-0.12	-0.044
Cd55||ILMN_1248714	0.0235	-0.6035	0.1945	-0.6205	-0.3245	-0.5915	0.0005	1.0735	-0.1655	0.5455	-0.4025	-0.1195	0.9495	0.4555	0.4965	0.3385	-0.4215	-0.0005	-0.1405	-0.0535	-0.2665
Pten||ILMN_2594450	0.107	0.409	0.194	-0.025	0.051	-0.152	0.132	0.896	0.43	-0.189	0.295	0.008	0.684	-0.103	0.029	-0.053	-0.2	-0.093	-0.072	-0.029	-0.02
Col4a5||ILMN_2437848	0.7695	1.5805	-0.1205	-0.0005	0.7535	0.1445	0.0005	1.5735	0.7865	-0.1455	-0.4905	0.8905	1.3655	0.2475	-0.6185	-0.7085	-0.6185	-0.8145	-0.6245	-0.7245	-0.6225
Gspt2||ILMN_2671253	1.023	0.454	-0.263	-0.107	-0.21	0.854	-0.04	0.02	1.54	0.141	0.072	-0.164	1.2	1.278	-0.251	-0.193	-0.196	-0.237	-0.17	-0.156	-0.178
Slc3a2||ILMN_2595359	0.2105	0.5425	-0.1315	-0.2105	0.1785	0.6735	-0.1045	0.1875	-0.2185	0.5495	0.5565	0.0825	1.4615	-0.3755	-0.3495	-0.3435	-0.2025	-0.2945	-0.2115	0.0315	-0.2155
EG433865||ILMN_1213020	0.6525	-0.2485	0.1005	0.1065	-0.2355	0.6835	0.2505	0.2045	0.2315	0.2575	0.3285	0.1065	2.2485	0.0755	-0.2075	-0.0035	-0.2645	-0.0935	-0.0405	-0.2565	0.2985
2810022L02Rik||ILMN_2673917	0.621	-0.512	0.054	0.128	-0.212	1.562	0.73	0.32	0.445	0.698	0.106	-0.283	2.658	-0.515	-0.377	-0.307	-0.291	-0.347	-0.461	-0.508	-0.364
Cxcl10||ILMN_1214419	0.616	-0.112	0.445	0.363	-0.062	0.753	0.624	-0.294	0.474	0.304	0.463	-0.252	1.425	-0.422	-0.261	-0.184	-0.203	-0.22	-0.049	-0.062	0.053
Lgals3||ILMN_1223317	1.802	-0.596	0.354	-0.124	0.775	1.63	-0.001	0.066	-0.596	1.123	0.603	0.082	3.669	0.427	-1.335	-1.228	-1.347	-1.018	-1.042	-0.81	0.001
Gpnmb||ILMN_2648669	2.496	0.235	0.489	-0.18	0.047	2.287	-0.051	0.002	0.085	0.225	1.874	-0.002	2.948	-0.106	-0.125	-0.138	-0.184	-0.266	-0.112	-0.087	-0.182
Cxcl10||ILMN_3142803	1.0835	-0.3115	0.4015	0.4495	0.0295	0.5365	0.5505	-0.1325	-0.1175	0.3065	0.1335	-0.0565	0.8825	-0.5225	-0.1285	-0.1315	-0.2665	-0.1645	-0.2915	-0.0405	-0.0945
Tspan3||ILMN_1232099	0.6825	-0.1565	0.0095	-0.0185	-0.0095	-0.0515	0.0935	0.0645	0.5205	-0.1295	-0.3515	-0.0695	1.0515	0.1325	0.0465	-0.0935	-0.1035	-0.1685	-0.2045	0.0205	-0.2065
LOC677448||ILMN_1217826	0.769	0.105	0.125	-0.047	-0.405	0.104	0.175	0.347	0.565	-0.265	0.014	-0.044	1.489	-0.246	0.142	-0.189	-0.114	-0.327	-0.142	-0.221	-0.44
LOC212399||ILMN_1244312	1.0345	0.0145	-0.1975	0.4465	-0.0365	0.5125	0.6455	0.0025	0.5685	-0.0485	-0.2205	0.0705	1.4145	-0.5105	0.3895	-0.0025	0.0635	-0.1285	-0.0905	-0.1055	-0.0185
Abcc4||ILMN_2621708	1.114	-0.492	0	-0.31	-0.139	0	0.703	1.197	0.425	0.002	0.509	0.207	1.765	-0.124	-0.363	-0.25	-0.698	-0.181	-0.579	-0.562	-0.362
Ifit3||ILMN_2944666	1.8925	-0.3045	-0.4305	-0.1845	0.6195	0.1995	1.0845	-0.1025	0.8205	0.2655	0.3255	0.2455	1.2895	-0.4005	0.0065	-0.4165	-0.3465	-0.4225	-0.2335	-0.4455	0.6005
Ifit3||ILMN_1230458	1.4805	-0.2955	-0.3265	0.3795	0.6405	0.2965	0.5005	0.0735	0.2295	0.4285	-0.0315	0.3825	1.0535	-0.5405	-0.1585	-0.0785	0.0565	-0.2015	-0.3055	-0.3465	0.2505
LOC667370||ILMN_1246194	1.6005	-0.3365	-0.2735	0.1215	0.5215	0.1185	0.6105	0.0635	0.1635	0.3345	-0.0775	0.2145	1.1625	-0.2115	0.0515	-0.0985	-0.2575	-0.0445	-0.3805	-0.1675	0.3635
Cd68||ILMN_2689785	1.365	-0.432	0.483	-0.238	-0.125	0.495	-0.065	-0.268	-0.33	0.283	0.411	-0.126	0.384	-0.271	-0.589	-0.431	-0.44	-0.227	-0.33	-0.081	0.551
Clec7a||ILMN_2653132	1.965	-0.419	0.858	-0.148	-0.432	0.886	-0.055	-0.192	-0.297	0.915	1.626	0.734	0.512	-0.234	-0.909	-1.091	-0.507	-0.785	-0.417	-0.412	0.041
Clecsf12||ILMN_2663258	1.4455	-0.1545	0.2685	0.0405	-0.0335	0.2455	-0.0555	0.0605	-0.0355	0.6185	0.6155	0.1605	0.2715	-0.1095	-0.3515	-0.5875	-0.5515	-0.4185	-0.4375	-0.0905	0.0955
LOC100048461||ILMN_1239843	1.3695	-0.3635	0.3075	-0.1545	-0.0375	0.4045	-0.0795	-0.1475	-0.2125	0.5865	0.5335	0.3655	-0.0065	-0.1865	-0.3725	-0.5895	-0.3275	-0.3285	-0.3435	-0.2535	0.0245
Mmp12||ILMN_1250421	3.1655	0.5965	1.2685	-0.0685	-0.5505	1.8955	-0.5115	-1.0695	-0.6085	0.9805	2.0955	0.0685	1.4445	-0.2035	-1.5855	-1.6145	-1.1175	-1.2285	-1.6485	-0.6765	-0.8885
Egr2||ILMN_2623983	1.0835	-0.0655	0.4425	0.0285	0.0285	0.2155	-0.0115	0.1475	-0.0865	-0.0635	0.5605	0.2615	0.4795	-0.0555	-0.1615	-0.2405	-0.2255	-0.0215	-0.1415	-0.0295	-0.0315
Sprr1a||ILMN_2975250	1.7595	0.5635	0.6465	0.0615	0.3785	0.5855	-0.1755	-0.1125	-0.3145	1.8175	1.2355	-0.3585	1.2725	-0.5445	-0.5905	-0.2735	-0.4895	-0.5135	-0.4805	-0.3565	-0.5025
Oasl1||ILMN_2793464	0.9915	-0.8545	-0.5525	-0.2895	0.8375	0.8725	-0.1295	0.3855	0.6995	0.9955	0.3585	0.5345	0.9275	-0.0015	-0.1215	0.2795	-0.3225	-0.2605	-0.8265	0.2965	-0.2515
Cx3cl1||ILMN_2627041	-0.107	-0.141	-0.1	0.467	0.211	0.239	-0.007	0.209	0.375	0.432	0.216	-0.228	0.399	-0.247	-0.175	0.131	-0.302	-0.116	-0.163	-0.348	-0.043
Gsta1||ILMN_1231997	0.4835	-0.7135	-1.0005	-0.0785	0.8535	1.5155	-0.7495	1.7845	0.8915	0.9635	1.4965	0.3055	1.6995	-0.7555	-1.2995	0.6315	-2.2015	0.2275	-1.6645	-1.8105	-0.7015
Gsta1||ILMN_2979237	0.8485	-0.8595	-0.5275	-0.0855	0.8075	1.5385	-0.7895	2.3805	1.5945	1.4865	2.1995	0.8355	2.0895	-0.3205	-1.4715	0.3945	-2.9785	0.0855	-1.7795	-1.8705	-0.7695
Cxcl16||ILMN_2687586	0.591	-0.623	0.641	0.126	0.381	0.103	-0.353	0.369	0.325	0.522	-0.196	0.185	0.986	-0.414	-0.341	-0.193	-0.818	-0.695	-0.327	-0.309	-0.329
Srxn1||ILMN_1229994	1.299	-0.011	0.345	0.313	0.913	0.286	-0.16	0.135	0.395	0.549	0.011	-0.369	0.581	-0.39	0.05	-0.102	-0.48	-0.062	-0.652	-0.153	-0.315
Srxn1||ILMN_2677772	1.149	0.039	0.1	0.277	0.445	0.113	-0.532	0.493	1.302	0.338	0.218	-0.461	0.756	-0.314	-0.688	-0.6	-1.444	-0.925	-0.886	-1.042	-0.979
Srxn1||ILMN_2667346	1.3875	-0.1505	0.2065	0.3495	0.6035	0.0475	-0.1955	0.3325	0.5805	0.6475	0.2465	-0.4335	0.9355	-0.1215	-0.3085	-0.4465	-0.8985	-0.6505	-0.9575	-0.8815	-0.6035
Serpina7||ILMN_2425229	0.734	-0.503	0.029	0.357	-0.854	0.866	0.089	0.737	0.015	0.959	-0.191	0.845	0.505	-0.617	-0.015	-0.087	-0.285	0.087	-0.601	-0.444	0.675
Serpina7||ILMN_1225985	0.9225	-0.1985	0.2745	0.3935	-0.9705	0.6775	0.0415	0.6415	-0.2995	0.8875	-0.0825	0.7145	1.4225	-0.0415	-0.3215	-0.3045	-0.6895	-0.0905	-0.8145	-0.8625	0.5555
2010106G01Rik||ILMN_2914347	0.437	0.558	-0.235	0.15	-0.096	-0.001	-0.578	0.762	0.56	-0.146	0.54	0.273	0.054	-0.526	-0.359	-0.489	-0.146	0.167	-0.027	-0.226	-0.184
A230057M07Rik||ILMN_1228288	0.167	1.046	-1.083	-0.376	-0.526	-0.319	-0.57	0.463	0.979	-0.141	1.095	0.688	0.454	-0.437	-0.453	-0.246	-0.273	-0.023	0.079	-0.052	-0.193
Erbb2ip||ILMN_1244790	0.257	0.143	-0.294	-0.232	-0.535	-0.371	-0.497	0.624	0.278	0.155	0.82	0.453	0.655	-0.528	-0.216	-0.131	-0.206	0.082	-0.037	-0.299	-0.017
LOC100044862||ILMN_2733542	0.183	0.109	-0.279	0.543	-0.176	-0.915	-1.153	0.813	0.878	0.333	1.018	1.092	1.007	-0.336	-0.446	0.023	-0.465	0.033	-0.133	-0.395	0.023
4930431B09Rik||ILMN_2684205	0.25	0.779	0.17	-0.012	0.657	0.622	0.086	-0.178	-0.017	0.05	0.561	0.48	-0.054	0.886	-0.153	-0.247	-0.022	-0.116	-0.001	-0.079	0.001
Mst1r||ILMN_2757671	0.279	1.078	-0.108	-0.173	0.528	0.346	0.138	-0.259	0.039	-0.175	0.851	0.825	0.062	0.198	-0.297	-0.185	-0.297	-0.269	-0.097	0.001	-0.194
Rhobtb1||ILMN_1252902	-0.1045	0.4135	-0.0775	0.0255	0.3465	0.7255	0.1195	0.2795	0.1305	0.0905	0.8705	0.1155	0.4305	0.7705	-0.0345	-0.3125	-0.0255	-0.3125	-0.2715	0.1265	-0.0865
Rhobtb1||ILMN_2421179	0.1555	0.3435	-0.5725	0.0925	0.1645	0.4145	0.0945	-0.0385	0.1065	0.0585	0.7625	0.3825	0.1755	0.4585	-0.1815	-0.4235	-0.5265	-0.4895	-0.0375	0.0065	-0.3475
B3galt1||ILMN_2441400	0.8655	1.1795	-0.2675	-0.0045	-0.3365	0.7375	0.2165	0.8825	-0.1505	0.6715	1.2575	0.1295	0.5965	1.6285	-1.1375	-0.7585	-0.4915	-0.0595	-0.6085	-0.2085	-0.5385
Ppif||ILMN_3002181	0.4	0.297	-0.288	-0.016	0.122	0.463	-0.084	0.39	0.288	0.289	1.141	0.393	-0.072	1.032	-0.073	0.025	-0.396	-0.526	-0.243	-0.235	-0.103
Abca8||ILMN_1258627	0.462	0.306	-0.364	-0.496	-0.044	-0.02	0.515	0.41	-0.097	0.559	1.702	0.949	0.001	0.544	-0.342	-0.279	-0.367	-0.231	-0.034	-0.458	-0.001
Ostb||ILMN_2610981	0.6375	0.6505	0.1095	0.1695	0.3385	-0.0015	0.7135	-0.0895	0.5225	0.3295	1.7495	0.6205	0.1555	0.9785	-0.2845	-0.1435	-0.1795	-0.2515	-0.0615	-0.2525	-0.3125
Wfdc3||ILMN_1229131	1.69	0.231	-0.046	-0.154	1.08	-0.075	0.705	0.077	0.106	-0.054	1.393	0.35	0.719	2.085	-0.499	-0.439	-0.452	-0.383	-0.387	-0.504	-0.309
Taf9b||ILMN_2859348	1.06	0.427	-0.082	1.046	-0.223	0.755	-0.035	-0.139	1.308	0.26	1.554	1.484	1.325	1.362	-0.383	-0.493	-0.66	-0.34	-0.047	-0.333	-0.417
6720475J19Rik||ILMN_2470131	1.655	1.037	0.269	1.412	0.452	0.977	0.218	0.119	0.456	0.705	1.916	0.344	0.284	-0.512	-0.629	-0.545	-0.462	-0.46	-0.489	-0.564	-0.631
9930105H17Rik||ILMN_2522884	1.649	1.691	-0.038	1.513	0.48	0.735	0.227	0.277	0.854	0.508	2.659	0.834	0.254	0.119	-1.452	-1.365	-1.155	-0.959	-1.328	-0.844	-1.494
Cald1||ILMN_1232081	0.8695	0.6585	-0.2485	0.3075	0.2255	0.2065	0.1035	0.3015	0.0635	0.3555	0.2625	0.0175	0.1515	-0.3685	-0.1255	-0.4865	-0.3505	-0.4705	-0.6835	-0.3195	-0.4735
Hr||ILMN_2800687	1.5145	1.3935	-0.1395	-0.3935	-0.0165	-0.3205	0.0995	-0.3645	0.0665	1.0055	1.5325	0.2595	1.6875	0.8225	-0.3515	-0.2915	-0.4665	-0.1035	-0.4555	-0.2935	-0.5425
Plekha1||ILMN_2708877	0.5565	0.7065	-0.2375	0.1315	0.0535	0.0085	-0.4295	-0.1375	-0.0215	0.8245	1.2025	-0.0085	1.4745	0.1265	-0.4385	-0.5845	-0.4395	-0.2755	-0.4235	-0.5185	-0.6605
Cc1||ILMN_2525034	0.3355	0.8165	0.1555	0.0285	-0.3315	-0.0695	-0.1555	0.4685	0.9705	0.5155	0.7695	0.4415	1.0815	-0.1185	-0.0825	-0.4535	-0.3165	-0.0195	-0.2075	-0.1385	-0.2365
Taf9||ILMN_2655555	0.7485	0.4385	0.3155	0.2575	-0.3785	0.0115	-0.0245	0.5245	0.6245	0.4705	0.6815	0.3605	0.9525	0.2155	-0.2295	-0.2755	-0.2615	-0.2605	-0.3345	-0.1785	-0.0115
Bhlhb9||ILMN_1251595	2.0495	1.5705	-0.0735	0.0815	-0.4715	-0.5795	-0.5345	0.7675	1.3995	0.8775	1.9785	0.6435	1.7415	0.8135	-0.3935	-0.2695	-0.1445	-0.1705	-0.3895	-0.6025	-0.5035
Trim59||ILMN_2515081	-0.137	1.049	-0.155	0.55	-0.017	-0.41	0.015	0.14	0.635	0.007	0.512	0.281	0.959	-0.582	-0.414	-0.436	-0.451	-0.506	-0.538	-0.348	-0.402
Trim59||ILMN_2993661	-0.04	1.092	-0.041	0.505	0.094	-0.393	0.027	0.091	0.792	0.103	0.773	0.426	1.305	-0.305	-0.302	-0.454	-0.244	-0.252	-0.635	-0.399	-0.204
Cxadr||ILMN_2514377	0.638	0.66	0.039	0.44	0.018	-0.331	-0.591	0.432	-0.015	0.035	1.093	1.113	1.035	-0.309	-0.261	-0.984	-0.917	-0.682	-0.124	-0.935	-1.23
Cxadr||ILMN_3018017	0.3755	0.5335	-0.1935	0.3125	-0.0895	-0.1935	-0.2815	0.0095	0.3165	0.3575	1.0455	0.8565	1.1565	-0.4325	-0.3085	-0.6595	-1.0405	-0.7035	-0.3375	-0.6735	-0.9895
E330009J07Rik||ILMN_2457773	0.5125	0.5025	-0.0085	0.0975	0.0085	-0.3315	-0.3665	-0.0675	0.5705	0.1975	0.7105	0.7395	0.5565	0.5375	-0.5425	-0.4175	-0.6525	-0.2525	-0.4195	-0.5165	-0.4585
1110002B05Rik||ILMN_2634338	0.413	0.695	-0.029	0.054	-0.168	-0.313	-0.164	0.176	0.547	-0.272	0.73	0.62	0.243	0.227	-0.342	-0.499	-0.505	-0.53	-0.427	-0.486	-0.648
2410004L22Rik||ILMN_2749747	0.407	1.663	0.618	0.035	-0.278	-0.198	-0.035	0.112	-0.053	0.197	1.132	0.653	0.576	-0.41	-0.46	-0.412	-0.683	-0.504	-0.401	-0.366	-0.31
Diap3||ILMN_2606436	-0.021	0.963	0.343	0.359	0.075	-0.015	-0.053	0.25	0.393	-0.071	0.804	0.249	0.528	-0.266	-0.218	-0.292	-0.54	-0.256	-0.285	-0.22	-0.238
Hmgn2||ILMN_2639081	0.317	0.855	0.036	0.116	0.004	-0.17	0.123	0.297	0.116	0.19	1.079	0.462	0.387	-0.071	0.044	-0.22	-0.207	-0.934	-0.301	-0.178	-0.36
2810423A18Rik||ILMN_2437470	0.6955	0.6635	-0.0615	0.0165	-0.1665	0.6195	-0.1985	-0.0425	0.1715	0.5315	0.3235	0.5055	1.0215	0.6425	-0.3655	-0.3325	-0.3585	-0.4915	-0.6895	-0.3355	-0.5395
1200002N14Rik||ILMN_1219820	0.5555	0.8535	-0.3105	0.3485	-0.3975	-0.0015	-0.0535	0.5485	0.1885	-0.0245	0.3535	-0.0375	0.6715	0.2795	-0.5915	-0.4685	-0.6075	-0.5945	-0.3465	-0.3825	0.0205
BC026782||ILMN_3041654	0.489	0.287	0.124	-0.281	-0.49	0.095	-0.359	0.591	0.843	0.021	0.501	0.397	0.198	0.377	-0.176	-0.442	-0.226	-0.125	-0.176	-0.276	-0.22
Rarb||ILMN_2617194	0.4055	0.1035	0.0775	-0.1905	-0.0875	-0.3395	-0.2175	0.3025	0.0735	0.0225	0.8115	0.6035	0.1125	0.3585	-0.0985	-0.0225	-0.3225	-0.1905	-0.2125	-0.0855	-0.3645
B3galnt1||ILMN_2805714	0.9885	0.2135	0.0065	-0.2015	-0.3705	-0.2165	-0.3005	0.3835	0.3365	-0.3375	1.0905	0.1795	0.1305	0.2985	-0.2365	-0.3675	-0.4835	-0.5095	-0.3295	-0.3125	-0.4265
Tnfaip3||ILMN_1252202	0.646	-0.13	0.172	-0.401	-0.539	0.319	-0.36	0.813	0.395	-0.002	1.181	0.291	1.112	0.811	-0.484	-0.533	-0.341	-0.52	-0.767	-0.355	-0.376
Strbp||ILMN_2857114	0.213	0.145	-0.114	-0.216	-0.244	-0.165	-0.26	0.622	0.037	-0.047	0.577	-0.24	0.645	0.637	-0.437	-0.361	-0.27	-0.344	-0.426	-0.695	-0.408
C4bp||ILMN_2712176	0.7755	0.0325	-0.4855	-0.1435	-0.0005	-0.3935	-0.3375	1.3415	-0.0585	-0.2565	0.7115	0.2985	-0.4555	0.6195	-0.1385	-0.5205	0.0005	-0.2265	-0.0315	-0.0905	-0.3035
Cfh||ILMN_2592066	0.797	0.134	-0.434	-0.299	-0.399	-0.297	-0.128	1.719	0.598	0.35	0.403	0.361	0.33	0.532	-0.55	-0.19	0.124	-0.406	-0.203	-0.03	0.16
LOC329575||ILMN_3144820	0.8015	0.0215	-0.3045	-0.4525	-0.2355	-0.2975	-0.3925	1.2675	0.2355	0.2055	0.5855	0.4395	0.3285	-0.0215	-0.4115	-0.5525	-0.2565	-0.3825	-0.6605	-0.4125	-0.3685
Gca||ILMN_2688888	0.1205	0.2615	-0.3555	0.0005	-0.0005	-0.4405	-0.4285	0.6325	-0.3145	-0.0185	0.8535	0.1505	0.5785	-0.0065	0.0985	-0.1785	-0.5725	-0.5815	-0.1945	-0.1555	-0.5755
Gas2l3||ILMN_2507232	0.063	0.713	-0.262	-0.113	-0.197	-0.488	-0.378	0.776	-0.107	0.002	0.582	-0.002	0.871	-0.014	-0.346	-0.242	-0.365	-0.455	-0.138	-0.31	-0.281
Gpt2||ILMN_1234702	-0.0995	0.3675	-0.1395	0.3065	-0.0135	-0.8995	-1.1205	0.7295	-0.2185	0.2455	1.0425	0.9765	1.3095	0.7255	0.0475	0.2045	-0.2155	-0.4045	0.0135	-0.3445	0.0815
Snai2||ILMN_2647563	0.3785	0.2985	0.0005	-0.4175	0.1295	-0.1285	-0.5755	0.4975	-0.3235	-0.0105	0.9095	0.2855	0.8195	0.7355	-0.0005	0.2185	-0.6605	-0.4165	-0.2065	-0.0545	-0.0155
Bhmt||ILMN_2620994	1.0045	1.3095	0.0185	-1.7495	-0.4275	-1.7045	-2.1965	1.0725	0.9305	-0.5925	1.4395	0.5495	1.4285	1.3525	0.2935	-0.0345	-0.2665	-0.4785	-0.0395	-0.2045	-0.1415
Pvrl3||ILMN_1250766	0.2915	0.6275	-0.1095	-0.2575	-0.1395	-0.6325	-0.4525	0.4195	-0.3585	0.1585	0.7125	0.3135	0.4905	0.6185	-0.2635	-0.1725	0.3175	0.2055	-0.0365	-0.2865	-0.0875
D030029J20Rik||ILMN_1257291	-0.425	-0.338	-1.137	-0.157	-0.022	0.078	0.105	0.605	0.249	0.424	0.358	0.769	0.753	0.082	-0.244	-0.133	-0.601	-0.179	-0.364	-0.389	-0.457
1500010J02Rik||ILMN_2766279	-0.596	-0.066	-0.416	0.434	0.238	-0.397	0.187	0.104	0.629	0.157	0.496	0.593	0.558	0.025	-0.443	-0.508	-0.419	-0.295	-0.298	-0.384	-0.183
Lig1||ILMN_2595519	-0.639	0.264	-0.219	0.367	0.115	-0.072	0.285	0.628	0.785	-0.009	0.301	0.21	0.667	0.256	-0.429	-0.412	-0.641	-0.45	-0.36	-0.434	-0.125
2810485I05Rik||ILMN_2695217	-0.514	-0.247	-0.441	0.095	-0.187	0.042	0.067	0.382	0.294	0.077	0.848	0.543	0.887	0.588	-0.313	-0.578	-0.309	-0.321	-0.34	-0.515	-0.175
Ttc3||ILMN_2498479	-0.253	0.092	-0.673	0.059	-0.024	0.071	0.398	0.024	0.598	-0.1	0.86	0.346	0.352	0.156	-0.72	-0.728	-0.48	-0.461	-0.532	-0.62	-0.12
Ttc3||ILMN_2841721	-0.326	0.033	-0.56	0.002	-0.148	0.182	0.132	-0.069	0.662	0.105	0.959	0.604	0.558	0.097	-0.711	-0.826	-0.508	-0.425	-0.553	-0.732	-0.374
Ttc3||ILMN_2841720	-0.171	0.117	-0.522	-0.02	-0.245	0.211	0.311	0.21	0.711	0.027	1.136	0.464	0.328	0.287	-0.783	-0.777	-0.572	-0.422	-0.482	-0.751	-0.497
A630082K20Rik||ILMN_2595814	0.054	0.09	-0.659	-0.194	-0.23	0.309	0.042	0.2	0.488	-0.098	0.778	0.792	0.297	0.26	-0.479	-0.455	-0.375	-0.293	-0.138	-0.632	-0.124
Ncor1||ILMN_2599997	-0.2135	-0.1675	-0.4055	-0.0065	-0.4225	0.2655	-0.0105	0.3575	0.8045	0.0985	0.4125	0.8255	0.3505	0.2925	-0.6355	-0.5835	-0.3305	-0.1365	-0.3885	-0.4345	0.0065
5830411I20||ILMN_2474052	-0.321	-0.197	-1.117	-0.038	0.087	0.202	0.193	0.047	0.038	0.097	0.271	0.515	0.64	-0.129	-0.641	-0.679	-0.551	-0.533	-0.225	-0.664	-0.533
4921505C17Rik||ILMN_1241522	0.013	-0.169	-0.638	-0.088	-0.158	0.038	0.044	-0.27	0.234	0.113	0.45	0.547	0.639	0.146	-0.592	-0.576	-0.576	-0.669	-0.257	-0.672	-0.429
Herc2||ILMN_2717727	-0.234	0.304	-0.494	-0.233	-0.366	-0.046	-0.056	0.496	0.59	-0.05	0.53	0.515	0.046	0.42	-0.167	-0.243	-0.346	-0.159	-0.068	-0.277	-0.241
D630014A15Rik||ILMN_1242794	-0.228	0.133	-0.736	-0.127	-0.186	0.267	-0.001	0.682	0.609	0.019	0.552	1.115	-0.052	-0.051	-0.409	-0.287	-0.237	-0.173	0.098	-0.411	0.018
Mll1||ILMN_1218169	-0.479	-0.215	-0.801	-0.003	-0.177	0.158	0.207	0.345	0.496	0.093	0.7	1.087	0.518	0.211	-0.1	-0.118	-0.184	-0.052	-0.001	-0.211	0.004
Meis1||ILMN_1218266	0.0075	0.0005	-0.4555	-0.4085	0.0095	-0.3975	-0.5615	0.2165	1.1995	0.1155	1.2065	0.7135	0.3735	0.0415	-0.4065	-0.4395	-0.7805	-0.5125	-0.3955	-0.4155	-0.6445
Agrn||ILMN_2674367	-0.1275	-0.1755	-0.5045	0.2545	0.2285	0.7715	0.3015	0.0455	0.2595	-0.0965	0.5635	0.9725	0.8995	-0.1315	-0.0765	-0.1665	-0.1255	0.0015	-0.0815	-0.0835	-0.0015
ENSMUSG00000074075||ILMN_1242047	-0.2055	0.2605	-0.2775	-0.0235	0.2955	0.6045	0.2475	-0.3665	0.2415	-0.3055	0.6705	0.7505	0.1935	-0.1745	-0.3035	-0.2545	0.0265	0.0335	-0.2845	-0.3185	-0.3495
Gria3||ILMN_1251634	0.1845	-0.3075	0.2795	0.6435	0.8305	0.2415	0.6285	-0.4535	1.3555	0.2775	1.7235	1.6785	-0.0555	-0.3625	-0.6035	-0.6075	-0.5025	-0.4345	-0.5195	-0.3425	-0.4425
Trim2||ILMN_2445505	0.2415	0.3835	-0.5675	-0.1245	-0.1815	0.4085	-0.0265	0.2475	0.5165	0.2985	0.8675	0.9445	-0.2865	-0.2275	-0.5965	-0.5115	-0.3575	-0.3975	0.0255	-0.1505	-0.3955
E130014J05Rik||ILMN_2461898	-0.069	0.483	0.031	-0.064	0.008	-0.017	-0.008	0.295	0.677	-0.031	1.053	0.914	0.638	-0.527	-0.104	-0.128	-0.248	-0.036	0.152	-0.389	-0.267
D130078K04Rik||ILMN_2569683	-0.0055	0.0545	-0.1285	-0.0765	0.0465	0.3135	0.1295	0.0055	0.3385	-0.3085	1.3365	1.8535	0.2615	-0.4775	-0.2105	-0.1935	-0.4965	-0.2165	0.2215	-0.0955	-0.3935
C730046C01Rik||ILMN_1247981	0.1125	0.5545	-0.0895	-0.1395	0.0025	0.2055	0.0215	-0.1075	0.7485	-0.0725	1.2805	1.6015	0.1775	-0.3385	-0.3775	-0.3395	-0.2065	-0.2805	-0.2075	-0.1685	-0.3705
Nfib||ILMN_2573881	-0.1075	0.5685	0.0085	-0.0085	-0.3685	-0.1055	-0.0625	0.2335	0.4305	-0.2265	1.0135	1.6185	0.3305	-0.3765	0.0535	-0.0915	-0.4675	0.1305	0.2585	0.0335	-0.1935
Tnrc6a||ILMN_2424937	0.519	0.252	-0.095	-0.249	0.028	-0.028	-0.122	-0.286	0.493	-0.303	0.937	1.011	0.345	-0.242	-0.498	-0.253	-0.248	-0.119	-0.103	-0.121	-0.266
LOC277837||ILMN_1239725	0.551	0.2	-0.029	0.028	0.304	0.475	0.337	-0.025	0.114	-0.246	0.841	0.955	0.025	-0.166	-0.309	-0.484	0.025	-0.154	-0.043	-0.094	-0.298
LOC385825||ILMN_2537782	0.7025	0.4805	0.0885	0.0075	-0.0015	0.3115	0.3015	0.1075	0.8335	-0.2795	0.9665	1.1875	0.2915	-0.1755	-0.3405	-0.3055	-0.0455	-0.0735	-0.1515	-0.1265	-0.2175
LOC386218||ILMN_1235173	0.529	0.229	-0.18	-0.008	0.008	0.567	0.317	0.233	0.91	-0.259	0.981	1.303	0.414	-0.01	-0.348	-0.346	-0.07	-0.253	-0.19	-0.117	-0.287
LOC386021||ILMN_1241612	0.57	0.34	0.125	-0.043	0.004	0.472	0.2	0.175	0.576	-0.266	0.832	1.127	0.255	0.111	-0.401	-0.42	-0.131	-0.25	-0.127	-0.095	-0.328
LOC386078||ILMN_1258452	0.611	0.36	-0.023	-0.032	-0.045	0.52	0.356	0.109	0.587	-0.206	0.864	1.241	0.339	-0.066	-0.561	-0.403	-0.161	-0.144	-0.16	-0.149	-0.274
LOC386082||ILMN_1248832	0.377	0.412	0.177	-0.041	0.004	0.195	0.263	0.028	0.869	-0.079	0.69	1.085	-0.096	-0.025	-0.032	-0.332	0.016	-0.02	-0.154	0.121	-0.253
LOC386246||ILMN_1214026	0.229	0.127	-0.272	0.065	-0.299	0.499	0.259	0.089	0.497	-0.172	0.577	0.861	0.024	-0.411	0.019	-0.358	0.19	-0.11	0.091	0.331	-0.037
Ogt||ILMN_2611676	0.0335	0.2705	0.1425	-0.5155	-0.5195	-0.2005	-0.1085	0.3585	0.4415	-0.5455	0.9905	0.7825	0.9735	-0.4385	-0.3595	-0.2405	-0.3385	-0.1535	-0.0275	-0.3425	-0.5685
Mtf2||ILMN_2703913	-0.0925	0.0125	-0.2355	-0.0125	-0.0435	0.0495	-0.0395	0.3435	0.8145	0.4265	0.8215	0.8245	0.7665	0.1255	-0.0495	-0.4005	-0.0755	-0.3625	-0.1605	-0.4845	-0.2965
Sorbs2||ILMN_1235808	0.0525	0.3565	-0.2825	0.2545	0.3185	0.1665	-0.1495	-0.0425	0.1885	-0.2405	0.7085	1.0205	1.1115	0.0375	-0.3515	-0.3615	-0.3325	-0.3145	-0.1585	-0.0775	-0.2915
Eif4a2||ILMN_2449506	0.12	-0.205	0.344	0.227	-0.111	0.221	0.241	0.321	0.369	-0.049	1.351	1.183	1.402	-0.821	-0.404	-0.47	-0.325	-0.019	0.005	-0.252	-0.36
2610319H10Rik||ILMN_2469320	-0.005	0.058	-0.001	-0.084	-0.086	-0.089	-0.024	0.289	0.468	-0.059	0.872	2.078	0.56	-0.05	-0.237	-0.134	-0.14	0.075	-0.043	-0.181	0.023
Ankrd10||ILMN_2624749	-0.1615	-0.0495	0.2265	0.1705	-0.1635	-0.3835	-0.1285	0.4025	0.5795	-0.0205	0.8385	1.6695	1.0635	0.1005	-0.0735	-0.2485	-0.0775	-0.1005	-0.0645	-0.1165	-0.1435
9930031P18Rik||ILMN_2484278	0.043	-0.184	-0.063	-0.174	-0.236	0.161	-0.002	0.214	0.35	-0.184	1.077	1.706	0.995	-0.359	-0.167	0.002	0.062	0.041	0.367	-0.055	0.346
Gigyf1||ILMN_2433964	-0.2255	-0.3265	-0.1795	-0.0355	-0.1085	0.2955	0.0665	0.2765	0.3125	0.0355	1.2345	1.3755	0.7095	-0.4845	-0.0695	0.0395	0.0855	0.0785	0.0655	-0.0935	0.2025
6720463L11Rik||ILMN_2552490	0.031	-0.455	0.159	0.015	-0.09	0.195	-0.268	0.218	0.797	-0.063	1.487	1.431	0.961	-0.099	0.145	-0.159	0.333	-0.119	0.127	-0.245	-0.223
Rragd||ILMN_2775202	0.9645	-0.6145	-0.4255	-0.1925	0.0625	0.0615	-0.8695	0.4195	1.4635	-0.4705	2.4495	1.8935	3.0805	0.0835	-0.6665	-0.5195	-0.5345	-0.5025	-0.5815	-0.6565	-0.6195
A130070G01Rik||ILMN_2562032	-0.22	-0.205	-0.183	-0.245	0.011	0.117	-0.164	0.093	0.194	-0.404	0.862	1.204	1.122	0.376	-0.011	0.131	0.044	0.051	0.13	0.062	-0.132
5830407P18Rik||ILMN_1237548	-0.1015	-0.0275	0.0095	-0.1205	0.0225	0.0645	-0.0515	0.3675	0.0945	-0.0495	1.1485	1.2205	1.7245	0.1695	0.0315	-0.0865	0.0295	-0.1255	0.0675	-0.0325	0.0485
Nisch||ILMN_1254218	-0.353	-0.248	-0.39	-0.002	0.265	0.158	-0.045	0.173	0.235	0.086	1.172	1.516	2.058	-0.082	0.002	-0.019	0.01	-0.017	0.083	-0.365	-0.211
Hnrpdl||ILMN_2690061	-0.305	-0.567	0.088	-0.05	0.096	0.032	-0.059	0.299	0.313	0.282	1	1.175	1.809	0.16	-0.363	-0.23	-0.119	0.151	0.121	-0.247	-0.114
C230075M21Rik||ILMN_1215649	-0.108	-0.13	-0.219	0.004	-0.228	0.165	0.094	0.051	0.06	-0.226	1.284	1.28	1.047	-0.159	-0.317	-0.125	-0.217	-0.016	0.045	-0.016	0.035
4632427E13Rik||ILMN_1249374	-0.091	0.057	0.021	0.034	-0.128	-0.036	-0.102	0.218	0.045	-0.012	1.357	1.457	1.176	-0.468	-0.179	-0.059	-0.089	-0.21	0.071	-0.302	-0.295
5330401F18Rik||ILMN_2418143	-0.1085	0.3895	-0.1025	-0.0805	-0.0325	0.1235	0.0985	0.3045	0.1105	-0.0675	1.0515	1.1815	1.5695	-0.2815	-0.2325	-0.1465	-0.0835	-0.1605	0.1125	-0.0675	-0.0015
A830055I09Rik||ILMN_1252200	-0.001	0.248	0.013	0.051	-0.258	-0.104	-0.11	0.213	0.637	-0.251	1.104	1.333	1.535	-0.299	-0.117	-0.231	-0.166	-0.137	-0.031	-0.142	-0.274
C730026O12Rik||ILMN_2566477	-0.28	0.248	0.108	-0.108	-0.132	0.093	0.058	0.195	0.561	-0.211	1.395	1.675	1.916	-0.111	-0.445	-0.418	-0.219	-0.369	0.028	-0.385	-0.253
Gs2na-pending||ILMN_1229908	-0.03	0.228	-0.075	0.054	-0.151	0.172	0.141	0.179	0.409	-0.318	1.214	1.572	1.469	-0.254	-0.253	-0.16	-0.099	-0.173	-0.107	-0.177	-0.27
4933421G18Rik||ILMN_2425990	0.002	0.319	-0.047	-0.134	-0.311	0.065	0.07	0.126	0.273	-0.002	1.581	1.726	1.808	-0.258	-0.156	-0.202	-0.114	-0.164	0.141	-0.184	-0.183
B430007K19Rik||ILMN_2446700	0.0015	0.3095	0.0775	-0.2155	0.0515	-0.1185	-0.0015	0.1025	0.3875	-0.1735	1.1275	1.1395	1.1885	-0.1115	-0.2605	-0.1355	-0.0055	-0.1355	-0.0605	-0.1845	-0.0625
5430434G16Rik||ILMN_1258364	-0.0335	0.1195	0.0045	-0.1215	-0.0545	-0.0615	0.0125	0.0895	0.1985	-0.0365	1.0745	1.1745	1.3715	0.0945	-0.0795	-0.0265	-0.0715	-0.2425	-0.2055	-0.1875	-0.2115
B830007D08Rik||ILMN_1230345	-0.0135	0.2075	0.0155	-0.2235	-0.3035	-0.0065	0.0295	0.1475	0.0485	-0.1265	1.0715	1.0275	1.2055	0.0165	-0.1995	0.0945	-0.2425	-0.2425	0.0425	-0.1475	-0.0875
Ccnt2||ILMN_1215530	-0.069	0.136	-0.008	0.065	-0.121	0.045	0.1	0.008	0.414	-0.227	1.463	1.732	1.271	0.109	-0.319	-0.271	-0.292	-0.258	-0.073	-0.436	-0.492
D4Ertd681e||ILMN_1217817	-0.305	0.3	-0.03	-0.371	-0.143	0.303	0.105	0.073	0.773	-0.333	1.518	2.1	1.542	-0.06	-0.204	-0.091	-0.164	-0.019	0.236	-0.119	-0.207
Nfib||ILMN_1256427	-0.142	0.375	-0.159	-0.19	-0.33	0.199	0.302	0.436	0.513	-0.371	1.461	1.649	1.258	0.128	-0.159	-0.021	-0.028	0.162	0.157	-0.017	-0.141
Zfc3h1||ILMN_2597899	-0.188	0.1	-0.015	-0.137	-0.478	0.127	-0.001	0.295	0.542	-0.065	1.03	1.054	1.177	0.001	-0.252	-0.209	-0.042	-0.066	0.086	-0.251	-0.109
LOC100041567||ILMN_1252479	0.1615	-0.1585	-0.0465	-0.3595	-0.4185	-0.2615	-0.2775	0.5185	0.7905	-0.3115	1.8765	1.8245	2.0265	0.1595	-0.4645	-0.4155	-0.5035	-0.2595	-0.1715	-0.4825	-0.2495
Clk4||ILMN_2851710	0.129	0.237	0.092	-0.071	-0.332	-0.058	0.057	0.521	0.353	0.003	1.268	1.178	1.27	0.223	-0.284	-0.286	-0.272	-0.205	-0.072	-0.38	-0.521
Nktr||ILMN_1216740	-0.0845	0.2225	-0.0485	-0.0965	0.0605	0.1445	0.1525	-0.1145	0.2875	-0.0285	1.2525	1.4235	1.5705	0.4285	-0.1485	-0.0695	-0.3025	-0.1495	0.0775	-0.1165	-0.2155
Ccnl||ILMN_1227384	0.165	-0.269	0.161	0.019	-0.254	0.243	0.022	0.007	0.609	-0.292	1.572	1.056	1.196	-0.219	-0.165	-0.092	-0.026	-0.055	-0.102	-0.211	-0.194
C030003H22Rik||ILMN_1216024	0.478	-0.309	-0.115	-0.174	0.196	0.038	-0.094	0.854	1.178	-0.13	2.682	2.036	2.28	-0.19	-0.097	-0.217	-0.067	-0.265	-0.254	-0.154	-0.134
E530020K13Rik||ILMN_1232313	0.005	0.262	0.022	-0.303	-0.193	0.191	0.019	0.052	0.22	-0.038	1.301	0.938	1.114	-0.268	-0.288	-0.19	0.09	-0.045	-0.253	-0.172	0.069
2810426P10Rik||ILMN_1218732	-0.0805	0.2585	-0.1845	-0.1685	-0.1735	-0.0805	-0.2555	0.1075	0.2775	-0.1855	1.5145	1.2945	2.0545	0.1395	0.0295	0.2585	-0.1805	0.1075	0.5525	-0.1695	-0.0035
Zfp288||ILMN_1258238	0.0255	0.4995	0.2155	-0.2315	-0.2375	-0.2125	-0.2345	-0.0005	0.1145	-0.2325	1.5215	1.0965	1.8835	0.1855	-0.2235	0.0375	-0.2575	0.0065	-0.0615	-0.0915	-0.2995
Zfp292||ILMN_1243910	0.0225	0.1835	-0.1105	-0.1525	-0.1325	-0.0225	0.1355	-0.0245	0.8625	-0.1735	1.1655	0.9295	1.6515	0.1965	-0.0265	-0.3465	-0.2095	-0.2705	0.2085	-0.1935	-0.1655
Luc7l2||ILMN_2514225	-0.121	0.231	-0.458	-0.511	-0.239	0.017	-0.004	0.123	0.307	-0.584	2.012	2.12	1.497	-0.616	-0.1	-0.09	-0.01	-0.228	0.457	-0.104	-0.186
Raf1||ILMN_1237730	0.1265	-0.1335	-0.2425	0.1775	-0.0855	0.2085	0.1645	-0.1775	0.4365	-0.1265	1.5955	1.4645	0.9135	0.2275	-0.0435	-0.0205	-0.3395	-0.2635	-0.1845	-0.1795	-0.3885
C130002K18Rik||ILMN_1217705	0.011	0.329	-0.002	-0.052	-0.143	0.011	-0.01	0.109	0.243	-0.064	0.665	0.793	1.943	0.512	0	-0.262	-0.165	-0.273	-0.08	0.147	-0.08
Phf20l1||ILMN_2630739	-0.022	-0.013	0.158	-0.005	-0.16	0.255	0.12	0.238	-0.005	0.402	1.052	0.944	1.796	0.334	-0.123	-0.18	-0.279	-0.081	-0.17	-0.134	-0.007
Zfp292||ILMN_1249547	-0.106	0.184	-0.229	-0.077	-0.217	0.076	-0.116	-0.04	0.709	0.142	1.161	1.025	1.686	0.791	-0.501	-0.442	-0.132	-0.163	0.039	-0.13	-0.287
Catnb||ILMN_1255869	-0.13	-0.021	-0.011	0.079	-0.14	0.288	0.38	0.092	0.258	-0.183	1.012	1.349	1.214	0.581	-0.365	-0.163	-0.332	-0.104	-0.188	-0.153	-0.125
Dusp11||ILMN_1259683	-0.11	0.18	-0.046	-0.152	-0.113	0.216	0.115	0.265	0.182	0.189	0.618	0.73	0.815	0.602	-0.524	-0.218	-0.218	-0.01	-0.311	-0.35	-0.291
Morc2a||ILMN_1225995	-0.314	0.147	-0.139	-0.003	0.023	0.166	0.188	0.224	0.362	0.145	0.725	0.657	0.767	0.45	-0.356	-0.147	-0.164	-0.18	-0.416	-0.152	-0.096
Birc2||ILMN_1226186	-0.3455	0.1935	0.1995	-0.1005	-0.4355	-0.1295	0.1085	0.7475	0.4005	0.0645	0.7955	0.8145	1.4785	-0.2225	-0.2515	-0.1135	-0.2315	-0.2715	-0.0775	-0.4595	-0.3735
1600029D21Rik||ILMN_1259777	0.2475	-0.0085	0.1305	0.0745	0.1965	0.4405	0.2215	0.3705	0.6095	0.0085	0.7485	0.8615	3.0145	-0.5505	-0.2165	-0.2195	-0.2485	-0.3805	-0.3305	-0.5235	-0.2815
Lmo7||ILMN_1217159	0.033	-0.099	-0.129	-0.249	-0.188	0.259	0.363	0.462	0.561	-0.003	0.477	0.466	1.276	-0.293	-0.095	-0.313	-0.19	-0.245	0.068	-0.311	-0.023
Gbe1||ILMN_1258517	-0.08	0.126	-0.039	-0.085	-0.486	-0.312	-0.516	0.31	0.297	0.389	1.383	0.653	1.442	-0.635	0.162	0.185	-0.212	0.088	0.177	-0.063	-0.29
Arhgap29||ILMN_2753687	-0.1245	0.7025	-0.2445	0.1715	-0.3655	-0.1435	-0.1695	0.2825	0.0985	-0.0015	0.8145	0.6055	1.0055	-0.4065	0.0015	0.1165	-0.1685	0.1305	0.1425	0.1125	-0.2915
Spint1||ILMN_1237186	-0.217	-0.24	0.057	0.084	-0.256	-0.268	0.373	0.169	-0.058	-0.332	0.342	0.613	0.945	0.032	-0.095	-0.13	0.041	-0.004	-0.216	-0.225	-0.127
Myo6||ILMN_2656854	-0.2545	-0.3325	-0.0085	-0.2815	-0.7555	-0.4495	-0.0375	0.3275	0.1735	0.0045	0.5735	0.6055	1.1245	-0.1865	-0.2225	-0.2025	-0.0995	-0.0125	-0.0305	-0.0345	-0.3025
Tbc1d19||ILMN_2627557	0.448	-0.073	-0.113	0.446	-0.794	-0.25	-0.002	0.836	0.537	-0.043	1.156	0.653	1.397	0.099	-0.037	-0.073	-0.248	-0.452	-0.236	-0.355	-0.217
AI314180||ILMN_1249363	0.1345	0.1795	-0.1105	-0.1945	-0.4895	-0.0245	-0.3195	0.5495	0.7705	0.0555	0.2295	0.4605	0.9395	-0.0945	-0.1665	-0.1385	-0.2535	0.0565	0.0755	-0.1415	0.0605
Sgk1||ILMN_1213954	0.9375	0.0155	-0.0275	-1.0325	-0.6115	-0.7665	-0.1025	0.4195	2.2965	0.5635	1.4885	1.0195	1.6125	1.8225	0.1605	-0.5175	-0.3565	-0.3865	-0.2575	-0.4285	-0.2885
1200016E24Rik||ILMN_2476733	0.835	0.166	-0.339	-0.304	-0.168	0.145	0.036	0.544	2.731	-0.524	1.665	1.082	1.829	0.75	-0.217	-0.648	-0.586	0.028	-0.188	-0.431	-0.299
Dusp4||ILMN_2450767	0.3325	-0.1475	0.2085	0.2505	-0.2065	0.0415	0.0215	0.2895	1.4005	0.2265	-0.0425	0.2335	0.8975	0.1465	-0.0665	-0.2825	-0.2735	-0.2005	-0.0675	-0.2655	-0.1445
Lmo2||ILMN_2767605	0.455	-0.392	0.31	0.037	-0.538	-0.518	0.009	0.63	1.55	0.192	0.319	0.063	1.383	0.014	-0.114	-0.51	-0.351	-0.186	-0.107	-0.224	-0.009
Serpinb6b||ILMN_2611755	1.023	-0.616	0.072	0.245	-0.245	-0.58	-0.653	0.24	2.335	0.604	0.117	1.389	3.652	0.183	-0.506	-0.63	-0.592	-0.411	-0.537	-0.343	-0.909
1110001C23Rik||ILMN_2550016	-0.155	-0.01	-0.063	-0.253	-0.153	-0.192	-0.103	0.549	0.854	0.072	0.703	0.547	1.807	0.246	-0.148	-0.129	-0.214	-0.082	-0.099	-0.28	0.245
Plekha2||ILMN_1214118	0.4605	-0.6765	0.0725	-0.2905	-0.7085	-0.4235	0.0655	0.4145	0.4315	-0.1835	0.6995	0.4575	1.8025	0.2465	-0.3065	-0.1915	-0.2395	-0.0765	-0.0455	-0.1095	0.1705
Tox||ILMN_1257547	0.2575	-0.6875	-0.2395	-0.6395	-0.3755	-0.6855	0.3635	0.0585	1.0035	-0.3245	0.8345	0.8345	1.8385	0.1815	-0.4345	-0.1075	-0.1995	-0.1465	-0.0075	-0.4125	0.5235
Mat2a||ILMN_2978838	0.24	-0.581	-0.051	-0.247	-0.213	-0.318	0.407	0.396	0.934	0.205	0.549	0.621	1.033	0.521	-0.682	-0.653	0.175	-0.109	-0.418	-0.519	0.139
Mat2a||ILMN_1258415	0.1565	-0.2295	-0.1785	-0.1315	-0.0215	-0.1365	0.4465	0.5415	0.8365	0.3065	0.3925	0.7185	1.1505	0.0785	-0.3515	-0.4745	0.2135	-0.1105	-0.3605	-0.2075	0.0735
LOC626152||ILMN_1243900	0.164	-0.168	-0.666	-0.393	-0.05	-0.631	-0.461	1.27	0.801	-0.538	0.886	1.109	1.636	0.61	-0.421	-0.564	-0.458	-0.246	0.469	-0.374	-0.093
Bclaf1||ILMN_3096361	-0.1005	0.0685	-0.4955	-0.4425	-0.5205	-0.3185	-0.3955	0.3455	0.3555	0.2265	0.8015	0.8295	0.6465	0.3545	-0.3725	-0.6045	-0.2645	-0.2245	0.0785	-0.4395	-0.1965
Pros1||ILMN_1235499	0.465	-0.43	-0.504	-0.095	-0.339	-1.015	-0.023	1.107	0.973	0.455	1.1	0.372	0.94	0.25	-0.571	-0.582	-0.426	-0.31	-0.119	-0.554	0.023
LOC100046891||ILMN_1237371	-0.1945	0.0985	-0.1545	-0.1575	-0.2465	-0.0915	0.5335	0.4565	0.3795	0.1595	0.2735	0.7375	0.8225	-0.0455	-0.2325	-0.0935	-0.1705	-0.0215	0.0065	-0.1605	0.0645
Prox1||ILMN_2598766	-0.3465	-0.0575	-0.1855	-0.5105	-0.1025	-0.0395	0.3315	0.6495	0.4985	-0.0785	0.8035	0.5045	1.4445	0.5025	-0.0415	-0.0525	0.1625	0.1335	0.2515	0.1325	0.3535
Pde4b||ILMN_2544890	-0.0565	-0.4835	0.3035	-0.1525	-0.1485	0.0895	0.2475	-0.4935	0.7145	-0.5145	0.4535	2.0245	0.5905	0.6205	-0.4975	-0.1415	-0.4175	-0.4435	0.0025	0.2225	-0.2595
5430406J06Rik||ILMN_1230726	0.0125	-0.1585	0.0115	-0.2415	-0.0825	0.1335	0.0895	-0.5025	0.4845	-0.5865	0.9085	0.9065	0.7165	0.5005	-0.0285	0.0125	0.0755	0.0585	0.2135	-0.0115	-0.4645
Slc38a2||ILMN_1244123	-0.3845	-0.1925	0.4205	-0.0865	0.2475	0.6705	0.4715	-0.5365	1.0445	0.2745	1.4985	1.7955	0.9345	1.0575	-0.4945	-0.5195	-0.0315	0.0225	-0.0545	-0.0725	-0.0225
1700029G01Rik||ILMN_1250435	-0.308	-0.286	-0.027	-0.083	0.376	0.295	0.25	0.2	0.102	-0.185	0.788	0.916	0.627	1.06	-0.205	-0.177	0.027	-0.169	-0.279	-0.231	-0.29
Zfp281||ILMN_2477243	0.222	-0.007	-0.353	-0.336	-0.009	0.018	0.167	0.702	0.465	0.07	0.685	0.708	0.515	-0.372	0.06	-0.333	0.112	-0.294	0.061	-0.46	-0.285
Apob||ILMN_2710942	-0.193	-0.792	-0.896	-0.079	-0.376	0.104	0.175	0.509	0.007	-0.066	0.764	0.669	0.634	-0.334	-0.343	-0.011	-0.159	-0.031	0.162	-0.26	-0.007
Slc4a4||ILMN_2993221	-0.6155	-0.5375	-1.5805	-0.4465	-0.5265	-0.0115	0.3665	0.1205	0.3905	0.4245	0.9385	0.7865	1.3845	0.2555	-0.1285	-0.1965	-0.0615	-0.0515	0.1225	-0.6575	0.7635
C230070D10Rik||ILMN_2580159	-0.152	-0.378	-0.577	-0.537	-0.348	-0.022	-0.06	0.526	0.042	-0.042	0.864	1.202	0.623	0.251	0.022	0.228	-0.142	0.33	0.065	0.061	0.028
6430510M02Rik||ILMN_1239411	-0.2985	0.3225	-0.5155	-0.5095	-0.3485	-0.0795	-0.0745	0.4115	0.5085	-0.5655	0.5405	0.4555	0.5785	-0.1965	-0.0575	-0.1535	0.1215	0.1665	0.3505	-0.0375	-0.0465
C230082I21Rik||ILMN_1248824	-0.8895	-0.2095	-1.0285	-0.6085	-0.3655	-0.2465	-0.1555	0.9185	0.4765	-0.1565	0.7125	0.4545	0.9255	-0.2915	0.0685	0.3975	0.3615	0.3645	0.0745	0.1805	-0.0685
Itpr2||ILMN_3155180	-0.3345	-0.2585	-0.8135	-0.3635	-0.2595	-0.0045	0.5555	-0.2515	0.6795	-0.3295	0.3045	0.8675	0.2955	-0.4295	-0.1795	-0.1085	-0.1485	0.0115	0.3115	0.0195	-0.0655
Smad5||ILMN_3155789	-0.077	0.019	-0.224	-0.136	-0.187	-0.113	0.447	-0.011	0.435	0.01	0.245	0.397	0.662	-0.44	-0.182	0.256	-0.078	0.039	0.248	-0.134	0.057
A530020H22Rik||ILMN_1245693	-0.255	0.285	-0.024	-0.213	-0.161	-0.232	-0.246	0.033	-0.04	-0.314	1.809	0.945	0.117	-0.179	0.014	0.059	0.035	0.05	0.442	0.17	-0.091
Nrp||ILMN_1247094	-0.065	-0.08	-0.17	-0.283	-0.219	0.37	-0.064	0.22	0.04	-0.242	0.892	0.687	0.283	-0.593	-0.155	0.062	-0.001	0.117	0.322	0.04	-0.092
Clk1||ILMN_2428301	0.119	-0.024	-0.457	0.053	-0.067	0.167	-0.026	0.381	-0.023	-0.01	0.968	0.867	0.625	-0.284	0.416	0.267	0.271	0.289	0.325	-0.265	-0.393
Clk1||ILMN_1254814	-0.01	0.062	0.079	-0.029	0.134	0.177	0.072	0.148	0.475	0.061	1.215	1.144	0.647	-0.891	0.356	0.424	0.18	0.138	0.402	-0.151	-0.052
4930529M09Rik||ILMN_2685525	-0.011	0.077	0.44	0.594	-0.104	-0.116	0.617	-0.177	0.156	1.238	1.336	2.373	-0.019	-0.087	0.036	-0.111	-0.097	0.008	-0.215	0	0.033
Pgpep1||ILMN_2846255	-0.459	-0.377	-0.089	0.072	0.165	-0.469	-0.301	0.61	-0.385	0.28	1.255	0.909	0.484	0.224	0.354	0.27	0.337	-0.032	0.051	0.119	-0.226
IGKV9-128_AJ231245_Ig_kappa_variable_9-128_15||ILMN_1232948	-0.37	-0.269	-0.115	0.232	0.697	0.082	0.143	0.827	-0.316	-0.106	1.411	2.046	-0.15	-0.261	0.366	0.239	0.638	0.008	-0.153	0.101	0.024
Sipa1l1||ILMN_2763679	-0.114	-0.111	-0.166	0.213	0.001	0.491	0.435	0.334	0.358	0.783	0.793	0.926	-0.127	0.286	0.07	-0.112	0.071	-0.204	-0.239	-0.001	-0.45
Gsdmdc1||ILMN_2941324	-0.4015	-0.6105	-0.4345	-0.1185	0.1415	0.7025	0.3925	0.6965	0.1745	0.8825	0.7915	0.6895	0.2785	0.2225	-0.0445	-0.0085	-0.0325	-0.1205	0.1235	0.1665	0.0085
Rnf135||ILMN_2820379	-0.375	-0.628	-0.439	-0.112	-0.141	0.039	-0.079	0.62	0.316	0.609	0.73	0.731	0.112	-0.087	0.042	0.21	0.186	0.066	0.051	0.005	0.021
D930048N14Rik||ILMN_2727546	-0.318	-0.515	0.082	-0.266	0.258	0.273	0.416	0.413	0.514	0.829	0.721	1.283	-0.072	-0.154	0.14	-0.117	-0.016	0.016	0.059	0.087	-0.044
Ptprs||ILMN_3009685	-0.3595	-0.3605	-0.2575	-0.0165	0.3345	0.0605	-0.1225	0.3775	0.4625	0.1725	0.9325	1.1405	0.1475	0.1625	0.0785	-0.1015	-0.0875	-0.2285	-0.2645	-0.3135	-0.1955
Akap8l||ILMN_1242769	-0.5355	-0.1255	-0.1795	-0.1425	0.2745	-0.0555	-0.1435	0.6675	0.4495	0.3415	1.0615	1.1075	0.2925	0.3705	-0.1835	-0.0395	0.2035	0.0755	0.0585	0.1065	0.0465
A230050P20Rik||ILMN_2839745	-0.1315	-0.3815	-0.5355	-0.3545	0.3185	0.1275	0.4335	0.3475	-0.0295	0.5535	1.1605	0.6735	0.0295	0.5125	-0.0945	-0.0255	0.0265	0.0405	0.0255	0.0485	-0.1325
A630042L21Rik||ILMN_1246992	-0.2295	-0.0825	-0.0095	-0.0075	-0.0005	0.0985	-0.0895	0.1475	-0.0735	0.6495	1.2805	1.4045	0.6775	0.3895	0.1905	-0.0215	0.2095	0.0765	0.6745	-0.0915	-0.0315
2810455F06Rik||ILMN_2712507	-0.3445	-0.4195	-0.4255	0.2175	0.7195	0.3185	-0.0105	-0.1095	0.1395	0.3665	0.7705	1.3405	0.8705	0.4585	-0.0845	0.0215	0.1615	-0.0005	0.1905	0.0005	-0.1785
LOC100048105||ILMN_1220172	-0.026	-0.212	0.025	0.01	-0.088	-0.072	-0.362	0.551	0	0.261	0.687	0.568	0.876	-0.329	0.129	0.143	-0.63	-0.25	0.215	0.01	-0.371
Ifih1||ILMN_2648913	0.5185	-0.0155	-0.0945	-0.2435	0.1495	0.0445	-0.0495	0.4975	0.2605	0.4185	0.6645	0.5275	0.1375	-0.1875	-0.3265	-0.1935	-0.2805	-0.1935	-0.3555	-0.0145	0.0145
A430106B04Rik||ILMN_1255676	0.019	-0.13	0.245	-0.215	0.169	-0.01	-0.32	0.279	0.306	0.108	0.755	0.604	-0.152	-0.492	-0.133	-0.274	-0.144	-0.11	-0.074	-0.143	-0.111
4631422C13Rik||ILMN_2635523	0.821	0.4	0.258	0.187	-0.47	0.632	0.8	-0.383	-0.12	-0.231	1.017	1.075	0.904	-0.462	-0.473	-0.528	-0.338	-0.254	-0.344	-0.453	-0.218
Capsl||ILMN_2764466	0.344	0.524	0.306	-0.148	-0.221	0.267	1.154	-0.024	-0.132	-0.228	0.653	0.429	1.076	-0.007	-0.169	-0.362	-0.216	-0.234	-0.196	-0.216	-0.209
Peg3||ILMN_1245246	-0.6675	-0.3445	-0.1975	-0.0825	1.1825	0.1955	-0.1405	-0.2345	1.2665	-0.0195	1.5725	0.6605	1.3525	-0.4355	-0.4325	-0.0205	-0.0835	0.2375	-0.1565	-0.1755	0.2125
Podxl||ILMN_2604494	0.0545	0.3275	-0.4415	0.6595	0.4675	0.3915	0.5825	-0.0545	0.2595	1.0995	-0.0905	-0.0035	0.6795	0.3795	0.1205	-0.2155	-0.2155	-0.0375	0.0035	-0.5895	-0.1665
Ctsc||ILMN_1238486	-0.1275	-0.1365	0.0405	0.4455	0.1685	0.8285	0.1975	1.1475	0.4655	0.9885	-0.2855	-0.4055	0.2805	0.4665	-0.6165	-0.3545	-1.1645	-0.7605	-0.9955	-0.6265	0.4415
Ctsc||ILMN_3008859	-0.0855	-0.1455	-0.1415	0.7015	0.4065	0.9515	0.1055	0.9495	0.6115	1.0545	-0.2835	-0.2355	0.5045	0.4335	-0.4625	-0.0335	-0.8155	-0.6725	-0.6785	-0.4425	0.7085
Ctsc||ILMN_3008858	-0.334	-0.238	-0.015	0.582	0.309	0.877	0.197	0.999	0.657	1.118	-0.139	-0.086	0.662	0.336	-0.523	-0.225	-0.844	-0.612	-0.629	-0.459	0.709
Rab1||ILMN_2764819	-0.0265	-0.0205	-0.4445	0.7355	0.4825	0.6825	0.5195	0.2585	-0.9965	0.9935	0.1805	0.3935	0.6605	0.1965	0.2185	-0.0515	0.0185	-0.1625	0.0065	-0.0125	-0.0675
Scotin||ILMN_2651076	0.2935	-0.7255	-0.3225	0.7745	0.7375	0.8225	0.3795	1.2845	0.2795	1.2585	0.0045	0.1365	1.2495	-0.1675	0.0235	-0.0395	-0.3605	-0.2055	-0.2465	0.0375	-0.0045
Scotin||ILMN_2651077	0.4545	-0.8095	-0.4305	0.5625	0.4375	0.7495	0.2235	1.1695	0.1545	1.0405	-0.1145	0.0535	1.3415	0.4595	-0.3575	-0.2865	-0.7805	-0.6205	-0.5745	-0.3675	0.0085
AU040829||ILMN_2702434	-0.108	-0.503	-0.19	0.739	1.006	1.064	1.032	1.298	-0.491	0.463	-0.353	-0.42	1.158	0.012	-0.273	-0.37	-0.274	-0.012	-0.237	-0.398	-0.209
LOC269859||ILMN_1252133	0.2895	-0.3025	-0.6695	0.4585	0.4925	0.6565	0.5355	0.5525	-0.7795	0.6475	-0.5095	-0.0715	1.6255	0.7965	0.0895	0.0255	-0.1175	-0.3125	-0.3335	-0.2665	0.2115
Serpina3n||ILMN_1246800	-0.195	-0.506	-0.747	0.724	-0.093	0.369	0.66	1.024	-0.719	0.886	0.102	0.102	1.201	1.444	-0.316	-0.287	-0.002	-0.499	-0.355	-0.099	0.296
Stk39||ILMN_2751494	0.1215	-0.1075	-0.0035	1.0595	0.0035	1.2055	0.5545	0.6925	-0.2545	0.7925	-0.3875	-0.2585	0.6545	-0.2455	0.0115	-0.1285	-0.0055	0.0175	0.1175	-0.4015	-0.1745
Kctd12||ILMN_1237224	0.344	-0.738	-0.569	1.257	-0.868	2.056	0.349	0.313	-0.508	1.591	0.138	0.239	0.978	-0.6	-0.652	-0.642	-0.942	-0.507	-0.279	-0.607	0.143
Kctd12||ILMN_2736783	0.434	-0.584	-0.127	0.989	-0.559	1.959	0.418	0.64	-0.585	1.521	-0.164	0.264	1.368	0.215	-0.425	-0.664	-0.433	-0.362	-0.781	-0.511	-0.143
Adss||ILMN_2957614	0.211	-0.014	-0.394	0.409	0.123	0.459	-0.088	0.393	-0.633	0.26	-0.316	-0.308	0.956	-0.106	-0.105	0.246	0.029	-0.15	-0.464	-0.091	-0.111
Prg4||ILMN_2641731	0.4075	0.1515	-0.4495	0.4805	0.0965	1.3835	0.2115	0.6185	-0.4705	0.3865	-0.2955	-0.1445	-0.2855	0.8545	0.1775	-0.0385	-0.2755	-0.1385	-0.2365	-0.0015	0.1685
Prg4||ILMN_2668333	0.459	0.439	-0.696	0.756	-0.009	1.971	0.81	1.546	-0.298	0.493	-0.18	-0.333	0.25	0.671	0.224	0.095	-0.127	-0.174	-0.092	0.009	0.765
1700041B20Rik||ILMN_1230440	-0.5405	-0.3655	-0.7575	0.3045	0.9465	-0.0125	-0.0075	0.5115	-0.5135	1.3905	0.0335	0.5975	0.6235	0.4625	0.0485	-0.0485	-0.1145	-0.1735	0.1775	0.1955	0.1015
Itga11||ILMN_2701778	-0.006	-0.142	-0.013	0.078	1.251	0.598	0.146	0.401	-0.131	1.004	-0.253	0.352	0.529	-0.221	0.033	-0.066	-0.358	-0.244	-0.243	-0.199	-0.364
OTTMUSG00000017677||ILMN_3033562	-0.21	-0.344	-0.225	0.169	1.793	0.242	-0.403	0.888	0.634	1.558	0.002	0.616	1.491	0.366	-0.002	-0.168	-0.317	-0.396	-0.123	-0.109	0.248
Ccdc68||ILMN_2929572	-0.4755	-0.9015	-0.4335	1.0885	1.4535	-0.4885	-0.3805	1.5475	0.8215	0.8445	-0.8195	-0.2605	1.6825	1.5305	0.7115	0.2785	0.1325	-0.6185	-0.3535	-0.6025	0.1365
Efemp2||ILMN_2866901	-0.4015	-0.4835	0.1155	0.4985	1.1065	-0.1565	-0.1275	0.4365	-0.2595	0.8195	-0.2425	0.0575	0.2295	1.3195	-0.1395	-0.1945	-0.4035	-0.2955	-0.0255	-0.1305	0.2445
LOC100046883||ILMN_2679037	-0.0625	-0.4935	0.2865	0.4075	0.0095	-0.1615	-0.1435	0.2055	-0.2345	0.5865	-0.0095	0.0645	0.4795	0.8935	-0.0195	-0.0135	-0.5225	-0.0355	0.1655	-0.0185	-0.1375
Prelp||ILMN_2739760	-0.3045	-1.7095	-0.1395	0.7525	0.3635	-0.5335	-0.0185	1.3535	-0.7375	1.0925	-0.6565	0.8395	1.1625	1.3175	-0.1485	0.0995	-0.0695	-0.0705	-0.0835	0.0625	0.3185
Pfkp||ILMN_1237695	0.0125	-0.0145	-0.1115	0.2955	1.9215	2.5735	1.3085	-0.3275	2.1895	0.7435	0.1295	0.0635	2.7465	0.1255	-0.0125	-0.2545	-0.2895	-0.3925	-0.1635	-0.3095	-0.1625
Pfkp||ILMN_2673233	0.126	-0.126	-0.198	0.118	1.04	1.677	0.675	0.106	0.958	0.46	0.064	0.13	1.758	-0.04	-0.08	-0.005	-0.117	-0.165	-0.087	-0.066	-0.024
Rab38||ILMN_2806250	-0.2115	0.0785	0.2855	0.8565	0.9905	1.4995	0.3545	0.5375	0.1505	0.1735	-0.3845	-0.0505	1.0825	-0.3905	-0.2205	-0.2525	0.0895	-0.1705	-0.3525	-0.2425	-0.2455
LOC100041004||ILMN_2830821	-0.035	-0.092	-0.126	-0.005	-0.051	0.315	0.033	0.041	0.25	0.035	-0.057	0.017	0.122	-0.072	-0.085	0.083	-0.169	-0.115	-0.03	-0.103	-0.027
Ltbp3||ILMN_2776619	0.0725	-0.0445	0.0305	0.0005	-0.0915	0.6605	0.0455	0.0195	0.7645	-0.1075	-0.0825	-0.0005	0.2855	0.0565	-0.1165	-0.2165	-0.2265	-0.0845	-0.0855	-0.1125	0.0125
9630055A16Rik||ILMN_2564506	0.0265	-0.1915	-0.0235	0.2955	0.2395	0.5955	0.0915	0.3395	0.2105	0.1855	-0.0195	1.9065	0.3315	-0.1895	-0.3845	-0.3605	-0.1685	-0.3215	-0.3575	-0.0965	-0.3005
Klhl13||ILMN_1215124	-0.045	0.56	0.651	0.484	1.579	0.543	-0.239	0.229	0.835	0.412	-0.732	0.779	0.713	-0.873	-0.329	-0.565	-0.59	-0.569	-0.643	-0.785	-0.66
Arhgap22||ILMN_2672380	0.102	-0.016	0.303	0.867	1.187	0.43	0.073	0.411	0.292	1.207	-0.452	1.356	0.721	-0.469	-0.158	-0.412	-0.471	-0.435	-0.49	-0.397	-0.485
F2rl1||ILMN_2769567	0.085	-0.659	0.335	1.589	1.154	1.103	0.426	0.736	-0.246	0.497	-0.391	1.717	1.848	0.222	-0.183	-0.567	-0.441	-0.684	-0.669	-0.511	-0.504
Chrnb1||ILMN_3001481	-0.633	-0.648	0.023	1.842	0.715	0.281	0.284	0.576	0.158	-0.023	-0.191	1.851	1.712	-0.41	-0.475	-0.944	-0.977	-0.858	-0.777	-0.979	-0.572
4930533K18Rik||ILMN_2514522	-0.234	-0.441	0.224	2.018	1.764	-0.003	0.608	0.721	1.623	0.572	-0.051	2.041	2.47	-0.699	-0.306	-0.237	-0.11	-0.415	-0.235	-0.426	-0.41
Bicc1||ILMN_2661576	-0.68	-1.101	-0.009	1.844	1.772	-0.011	0.606	0.424	1.442	0.817	-0.037	2.185	3.087	0.009	-0.486	-0.619	-0.589	-0.824	-0.675	-0.821	-0.199
Bicc1||ILMN_2939138	-0.335	-0.487	-0.002	1.291	1.382	-0.272	0.411	0.57	1.303	0.368	-0.091	1.616	2.208	-0.625	-0.405	-0.75	-0.392	-0.534	-0.663	-0.719	-0.569
scl0003799.1_2||ILMN_1236010	-0.114	-0.403	0.02	1.093	0.966	-0.228	0.129	0.577	1.127	0.289	-0.127	1.704	2.18	-0.359	-0.356	-0.384	-0.19	-0.477	-0.38	-0.502	-0.288
LOC385644||ILMN_1220243	0.014	-0.472	-0.17	0.263	0.083	0.135	-0.164	0.547	-0.033	0.578	-0.359	0.425	0.833	-0.615	-0.133	-0.267	-0.127	-0.213	-0.083	-0.32	-0.279
2610024B07Rik||ILMN_1252402	-0.1425	-0.2375	-0.3285	0.1545	-0.1805	-0.2375	-0.4275	0.1975	0.5395	0.2255	-0.2305	0.4825	1.6455	-0.4545	-0.3455	-0.2945	-0.3445	-0.3345	-0.0445	-0.6815	-0.1325
Col8a1||ILMN_2503553	-0.328	0.221	-0.072	0.295	0.043	-0.106	-0.361	0.674	0.438	0.628	-0.334	-0.125	1.162	-0.476	-0.141	-0.264	-0.577	-0.515	-0.281	-0.534	-0.342
Flnb||ILMN_2482571	-0.5155	0.3285	-0.2665	0.0165	0.3075	0.4435	0.0965	0.3925	0.0915	0.3515	0.2145	0.7335	1.6565	-0.7485	-0.0165	-0.4235	-0.5565	-0.4165	-0.2695	-0.4565	-0.4575
Flnb||ILMN_2482572	-0.3685	0.3725	-0.1525	0.1005	0.3405	0.4715	-0.1035	0.0885	0.4205	0.3665	0.3625	0.6615	1.5305	-0.6085	-0.1215	-0.1735	-0.2555	-0.0605	0.0575	-0.2145	-0.1295
Pgd||ILMN_2712066	-0.0745	-0.0795	-0.2335	0.5405	0.2435	0.4665	0.0215	0.4205	0.4035	0.3235	-0.0475	-0.0755	1.0045	-0.5175	0.0335	0.0135	-1.0115	-0.5245	0.0025	-0.2845	-0.4065
Wwtr1||ILMN_1219016	-0.025	0.011	-0.329	0.575	0.545	0.506	0.318	0.499	-0.184	0.679	0.349	0.555	1.009	-0.059	0.11	-0.313	-0.103	-0.379	-0.472	-0.845	-0.276
Cbr3||ILMN_2608811	0.8495	-0.2535	-0.1875	1.1935	0.7915	0.0805	-0.2405	2.1775	1.5675	0.3585	0.0525	0.6035	1.8195	-0.3455	-0.2315	-0.1785	-0.3535	0.0635	-0.1665	-0.4045	-0.2115
Cbr3||ILMN_2896768	1.0085	-0.3155	-0.2335	1.7795	1.1025	0.6115	-0.6985	3.2285	2.5405	0.9535	0.3165	1.1955	2.9785	-0.7245	-0.3795	0.0445	-0.3285	-0.2745	-0.5705	-0.5635	0.3645
Pvrl2||ILMN_2996683	0.05	-0.148	-0.354	0.84	0.519	0.024	-0.113	0.437	0.129	0.139	0.515	0.205	0.542	0.571	-0.133	-0.133	-0.024	-0.034	-0.393	-0.433	-0.313
AU022508||ILMN_1257863	-0.037	-0.078	-0.406	0.399	0.141	0.101	-0.102	0.592	-0.124	0.182	0.054	0.311	0.421	0.071	-0.238	0.075	-0.075	0.062	-0.145	-0.245	0.037
Wwc2||ILMN_2685464	-0.279	0.013	-0.298	0.234	-0.069	0.078	-0.175	0.621	-0.067	0.187	0.106	0.397	0.377	0.198	-0.131	-0.29	-0.013	0.027	0.113	-0.297	-0.043
Serpinb6a||ILMN_1250279	0.1795	-1.1185	0.6505	0.3475	0.3545	1.4485	0.3645	-0.5755	-0.3745	-0.5895	-0.4915	1.1395	2.8385	0.6325	-0.6825	-0.7295	-0.8215	-0.6625	-0.6355	-0.7095	-0.1795
Slc11a2||ILMN_1243129	0.049	0.357	-0.01	-0.67	-0.913	0	0.586	0.213	-0.117	-0.059	0.437	-0.514	1.008	0.856	-0.471	-0.364	-0.13	-0.042	0	0.151	-0.244
AI481316||ILMN_1254631	-0.228	0	-0.385	-0.594	-0.673	-0.305	0.335	0.324	0.618	0.593	-0.268	-0.026	1.1	0.671	-0.144	-0.082	-0.101	-0.354	0.072	-0.129	0.13
Uck2||ILMN_2880536	0.0095	0.2575	0.0935	-0.6925	-0.9255	-0.2375	0.1945	0.2555	0.2185	0.7085	-0.0385	-0.1715	1.1725	0.5685	-0.2835	-0.2655	-0.1615	-0.2145	-0.1985	0.0575	-0.2845
Bcap29||ILMN_2866752	0.4855	-0.2505	0.1665	-0.3465	-1.0815	-0.2045	0.1335	0.4735	0.2265	-0.2145	0.7865	0.4565	1.1835	0.4795	0.0655	-0.1005	-0.4185	-0.0705	-0.0365	-0.1405	-0.1385
Bcap29||ILMN_2645620	0.381	-0.289	0.089	-0.505	-1.043	-0.234	0.027	0.081	0.081	-0.341	0.546	0.086	1.007	0.494	-0.027	-0.276	-0.459	-0.117	-0.296	-0.145	0.029
Col16a1||ILMN_1248099	-0.162	-0.392	0.227	-0.141	-0.48	-0.387	-0.319	0.479	-0.009	-0.112	-0.284	0.382	1.024	0.539	0.152	-0.081	0.047	-0.175	0.077	-0.062	-0.148
Lyve1||ILMN_2483304	0.4495	-1.0145	1.3235	-0.4325	-0.6925	-0.7935	-0.0545	0.4505	-0.0655	-0.1885	0.1325	-0.1835	1.8865	2.1715	0.3665	-0.0095	-0.9045	-0.2465	0.2465	0.0095	-0.9185
Col6a1||ILMN_2768087	-0.0565	-0.0125	0.3485	-0.2115	-0.7565	-0.1795	-0.0975	0.0095	-0.0785	-0.4835	-0.4385	-0.2815	0.9105	0.8405	0.1885	0.0015	0.1185	-0.0035	0.3115	0.0745	-0.0015
Ugp2||ILMN_1244631	-0.0205	-0.3165	-0.1645	-0.3195	-0.1995	-0.3875	0.3375	0.3255	0.0455	-0.1255	-0.0975	0.2195	0.5905	0.6275	0.0205	-0.2205	-0.0315	-0.3785	0.1275	-0.1725	-0.0765
Cpa3||ILMN_2991799	0.09	0.033	-0.028	-0.061	-0.13	-0.099	0.009	0.074	-0.009	-0.111	-0.023	-0.058	0.108	0.339	0.069	-0.082	-0.123	-0.044	0.024	-0.127	-0.156
Fbln2||ILMN_1245307	0.0035	0.0325	-0.0715	-0.0035	-0.0175	-0.0305	0.2135	0.1075	0.2585	-0.1335	-0.2595	-0.3415	0.5735	0.7805	-0.1495	-0.0885	-0.0825	-0.3085	-0.2795	-0.0145	-0.2045
Nrd1||ILMN_1243112	-0.3815	0.0485	-0.3445	0.3245	-0.1285	0.2405	0.3185	0.2585	0.4875	0.1065	-0.2465	0.4415	0.5225	0.6885	-0.3465	-0.4215	-0.1335	-0.1505	-0.3345	-0.1145	-0.2355
Sema6b||ILMN_2769285	-0.251	-0.312	-0.262	0.655	0.25	0.656	0.346	0.385	0.121	0.388	-0.435	0.241	0.414	1.587	-0.79	-0.689	-0.579	-0.243	-0.637	-0.495	-0.264
Sema6b||ILMN_3158135	-0.0285	-0.0315	-0.1545	0.5405	0.1255	0.5535	0.1105	0.4575	0.2015	0.4945	-0.2855	0.3925	0.2325	1.5365	-0.5885	-0.4395	-0.2335	-0.2635	-0.3865	-0.2305	-0.2765
Itgb4||ILMN_3144575	-0.049	-0.122	-0.031	0.233	-0.204	0.175	0.09	0.185	0.059	-0.009	-0.097	-0.078	0.166	0.551	-0.122	-0.16	-0.149	-0.037	-0.234	-0.09	-0.162
Fkbp5||ILMN_2718266	-0.193	0.315	0.014	-0.371	0.755	0.217	0.3	0.003	-0.515	0.023	-0.312	0.061	0.469	1.713	-0.916	-0.646	-0.41	-0.272	-0.816	-1.071	0.326
Serinc3||ILMN_2787844	0.0845	-0.2475	-0.4165	0.2675	0.5985	0.3565	0.2735	0.0285	0.1325	0.1895	-0.0955	0.0405	0.8465	0.9545	-0.3145	-0.3375	-0.0645	-0.0735	-0.2845	-0.4835	-0.1675
Adrb2||ILMN_1241610	0.2335	-0.7475	-0.1605	-0.3295	0.4775	0.2885	0.5285	-0.0165	-0.5515	-0.1975	0.2795	0.1565	1.3315	2.2535	-0.5425	-0.6115	-0.5925	-0.6425	-0.5615	-0.6015	-0.1645
Ptp4a1||ILMN_1223414	0.3065	0.0075	-0.2995	-0.0645	0.1375	0.4105	0.2615	0.3985	-0.3595	0.5715	-0.1595	0.0005	0.8515	1.5295	-0.5085	-0.3545	-0.5635	-0.8035	-0.2205	-1.0255	-0.0755
2810402K13Rik||ILMN_2455390	0.358	0.297	0.009	-0.317	0.402	0.264	-0.042	-0.009	0.157	-0.053	0.237	0.508	0.52	1.768	-0.591	-0.562	-0.547	-0.553	-0.444	-0.565	-0.66
Npal1||ILMN_2752454	0.5275	0.3465	-0.3845	-0.6955	0.9095	0.6715	0.4085	-1.3615	0.4275	0.0875	0.7515	0.9675	1.3555	2.0095	-1.2295	-0.9695	-0.8195	-1.1185	-0.1435	-1.0725	-0.1115
Mt2||ILMN_1219154	0.418	-0.528	-0.45	-0.561	0.436	1.77	1.267	0.324	0.236	-0.283	-0.62	-0.232	1.772	3.254	-0.635	-0.879	-0.582	-0.423	-0.821	-0.844	2.05
Klf4||ILMN_2999439	1.194	-0.002	0.502	0.173	-0.238	1.807	0.556	-0.028	-0.181	0.91	-0.251	-0.134	2.006	1.866	-0.544	-0.363	-0.482	-0.329	-0.515	-0.304	-0.502
S100a8||ILMN_2710905	1.315	-1.506	0.44	-1.678	-0.501	1.844	1.456	0.391	0.133	0.02	-1.307	-1.001	2.468	3.241	-1.196	-1.359	-0.656	-0.765	-1.221	-0.458	-0.02
S100a9||ILMN_2803674	1.341	-0.712	0.788	-1.083	-0.075	2.102	1.575	0.754	0.572	0.512	-0.444	-0.645	2.413	2.807	-0.704	-0.759	-0.297	-0.094	-0.424	-0.031	0.278
Kcnj8||ILMN_1253409	0.31	-0.42	0.096	0.115	-0.102	0.723	0.332	0.237	-0.384	0.054	-0.234	-0.329	0.56	0.712	-0.393	-0.367	-0.203	-0.053	0.009	0.031	0.092
Igfbp6||ILMN_2689790	-0.148	-0.206	0.19	-0.178	0.135	0.087	0.601	-0.002	-0.147	-0.085	-0.044	0.007	0.588	0.49	-0.084	-0.228	-0.156	-0.163	-0.009	-0.174	-0.037
Trib2||ILMN_2432550	-0.4555	0.0785	0.1165	0.1595	0.2725	-0.0525	1.2575	0.1205	-0.1615	0.0455	-0.3415	0.6675	0.6815	1.7235	-0.2545	-0.1865	-0.5405	-0.1945	-0.1655	-0.1915	-0.2205
scl0002617.1_582||ILMN_2495888	0.604	-0.028	-0.183	-0.435	-0.315	1.144	0.606	0.555	-0.404	0.426	0.196	0.691	0.515	1.467	0.004	-0.137	-0.814	-0.376	0.207	-0.217	-0.349
5530400B01Rik||ILMN_2416218	0.625	0.449	-0.031	0.02	-0.072	0.098	-0.151	-0.088	0.229	0.034	0.036	-0.492	0.346	0.925	-0.291	-0.239	-0.293	-0.155	-0.02	-0.436	-0.464
Dusp8||ILMN_1228031	0.662	0.755	-0.141	0.048	-0.24	-0.061	-0.104	0.081	0.238	-0.205	0.304	-0.175	1.191	1.721	-0.207	-0.333	-0.346	-0.197	-0.352	-0.573	-0.574
1110036D12Rik||ILMN_2422360	0.3025	0.8645	-0.0545	0.0165	-0.4445	0.3605	0.0115	0.0815	-0.0135	-0.0685	0.2725	-0.2945	0.7885	0.8955	-0.3595	-0.4295	-0.6735	-0.4755	-0.2405	-0.4805	0.0095
Gja1||ILMN_1244291	0.514	0.83	0.514	0.803	-0.128	0.214	-0.178	0.083	-0.196	0.151	0.041	-0.194	2.029	1.421	-0.291	-0.529	-0.79	-0.155	-0.326	-0.789	0.275
Ednrb||ILMN_2917471	0.0745	0.5685	0.5575	0.3595	-0.6875	0.2555	-0.5955	0.7245	-0.3185	0.0265	0.1385	-0.1925	1.3185	0.6645	-0.1805	-0.3075	-0.2445	-0.1745	-0.0265	-0.2825	-0.4095
Ednrb||ILMN_2589640	-0.3605	0.3965	0.3285	-0.0185	-0.5745	0.2055	-0.7535	0.3825	-0.4255	-0.2525	0.0065	-0.3895	1.4435	0.8305	-0.3315	-0.4685	-0.3915	-0.3215	0.0005	-0.6715	-0.3195
Adamts1||ILMN_1230129	0.1865	0.4745	0.0345	0.1275	-0.4395	-0.4675	-0.5635	0.1775	0.1855	0.1175	0.1945	-0.0345	1.2585	0.2595	-0.1635	0.1135	-0.3505	-0.1805	-0.1815	-0.3215	-0.5905
Kit||ILMN_1246876	0.272	0.401	-0.067	-0.19	-0.242	0.089	-0.261	0.186	0.322	0.327	0.072	0.013	0.727	0.233	-0.1	-0.201	-0.475	-0.013	-0.143	-0.016	-0.334
Sap30||ILMN_2694917	0.627	0.27	0.251	-0.16	-0.393	-0.545	-0.274	-0.194	0.208	-0.216	-0.122	-0.285	1.581	0.974	-0.025	-0.063	-0.12	-0.047	-0.28	-0.225	0.062
Pkm2||ILMN_2756041	1.0505	-0.2255	0.8375	-0.0425	-0.2845	0.3885	-0.2045	-0.3725	-0.2525	-0.3975	-0.8215	-0.6745	2.1315	0.8185	-0.2445	-0.6745	-0.5165	-0.2545	-0.1965	-0.1785	0.0425
Nt5c2||ILMN_2630939	0.6405	-0.3135	-0.8795	0.2715	-0.1965	0.2105	0.4585	0.0605	-0.0045	0.0765	0.0685	-0.1445	1.7845	0.5255	-0.2705	-0.0975	0.0775	0.0425	-0.5085	-0.1065	-0.2175
Flt1||ILMN_1227926	-0.1885	0.5025	-0.4825	0.1995	0.0345	-0.0745	0.0535	-0.1435	0.2675	0.1145	-0.2575	-0.2165	1.4855	1.0325	0.0235	-0.3765	-0.2695	-0.3175	0.0865	-0.1945	-0.7945
Gmds||ILMN_2766596	0.249	1.02	0.251	0.827	0.106	0.711	0.334	-0.208	-0.574	0.254	-0.262	0.439	1.019	0.734	-0.25	-0.275	-0.238	-0.478	-0.299	-0.128	-0.236
Eif4ebp1||ILMN_2670398	0.13	0.437	0.022	0.677	0.366	0.777	0.615	-0.254	-0.451	0.556	0.373	-0.056	1.22	0.537	-0.048	-0.271	-0.285	-0.24	-0.459	-0.029	-0.071
2700060E02Rik||ILMN_2621544	-0.574	1.322	-0.204	1.168	0.324	0.347	-0.091	-0.155	0.093	0.28	0.079	-0.128	2.014	0.687	-0.248	-0.349	-0.242	-0.207	-0.188	-0.315	-0.252
Notch4||ILMN_1220697	-0.355	0.669	-0.309	1.172	0.584	0.771	0.142	-0.122	0.006	0.627	0.044	-0.037	1.424	1.367	-0.142	-0.112	-0.33	-0.092	-0.199	-0.041	-0.346
Uaca||ILMN_2492716	-0.544	0.362	-0.349	0.648	0.206	0.475	0.357	0.114	0.086	0.388	0.318	0.307	1.339	0.761	-0.095	-0.338	-0.086	-0.278	-0.178	-0.324	-0.406
Prmt2||ILMN_3099751	-0.076	0.065	0.472	0.757	0.015	0.113	-0.015	-0.143	-0.137	0.336	0.206	0.143	1.197	0.591	-0.416	-0.205	-0.427	-0.337	-0.518	-0.57	-0.492
Nucb2||ILMN_2638121	0.0085	0.4995	0.3295	0.4145	0.2185	0.5495	0.2195	0.2445	-0.0425	0.8015	-0.2395	-0.2315	1.6655	0.1605	-0.2705	-0.4545	-0.5165	-0.4975	-0.4495	-0.4795	-0.3105
Lrrc59||ILMN_1252817	0.082	0.268	0.01	0.754	0.264	0.53	0.267	0.55	-0.231	1.022	-0.076	0.012	1.158	0.464	-0.07	-0.109	-0.387	-0.552	-0.504	-0.399	-0.478
B430201A12Rik||ILMN_1253691	-0.101	-0.327	0.008	0.776	0.238	0.141	0.072	-0.06	0.064	0.673	-0.184	0.731	1.845	-0.122	-0.377	-0.286	-0.427	-0.278	-0.353	-0.399	-0.356
Tuba1a||ILMN_2494251	-0.412	0.148	0.489	0.814	0.73	0.071	0.611	0.395	0.666	0.686	-0.383	0.437	2.918	0.666	-0.129	-0.458	-0.892	-0.692	-0.488	-0.271	-0.605
Upp1||ILMN_2959291	-0.38	0.011	0.139	0.799	0.046	0.429	0.077	-0.27	0.3	0.865	-0.579	-0.091	2.062	0.554	-0.17	-0.359	-0.457	-0.13	-0.209	-0.477	-0.73
Rbm13||ILMN_3009908	-0.0225	0.1015	0.0065	0.5225	0.0025	0.3645	0.2865	0.3435	0.2725	0.4175	0.1065	0.2015	1.4595	0.4815	-0.1315	-0.3125	-0.0585	0.0005	-0.2345	-0.2855	-0.0995
S100a6||ILMN_2712120	0.003	-0.183	0.618	0.638	0.212	1.951	0.391	-0.182	-0.178	-0.003	-0.259	0.037	1.997	0.98	0.131	-0.405	-0.125	-0.412	-0.283	-0.057	-0.218
Tspan17||ILMN_2817714	-0.381	0.16	0.072	0.971	0.727	1.417	0.008	-0.09	-0.415	0.134	-0.179	0.629	1.677	0.867	-0.329	-0.207	-0.225	-0.037	-0.029	-0.457	-0.274
Vim||ILMN_2451022	0.1815	-0.2925	0.1145	0.6275	-0.0465	0.7005	0.1685	0.3495	-0.0795	-0.0255	0.0255	-0.3895	1.6495	0.8325	-0.1485	-0.2155	-0.5835	-0.1205	-0.1925	-0.2275	-0.1005
Adamtsl4||ILMN_2459899	0.054	-0.013	-0.018	-0.109	0.16	-0.121	1.22	0.199	-0.272	0.355	0.188	0.01	1.166	0.933	-0.093	-0.068	-0.083	-0.036	-0.047	-0.047	-0.228
Plat||ILMN_2775937	0.323	-0.012	-0.036	0.534	-0.032	0.109	1.926	0.012	0.381	0.733	-0.166	0.174	2.178	0.599	-0.255	-0.479	-0.402	-0.513	-0.377	-0.478	-0.514
Stc1||ILMN_2777319	-0.0565	0.7225	0.0085	0.9155	-0.0515	0.1215	1.5145	-0.4785	0.1375	0.2425	-0.3665	-0.3675	2.6025	1.9965	-0.4495	-0.5405	-0.4645	-0.4735	-0.5385	-0.4815	-0.5145
Kctd17||ILMN_2616989	-0.4205	-0.1185	-0.2615	1.7575	-0.2885	0.1245	0.6445	-0.1135	-0.4125	0.5325	-0.7965	-0.6515	1.0855	1.0335	-0.6485	-0.7095	-0.7405	-0.4845	-0.9895	-0.3135	-0.7745
Rhoj||ILMN_2653567	-0.126	0.114	0.155	0.661	0.004	0.125	0.175	-0.018	0.112	0.514	-0.1	-0.317	1.021	0.96	-0.153	-0.258	-0.438	0.012	-0.122	-0.216	-0.313
Esam||ILMN_2690839	-0.134	0.135	0.041	0.582	0.472	0.171	0.37	-0.175	-0.041	0.369	-0.512	-0.669	0.752	1.442	-0.144	-0.255	-0.737	-0.276	-0.155	-0.377	-0.752
Tsc22d2||ILMN_2426190	0.0455	0.3295	-0.0495	-0.2495	-0.4445	-0.0985	-0.3755	0.0055	0.6315	-0.0055	0.3705	0.2005	1.4015	0.7155	-0.0985	-0.4315	0.1615	-0.1935	0.0245	-0.6005	-0.0705
Renbp||ILMN_2674533	-0.023	1.034	0.337	-0.28	-0.408	-0.446	-0.131	0.213	0.009	0.306	1.896	0.049	1.889	0.676	-0.345	-0.088	-0.191	0.12	-0.081	-0.197	0.086
Igf2bp3||ILMN_1218913	-0.0385	0.0975	-0.0815	0.3605	-0.1295	0.0495	-0.0035	-0.1675	-0.0335	0.5715	1.4735	0.1145	2.3805	1.2155	0.1425	-0.1155	-0.2825	-0.1715	0.0085	0.0155	0.0085
Igf2bp3||ILMN_1226175	0.043	0.049	-0.034	0.242	-0.049	0.002	-0.074	-0.116	-0.145	0.256	1.406	0.111	2.006	1.052	-0.037	-0.038	-0.113	0.055	-0.011	-0.143	-0.193
Mdh1b||ILMN_1217555	0.1325	0.2175	0.1995	0.6905	0.5575	-0.0915	-0.3335	0.0055	0.2245	0.0905	0.5645	0.0895	1.5855	0.1055	-0.2085	-0.3505	-0.5065	-0.3765	-0.0785	-0.4425	-0.5685
Plk2||ILMN_1260448	0.0045	-0.2925	0.2765	0.5985	0.1765	-0.0045	-0.2285	-0.2245	-0.1575	-0.2395	0.1565	0.1275	1.7285	-0.0575	-0.1525	-0.0405	-0.5035	0.1865	-0.2825	0.0785	-0.5455
Cldn23||ILMN_2758545	0.4445	-0.1455	0.0155	0.6005	0.4405	0.5485	0.1695	-0.0035	0.3115	0.0485	0.2735	-0.0025	1.5945	-0.0985	-0.1545	-0.0335	-0.1685	-0.2185	-0.2145	-0.1405	-0.0675
Lipn||ILMN_2944988	0.201	-0.076	-0.086	0.355	0.081	0.44	-0.19	0.052	1.292	0.001	-0.079	0.022	2.671	0.056	-0.083	-0.192	-0.112	-0.302	-0.116	-0.026	0.004
Slc25a24||ILMN_2841710	-0.2675	-0.3065	-0.0745	0.3905	0.5765	0.3625	-0.0465	0.0225	1.0775	0.1185	-0.0575	0.2665	2.2475	0.0255	-0.2655	-0.4565	0.1075	-0.0285	-0.1985	-0.1975	-0.1765
Slc25a24||ILMN_1213947	-0.097	-0.143	0.121	0.445	0.318	0.623	0.034	-0.019	0.817	0.203	0.335	0.283	2.03	-0.074	0.049	0.252	-0.274	-0.135	-0.185	-0.163	-0.007
LOC100047934||ILMN_1239397	0.221	-0.385	0.015	-0.553	-0.591	-0.269	-0.273	0.467	-0.274	0.26	0.1	0.086	2.884	0.93	-0.081	-0.132	-0.02	-0.145	-0.233	-0.082	0.672
2610305D13Rik||ILMN_2998406	-0.0705	0.1515	0.2685	0.0015	-0.3365	-0.2195	-0.2505	0.6345	-0.4525	0.6175	-0.2645	-0.1525	2.1525	0.3935	0.0595	-0.1455	-0.0015	0.2545	0.1705	-0.2785	0.2545
2610305D13Rik||ILMN_2776728	-0.0885	0.0125	0.2455	-0.0125	-0.5465	-0.1905	-0.2485	0.6555	-0.8055	0.8055	-0.3285	-0.1695	2.6705	0.5975	-0.0465	-0.0455	-0.2915	0.3135	0.4415	-0.4535	0.5205
LOC433801||ILMN_3023451	0.006	-0.33	0.117	-0.188	-0.71	-0.008	0.018	0.719	-0.134	0.828	0.098	-0.117	2.671	0.203	-0.09	-0.221	-0.388	-0.119	0.347	-0.04	0.36
Pgk1||ILMN_2651886	0.34	0.109	0.063	-0.246	-0.513	-0.036	-0.21	-0.012	0.402	-0.147	-0.042	-0.286	1.985	0.516	0.087	0.195	-0.065	0.08	0.012	0.033	-0.029
Prkar2b||ILMN_1253819	0.2165	-0.0665	-0.0865	0.0775	0.1025	0.1015	0.1035	0.1125	-0.1935	0.0995	0.0785	0.0435	1.0995	0.1375	-0.2525	-0.0025	-0.0765	-0.0015	-0.1375	-0.1105	-0.1115
Endod1||ILMN_2733356	-0.4245	0.0525	-0.0245	-0.1605	-0.5235	-0.0765	-0.4555	0.2895	-0.0625	-0.2185	0.0245	0.3815	3.0775	0.1065	-0.5125	-0.5275	-0.1345	-0.0445	-0.4265	-0.3825	-0.2275
4930583H14Rik||ILMN_1250001	0.012	0.16	0.028	0.197	-0.041	-0.114	0.024	0.057	0.913	-0.139	0.081	-0.024	3.166	0.706	-0.237	-0.182	-0.179	-0.125	-0.19	-0.127	-0.026
4732462B05Rik||ILMN_1213708	0.0765	-0.3605	0.1295	-0.0995	-0.1945	-0.2425	0.1065	0.1225	-0.0165	-0.1385	-0.1205	0.1875	1.8905	0.6475	0.1525	-0.1625	-0.1295	-0.1765	-0.1665	0.0165	0.0445
Dpysl3||ILMN_1250075	0.164	0.022	-0.136	0.201	0.17	-0.003	0.021	0.224	-0.228	0.006	-0.299	0.135	1.998	0.725	-0.29	-0.177	0.019	-0.215	-0.208	-0.238	-0.24
Areg||ILMN_1238547	0.5145	-0.0035	0.3725	-0.1005	-0.0935	0.0985	0.0035	-0.0265	-0.3225	1.5085	0.0715	0.1755	5.1675	2.0035	-0.4155	-0.2855	-0.3355	-0.3675	-0.3485	-0.3195	-0.4095
Lox||ILMN_2997494	-0.045	0.058	0.167	0.022	-0.044	-0.099	-0.06	-0.005	0.181	-0.003	-0.038	0.118	2.145	1.118	-0.005	-0.215	-0.054	-0.233	-0.111	-0.107	-0.059
Eno2||ILMN_2763002	-0.0965	-0.0205	-0.0845	-0.0385	0.0315	-0.0155	0.0335	-0.0075	0.0395	-0.0325	0.1135	-0.0935	2.7295	0.6985	0.2145	-0.0895	-0.0085	-0.0475	0.0425	-0.1725	-0.1495
Asb11||ILMN_2632028	0.128	-0.152	0.098	-0.095	0.013	0.104	-0.063	-0.016	-0.034	-0.112	0.096	-0.037	2.772	1.296	-0.123	-0.009	-0.095	-0.008	0.205	-0.148	-0.014
Adm||ILMN_1247207	0.2495	-0.1455	0.0935	0.0025	-0.0995	-0.0025	-0.0705	0.0795	0.0205	-0.0475	0.1385	-0.1795	2.7945	0.8785	-0.1955	-0.0955	-0.0615	0.1425	0.0705	0.0625	-0.0745
Spata6||ILMN_2724595	0.1035	0.1295	0.2395	0.1285	-0.0665	0.1185	-0.0575	0.1895	-0.0215	0.1285	-0.0005	0.0075	2.4295	0.6045	-0.1175	0.0005	-0.0965	-0.0365	-0.0135	-0.2045	-0.0195
Slc7a11||ILMN_2740738	0.0445	-0.0455	-0.0825	-0.0665	-0.0105	-0.0155	0.0885	0.1695	-0.0875	0.1465	0.0105	0.1895	1.4335	0.6255	-0.0635	-0.0135	0.0525	-0.0915	0.0225	-0.0665	0.0195
Fads3||ILMN_3147584	0.27	0.121	0.045	0.081	-0.128	-0.088	-0.064	-0.168	-0.238	-0.008	-0.145	-0.11	2.248	-0.366	-0.195	0.008	-0.272	0.038	-0.165	-0.374	0.045
Ampd3||ILMN_2448651	0.02	0.005	0.133	-0.09	-0.311	-0.177	-0.238	0.288	-0.005	0.146	0.133	0.028	2.251	0.185	-0.043	-0.162	-0.281	-0.131	-0.169	-0.154	0.076
S3-12||ILMN_2588249	0.016	-0.119	-0.167	-0.147	-0.153	0.039	-0.161	0.387	-0.086	0.016	0.012	-0.199	3.485	0.175	-0.062	-0.229	0.102	0.316	-0.156	0.057	0.621
Ankrd1||ILMN_2950286	-0.3325	0.0535	0.2615	0.1225	0.1615	-0.2595	0.0315	0.0105	-0.0915	0.3065	0.2385	0.6825	4.4545	-0.3545	-0.2755	-0.3685	-0.2335	-0.2475	-0.1675	-0.3965	-0.0605
Myo5c||ILMN_2683244	-0.0405	-0.1655	0.2525	-0.1275	0.0545	-0.0735	0.0895	-0.1235	-0.0125	0.3065	0.0425	0.5725	3.2145	0.0645	-0.0255	-0.0695	-0.0365	-0.0885	-0.1895	-0.1435	-0.0225
Sdcbp2||ILMN_2686841	0.0595	-0.0245	0.1325	0.1635	-0.0925	-0.1555	-0.0175	0.0125	0.0045	-0.1385	-0.0605	-0.0605	1.9785	-0.0585	-0.0735	-0.0365	-0.0005	0.1315	-0.0385	-0.1285	-0.0115
Sdcbp2||ILMN_2684145	0.092	-0.212	-0.099	-0.13	0.021	0.001	-0.024	-0.158	-0.155	-0.001	-0.004	-0.152	2.296	0.056	0.024	-0.102	-0.029	0.071	0.031	0.074	-0.14
Sdcbp2||ILMN_2825446	0.0865	-0.0225	0.0045	0.1955	-0.1395	0.7065	-0.0785	0.0025	-0.1055	-0.0285	-0.0435	-0.0025	4.9625	0.6825	-0.0135	-0.2055	-0.2155	-0.2715	-0.1985	-0.3245	-0.2815
Tex19.1||ILMN_2615917	-0.135	-0.03	0.138	-0.092	-0.116	0.041	-0.073	0.017	0.208	-0.083	-0.053	-0.029	2.796	0.007	0.003	0.009	-0.072	-0.064	0.012	0.159	0.04
Ankrd1||ILMN_2625451	-0.154	0.033	0.01	-0.088	-0.01	-0.051	0.067	-0.049	-0.078	-0.192	0.047	0.173	3.355	-0.018	-0.179	0.043	-0.205	0.05	-0.168	-0.178	-0.177
Rnase1||ILMN_1220763	-0.087	0.029	0.039	0.05	0.063	0.065	-0.13	0.176	-0.08	-0.155	0.071	0.541	6.067	0.097	-0.069	-0.103	-0.006	-0.146	-0.105	-0.2	-0.154
Serpinb9f||ILMN_2493397	-0.0835	-0.0185	-0.0585	0.1095	-0.0015	0.0015	0.0485	-0.1135	-0.2415	0.0715	-0.0575	0.0745	3.8725	0.2845	0.1225	0.0365	-0.1085	-0.0825	-0.0485	-0.1115	0.0355
Serpinb9g||ILMN_2610470	0.1965	-0.0855	-0.0255	0.1295	-0.0235	0.0645	0.0755	-0.1365	-0.0275	-0.1525	0.0865	-0.0905	4.6655	0.1755	-0.0145	-0.1435	0.0845	0.0025	-0.0315	-0.0025	-0.0385
Muc13||ILMN_2717678	-0.086	-0.193	-0.194	0.155	0.167	0.125	-0.193	-0.059	0.389	0.285	-0.014	0.016	5.789	0.28	-0.047	0.147	-0.168	-0.134	0.041	-0.205	-0.153
Mmp7||ILMN_2659804	-0.008	-0.125	-0.127	0.19	-0.09	0.031	-0.058	0.092	-0.056	0.004	-0.128	-0.053	2.889	-0.002	-0.087	-0.043	-0.139	-0.027	0.002	0.106	-0.085
Ptpn14||ILMN_2621021	0.0935	0.1535	0.0615	-0.0775	0.0005	-0.0315	-0.0055	-0.0535	-0.0775	0.1525	0.0395	0.1135	2.7905	-0.0415	-0.0255	-0.1425	-0.1525	-0.1715	-0.1115	-0.1485	0.0025
Muc13||ILMN_2681805	0.156	-0.063	0.025	-0.049	-0.176	0.054	0.036	0.214	0.093	-0.135	-0.122	-0.041	2.933	-0.105	0.146	0.024	0.427	-0.014	-0.16	-0.004	0.05
Npal2||ILMN_2723369	0.173	-0.06	-0.011	0.126	0.316	-0.171	0.104	-0.114	0.673	-0.053	-0.07	0.002	3.445	-0.172	0.016	-0.013	-0.051	0.062	-0.165	-0.163	0.064
Mgst2||ILMN_2613832	-0.1075	0.0275	0.1515	-0.1065	-0.0305	-0.0735	0.0755	-0.2475	0.6985	-0.0585	-0.0515	0.0015	2.4885	-0.0195	-0.0835	0.0535	-0.0445	0.0765	-0.0645	0.0615	-0.0015
LOC234911||ILMN_2533376	0.3065	-0.1525	0.0285	0.0515	-0.0415	-0.1195	0.0345	0.1585	-0.1275	0.3335	0.0735	-0.0465	2.5925	-0.3225	-0.0345	0.0185	-0.2745	-0.0695	-0.0955	-0.0185	0.1015
Mtap1b||ILMN_2737867	0.169	0.107	0.037	-0.029	-0.102	-0.155	0.036	0.068	0.008	0.088	0.094	-0.112	1.513	-0.086	-0.096	-0.059	-0.098	0.03	-0.134	-0.141	-0.172
Ddx26||ILMN_2576590	0.006	0.233	-0.006	-0.035	0.119	0.156	-0.069	0.051	0.038	0.208	0.052	0.483	1.868	0.082	0.034	-0.012	-0.092	-0.09	0.069	-0.157	-0.159
Chi3l3||ILMN_3043036	0.0935	-0.1175	0.0135	-0.0435	-0.0015	0.0775	0.0055	0.3325	0.1835	-0.1125	0.0015	-0.0405	1.2465	0.5105	-0.0945	-0.2105	-0.0145	-0.0595	0.0035	-0.0265	0.1475
Gpx3||ILMN_2715546	0.5325	-0.3635	-0.1045	0.3785	0.0545	0.7965	0.0465	-0.0465	0.4315	-0.0825	-0.3495	-0.1725	3.5545	1.1625	0.1735	-0.0545	0.2475	0.3625	0.2265	0.1155	0.5465
Wisp1||ILMN_2492264	0.0855	-0.0395	-0.2635	0.0635	-0.1335	-0.1765	0.3945	0.0535	0.0575	-0.1685	-0.0785	0.0165	1.6125	0.2155	0.0065	-0.1225	-0.2615	-0.1045	0.0035	0.1855	-0.2815
Pkia||ILMN_2674122	-0.18	-0.388	0.082	-0.286	-0.221	-0.265	-0.02	0.368	0.07	0.144	0.234	0.464	1.626	0.421	-0.396	-0.525	-0.207	-0.108	-0.232	-0.438	-0.079
Bnip3l||ILMN_2716567	0.107	0.003	0.201	-0.195	-0.368	-0.003	-0.256	0.276	0.376	-0.045	0.244	0.558	1.654	0.938	-0.377	-0.145	-0.148	-0.055	-0.327	-0.404	-0.061
Cytip||ILMN_1251748	0.3275	-0.4335	-0.0655	-0.1025	-0.6875	0.2375	-0.3855	0.4205	0.0655	0.4305	0.7295	0.3635	1.7285	0.9025	-0.4075	-0.4655	-0.3535	-0.3855	-0.3855	-0.2615	-0.1575
Pip4k2a||ILMN_2717439	0.1715	-0.7025	0.0085	-0.0065	-0.2785	0.5295	-0.2075	0.5835	-0.0705	0.4065	0.3545	0.3215	1.8645	0.2975	-0.6065	-0.3675	-0.6135	-0.3695	-0.2745	-0.4615	-0.0665
Rassf4||ILMN_2956095	-0.09	-0.281	-0.261	0.347	0.004	-0.107	-0.204	0.419	-0.072	0.22	0.098	0.243	1.9	0.141	-0.271	0.029	-0.398	-0.215	-0.316	-0.194	-0.004
Rassf4||ILMN_2686244	-0.144	-0.45	-0.568	0.513	-0.127	0.096	-0.305	0.757	-0.022	0.619	0.322	0.67	2.78	0.635	-0.517	-0.205	-0.603	-0.339	-0.284	-0.246	-0.02
Rassf4||ILMN_2956092	-0.213	-0.7	-0.489	0.672	-0.041	0.105	-0.129	0.975	-0.074	0.708	0.14	0.897	2.795	0.316	-0.325	0.112	-0.266	-0.074	-0.298	-0.313	0.268
Atp10d||ILMN_1235196	0.3145	-0.2335	-0.2055	0.2305	-0.0235	0.0985	-0.3385	0.5255	0.2915	0.9475	0.9215	0.6345	2.6735	0.4555	-0.3285	-0.2365	-0.5145	-0.4735	-0.2225	-0.6455	-0.2545
Lamc1||ILMN_2774596	-0.316	0.436	-0.306	0.367	0.098	0.337	-0.295	0.486	0.554	0.519	0.193	0.365	1.836	0.522	-0.369	-0.102	-0.61	-0.492	-0.23	-0.359	-0.329
Tnfaip1||ILMN_2429800	-0.062	0.022	-0.373	0.372	-0.022	0.1	-0.041	0.141	0.296	0.396	0.246	0.272	1.518	0.549	-0.257	-0.373	-0.497	-0.246	-0.388	-0.276	-0.195
Apaf1||ILMN_2466335	-0.161	-0.153	-0.051	0.241	0.172	0.187	-0.156	0.017	0.323	0.171	0.243	0.339	1.823	0.419	-0.22	-0.248	-0.373	-0.099	-0.161	-0.37	0.011
LOC100043555||ILMN_2435373	-0.3325	-0.0665	-0.6745	-0.1105	-0.0815	0.1995	0.0515	0.0185	0.2635	0.3565	0.1765	0.5525	1.7245	0.1995	-0.2825	-0.2505	-0.1815	-0.3375	-0.2225	-0.2975	-0.0855
Als2cr13||ILMN_2600991	0.2435	0.3025	-0.3445	0.4105	-0.4045	-0.0155	0.0855	0.3655	-0.1665	0.0195	0.3985	0.3995	1.4225	0.7705	-0.1135	-0.1875	-0.1785	-0.0875	0.0855	-0.2765	-0.0455
Bzw2||ILMN_2644587	0.736	0.086	-0.293	0.018	-0.051	0.225	-0.021	0.451	0.217	-0.162	0.203	0.309	1.698	0.418	-0.255	-0.299	-0.386	-0.485	-0.215	-0.263	-0.316
Mospd1||ILMN_3006930	0.885	0.025	0.048	0.086	-0.254	-0.11	-0.313	0.41	0.252	-0.197	0.585	0.241	1.572	0.153	-0.043	-0.341	-0.055	-0.025	-0.248	-0.232	-0.06
Jmjd1a||ILMN_2707895	0.577	-0.197	-0.175	0.302	-0.298	-0.308	-0.04	0.055	0.393	-0.199	0.313	0.739	1.526	0.721	-0.378	-0.556	-0.354	-0.259	-0.332	-0.429	-0.361
Ivns1abp||ILMN_2747456	0.2315	0.5385	-0.1275	-0.2945	-0.1635	-0.1765	-0.2525	0.6105	-0.3655	0.0645	0.5995	0.1625	1.3455	0.1245	-0.2455	0.0965	0.0255	-0.2195	-0.0385	-0.1235	-0.0315
Slc20a1||ILMN_2589412	0.323	1.241	0.086	0.005	0.326	0.014	-0.16	0.893	-0.828	-0.005	0.998	0.557	1.954	0.238	-0.5	-0.185	-0.117	-0.557	-0.32	-0.442	-0.732
Obfc2a||ILMN_2996904	0.1455	0.0905	-0.1205	-0.2375	0.2455	-0.0925	-0.3295	0.3995	-0.4845	-0.1425	0.5745	0.1585	1.6895	0.2195	-0.0085	-0.0765	-0.3005	-0.2155	-0.5015	-0.3115	-0.2245
Atp6v1a||ILMN_1255570	0.3905	0.2515	0.0535	-0.1845	-0.2575	-0.0905	-0.1635	0.2625	-0.4275	-0.1175	0.3605	-0.0265	1.5305	-0.4445	-0.4195	-0.3135	-0.1865	-0.2065	-0.2325	-0.2545	-0.1215
Vcl||ILMN_2419138	0.325	0.214	0.066	-0.198	-0.259	0.118	-0.309	0.697	-0.096	0.209	0.55	0.731	1.648	-0.055	-0.241	-0.217	-0.478	-0.297	-0.022	-0.446	-0.838
Impact||ILMN_2760977	0.5285	-0.2215	-0.2115	-0.4885	-0.4885	0.0155	-0.4675	0.8835	0.0305	0.6435	1.1195	0.5565	1.4015	-0.0155	-0.2925	-0.2625	-0.2985	-0.1445	-0.3865	-0.5455	-0.5555
Fnip1||ILMN_1240202	0.4655	0.3245	-0.5325	-0.6125	-0.7245	-0.2305	0.0055	0.5645	0.1295	0.0425	0.7535	0.4615	1.3065	-0.2085	-0.3375	-0.1975	-0.2975	-0.1365	0.0925	-0.4005	0.0775
Fnip1||ILMN_2854418	0.31	0.364	-0.38	-0.802	-0.41	-0.167	-0.005	0.52	0.256	0.206	0.957	0.227	1.603	-0.048	-0.372	-0.325	0.068	-0.029	0.156	-0.328	0.085
Fnip1||ILMN_2725155	0.1265	0.1735	-0.5055	-0.4935	-0.6935	-0.3135	-0.1495	0.4115	-0.0625	0.0085	0.7575	0.3075	1.2255	0.1565	-0.4835	-0.4365	-0.0085	-0.2575	-0.1635	-0.3745	-0.0615
Nampt||ILMN_2821850	0.362	-0.03	-0.255	-0.575	-0.559	-0.281	-0.185	1.326	-0.334	-0.167	0.595	0.07	2.121	0.599	-0.412	-0.356	-0.062	-0.441	-0.234	-0.661	-0.234
Crp||ILMN_1247653	0.0395	0.0925	-0.2115	-0.4285	-0.4775	-0.4095	0.0305	0.7605	-0.4325	0.0725	0.6805	0.1635	0.9705	0.5865	-0.5945	-0.3135	-0.0785	-0.2835	-0.1595	-0.4005	0.2775
Gpr177||ILMN_2996561	0.1145	-0.3275	0.0025	-0.1525	-0.1335	0.0225	-0.0615	0.8405	-0.0895	0.0845	-0.1315	0.6135	1.7935	0.2125	0.1195	-0.0415	-0.2105	0.1495	0.1545	-0.1875	-0.0645
Gipc2||ILMN_2798138	0.0545	-0.1965	0.0015	-0.1175	-0.1645	0.1025	-0.1185	0.7995	0.1825	-0.0885	0.4765	0.1405	1.5485	0.0545	0.1655	-0.1965	-0.1095	-0.1825	-0.0015	-0.1465	-0.1795
Slc7a11||ILMN_2948143	-0.003	0.074	-0.006	0.423	-0.169	0.269	-0.129	2.425	0.106	0.751	0.445	0.404	2.966	0.062	-0.139	-0.087	-0.073	-0.275	-0.112	-0.12	-0.062
Txnrd1||ILMN_2484465	0.439	-0.198	-0.012	-0.197	-0.008	-0.235	-0.363	0.984	0.511	0.032	0.429	0.241	1.323	-0.244	0.187	0.109	-0.079	-0.029	-0.007	-0.235	-0.125
Nampt||ILMN_1232209	0.3105	-0.1195	-0.0485	-0.0475	-0.1505	-0.0245	0.1325	0.7225	-0.2695	-0.0145	0.1645	-0.3125	1.5135	0.2185	0.1875	0.4125	0.1175	-0.2225	0.0775	-0.2845	0.1755
2810026P18Rik||ILMN_2513173	0.3245	0.0665	-0.0995	0.1805	0.0035	0.0415	0.0345	-0.3255	-0.4765	0.0425	0.1435	0.2195	1.2595	0.2765	-0.2705	-0.1215	-0.1795	-0.3485	-0.4175	-0.0035	0.0545
Il17rb||ILMN_2770260	0.192	0.536	-0.083	0.268	0.176	0.117	0.033	-0.005	0.516	-0.726	0.545	0.532	1.354	1.494	-0.267	-0.38	-0.237	-0.376	-0.074	-0.103	-0.396
Col1a2||ILMN_1253806	-0.557	-0.235	-0.016	0.037	-0.549	0.758	0.456	0.583	0.283	0.125	-0.056	0.332	2.06	1.038	-0.197	-0.506	-0.508	-0.379	0.147	0.002	-0.36
Bhlhb2||ILMN_1249378	0.155	0.048	-0.094	-0.7	0.082	-0.025	-0.394	1.337	0.721	-0.356	0.323	0.715	2.4	2.009	0.051	0.179	0.438	-0.926	-0.163	0.003	-0.074
LOC381140||ILMN_1218890	0.26	-0.059	-0.008	-0.563	0.254	0.006	-0.359	1.094	0.46	-0.639	-0.055	0.351	2.3	2.009	0.152	0.268	0.591	-0.748	-0.006	0.064	-0.046
Myd116||ILMN_2722938	0.154	-0.042	0.504	-0.093	-0.281	0.187	-0.109	-0.28	0.172	-0.229	-0.435	-0.191	1.208	1.648	-0.055	-0.132	0.261	0.026	-0.12	-0.281	-0.038
Gpi1||ILMN_2692845	0.183	-0.514	-0.455	0.461	0.082	0.203	-0.27	0.234	0.6	0.678	0.119	0.077	1.712	1.094	-0.22	-0.094	-0.345	-0.267	-0.038	-0.029	0.029
Ier3||ILMN_1216764	-0.246	-0.722	0.052	0.155	-0.125	0.056	-0.272	-0.455	1.595	1.26	0.436	1.082	2.675	3.181	-0.86	-1.008	-1.276	-0.658	-0.969	-1.098	-0.918
2310016C08Rik||ILMN_1239221	0.0625	-0.1605	-0.1825	0.2185	-0.0095	0.5355	0.0985	-0.3215	0.3675	0.6145	-0.1395	0.2155	1.0485	1.9675	0.0325	-0.1315	-0.2595	-0.1255	0.0455	-0.1375	-0.3315
2310016C08Rik||ILMN_2926198	0.8405	-0.2005	0.4975	0.6355	-0.2265	0.7575	0.3755	-1.2885	0.8565	1.4575	-0.4615	0.3755	2.4405	3.3245	-0.4815	-0.7835	-1.1485	-0.6395	-0.7485	-0.8085	-1.1195
Btg2||ILMN_1256772	0.1965	-0.0095	0.0095	-0.1405	0.0145	0.2185	0.1345	-0.3535	0.2635	0.1315	0.1325	0.2595	0.8725	1.9205	-0.2465	-0.2305	-0.3925	-0.2095	-0.2885	-0.2705	-0.2745
Klhl25||ILMN_1217241	0.342	0.075	0.133	-0.249	0.101	-0.101	-0.11	-0.025	0.201	0.243	0.05	-0.01	1.183	2.027	-0.254	-0.521	-0.221	-0.215	-0.22	-0.194	-0.358
Cited2||ILMN_2477221	0.373	-0.405	0.329	-0.52	-0.969	0.389	-0.62	-0.218	0.205	-0.288	0.202	0.141	1.731	1.988	0.325	0.18	-0.126	0.228	-0.052	0.204	-0.137
Dusp1||ILMN_2622983	-0.2365	-0.1965	0.5335	-0.2475	-0.9295	0.0415	-0.5245	-0.2805	0.6495	0.5785	0.6725	0.7855	2.6225	2.1685	0.0125	-0.1935	0.1055	-0.0125	-0.2325	0.1585	0.2995
E030030K01Rik||ILMN_2582952	0.0875	-0.0195	0.0675	0.0795	-0.3505	0.0195	-0.1685	0.1815	0.1485	-0.0685	-0.1435	-0.4725	1.1665	0.9965	0.3425	0.1055	-0.1265	0.1765	-0.0765	-0.1795	-0.2945
Col6a1||ILMN_1259388	-0.157	-0.171	-0.061	-0.194	-0.27	-0.008	-0.138	0.403	0.126	-0.114	-0.294	-0.151	1.417	1.422	0.226	-0.007	0.119	0.012	0.187	0.073	-0.05
LOC100043257||ILMN_1234453	0.462	-0.266	-0.51	-0.009	0.014	0.009	0.327	0.546	-0.495	0.172	0.864	0.709	2.192	1.844	0.262	-0.184	-0.097	-0.431	-0.09	-0.223	-0.484
Vegfa||ILMN_3121255	-0.0545	0.0035	-0.0845	-0.2325	-0.1235	-0.0815	-0.2395	-0.1495	0.0005	0.2325	0.2505	0.2225	1.8115	1.3405	0.1095	0.1095	0.0805	0.0485	0.3555	0.0715	-0.2715
Vegfa||ILMN_2484527	-0.015	0.089	-0.076	-0.432	-0.105	-0.11	-0.044	0.247	0.046	-0.104	0.515	0.747	2.117	1.607	-0.006	0.033	-0.027	-0.228	0.071	-0.09	-0.188
Dusp4||ILMN_2689731	0.149	-0.312	0.284	0.297	-0.001	0.099	0.042	0.2	0.054	-0.077	-0.066	-0.011	1.424	0.834	-0.183	-0.023	-0.181	-0.216	0.001	0.05	-0.162
Ankrd37||ILMN_2595857	1.117	-0.215	-0.073	0.146	0.225	1.193	0.234	-0.21	0.064	0.083	0.081	0.463	2.329	3.648	-0.225	-0.148	-0.048	-0.26	-0.048	-0.015	-0.146
Gpr120||ILMN_2746895	0.9645	-0.4615	0.1215	0.4735	0.1975	1.2165	-0.2985	0.1355	-0.1095	0.3275	0.0815	0.2605	3.2085	3.1775	-0.1195	-0.0845	0.0005	-0.1245	-0.0175	0.1865	-0.2285
4833418A01Rik||ILMN_1219446	0.6275	0.0035	-0.1325	-0.0305	0.0515	0.0875	-0.3165	0.4295	-0.1515	-0.1425	0.4005	0.1415	1.3125	2.2405	-0.1945	-0.0985	-0.1555	-0.0405	-0.2525	-0.0315	-0.2795
Slc4a1||ILMN_1227675	0.4745	-0.2465	-0.0815	-0.1295	-0.0765	0.1715	0.0595	0.3525	-0.0645	-0.1075	-0.0535	0.4245	1.3235	1.6125	0.0215	0.1915	-0.2575	-0.0115	-0.4375	-0.2205	-0.2935
Pfkl||ILMN_1236539	0.3845	-0.2165	-0.0645	0.2965	-0.5845	0.3365	-0.0925	0.4965	0.3715	0.3225	0.3445	0.2635	1.6555	1.9085	-0.0295	0.0065	-0.1375	-0.1835	-0.1905	-0.2705	-0.1845
Col12a1||ILMN_1224404	-0.0335	-0.1185	0.2115	0.0245	-0.1425	0.1165	0.3245	0.0245	-0.0245	0.6905	0.1915	-0.1965	2.0325	1.4835	-0.2635	-0.2385	-0.3845	-0.3435	-0.1425	-0.3915	-0.1495
Lrrc67||ILMN_2726941	0.346	0.007	0.267	0.284	-0.255	0.293	-0.007	0.124	-0.089	0.519	0.485	0.033	2.04	1.661	-0.265	-0.072	-0.226	-0.456	-0.25	-0.186	-0.277
Fosl2||ILMN_1252481	-0.162	-0.269	-0.293	0.038	-0.196	0.209	-0.04	0.192	0.483	0.077	0.124	-0.004	1.546	1.344	0.004	-0.253	-0.1	-0.138	0.056	-0.177	0.14
Chi3l4||ILMN_2524865	0.059	-0.34	0.057	-0.105	-0.149	0.105	0.001	0.391	0.277	0.05	0.286	0.106	2.374	2.17	-0.124	-0.291	-0.13	-0.177	-0.153	-0.24	0.125
Chi3l3||ILMN_2712986	0.51	-0.261	-0.032	-0.11	-0.174	0.18	0.272	0.565	0.483	0.027	0.388	0.232	2.847	2.574	-0.274	-0.225	-0.275	-0.312	-0.078	-0.258	0.287
Chi3l3||ILMN_3117876	0.413	-0.532	-0.038	-0.574	-0.173	0.038	0.115	0.688	0.424	0.364	0.214	0.144	3.406	3.014	-0.731	-0.484	-0.53	-0.305	-0.512	-0.342	0.302
F13a1||ILMN_2914938	0.2985	-0.2265	-0.2535	-0.2455	-0.3145	0.0275	-0.1145	0.3935	0.1515	0.0145	0.1945	0.1155	1.8375	1.6455	-0.0375	-0.2065	-0.3345	-0.3005	-0.3025	-0.2305	0.2215
Ltf||ILMN_2754364	0.3315	-0.0945	0.0715	0.2365	0.0875	0.0365	0.3235	0.4485	-0.0595	-0.0635	0.0125	-0.0295	1.6315	1.5985	-0.1775	-0.0725	0.0575	-0.1885	-0.1145	-0.1035	-0.0685
Mpo||ILMN_1249030	0.443	-0.074	0.216	-0.041	-0.087	-0.229	0.426	0.527	-0.087	-0.132	-0.096	0.112	2.489	1.845	-0.093	-0.064	-0.089	0.007	0.034	-0.007	-0.022
Mpo||ILMN_2600421	0.3125	-0.1595	0.1865	-0.0005	-0.0725	-0.0095	0.1775	-0.0325	0.1325	-0.1605	-0.0785	0.0355	1.0525	0.9785	-0.0195	-0.0795	0.0665	-0.2375	0.1605	0.0105	-0.0755
Slc2a1||ILMN_1258159	-0.0005	-0.7915	-0.5615	0.0005	0.3235	0.7155	0.2095	0.3745	0.3375	0.8095	0.6435	0.8955	3.8355	2.0575	-0.3525	-0.4915	-0.2655	-0.3975	-0.4625	-0.2025	-0.2085
Csnk1d||ILMN_1231035	-0.025	-0.311	-0.098	0.302	0.157	0.408	0.377	0.131	-0.196	0.471	0.131	0.08	1.73	0.979	0	-0.08	-0.175	-0.096	-0.224	-0.254	-0.04
Ppme1||ILMN_1234766	-0.428	-0.17	-0.13	0.05	0.082	-0.083	0.085	0.567	-0.381	0.28	-0.04	0.253	1.442	1.292	-0.217	-0.173	0.152	-0.208	-0.282	-0.021	0.066
Ppbp||ILMN_2908435	0.8875	0.1905	0.5475	-0.0615	-0.2175	0.0005	0.0585	0.2995	-0.1315	-0.1635	0.0525	0.1805	1.5275	1.2245	-0.2005	-0.0385	-0.1495	-0.0005	0.1695	-0.1775	-0.2155
Mest||ILMN_2846904	0.251	0.117	0.679	0.033	-0.12	-0.12	-0.005	-0.102	0.194	0.012	-0.129	-0.337	1.76	1.226	0.151	0.012	-0.68	-0.063	-0.156	-0.193	-0.409
Akap12||ILMN_2624622	0.1815	0.2345	0.4265	-0.0135	0.0515	-0.0535	-0.2975	-0.1875	-0.0315	0.0665	-0.1845	-0.2505	1.3455	0.7805	-0.0135	0.0285	-0.3865	-0.1285	0.0025	-0.1345	-0.4645
Plaur||ILMN_2590884	0.303	-0.163	0.274	0.22	-0.212	0.153	-0.08	0.047	0.224	0.615	0.063	-0.075	1.508	0.733	-0.059	-0.179	0.034	-0.138	-0.048	-0.169	-0.321
Armcx2||ILMN_1220398	0.1585	-0.4135	0.4065	0.3565	-0.1975	0.2335	-0.0425	0.1505	0.1885	0.3585	-0.1055	-0.0545	1.3005	0.8815	-0.4285	-0.3795	-0.5615	-0.3305	-0.1885	-0.1035	-0.5055
Armcx1||ILMN_2645448	0.3885	-0.1315	0.8495	0.1795	-0.0455	-0.1895	-0.1805	0.1785	0.2855	0.4105	0.0065	-0.0535	1.0705	0.5145	-0.1515	-0.0955	-0.2365	-0.1655	-0.0895	-0.3705	-0.2145
Jmjd6||ILMN_1242377	-0.276	0.228	0.327	0.474	0.238	-0.118	0.087	0.169	0.024	0.54	0.122	0.545	1.887	1.103	-0.015	-0.124	0.097	-0.039	-0.101	-0.032	-0.041
Retnlg||ILMN_2656504	0.201	-0.185	0.301	-0.17	-0.014	0.805	0.349	-0.002	-0.1	0.089	-0.039	-0.176	0.88	2.082	-0.104	-0.144	-0.087	-0.112	-0.092	-0.214	0.037
Slc10a6||ILMN_2822000	0.0465	-0.0725	-0.1565	0.0225	0.0035	0.4795	1.1225	-0.0495	0.4925	0.0365	-0.1465	0.0935	1.1775	1.9605	-0.1035	-0.1135	-0.1885	-0.0675	0.0595	-0.1435	0.0125
Arhgef3||ILMN_2645208	0.3205	-0.3215	-0.4195	-0.3715	-0.1385	-0.5785	0.0335	0.3225	-0.7055	0.2455	0.3345	0.2155	1.4615	1.2715	-0.0055	-0.3525	0.2385	-0.1265	-0.0095	-0.0285	0.2165
Fam102a||ILMN_1225348	-0.263	0.177	-0.499	-0.247	-0.103	-0.175	0.135	0.182	-0.631	-0.043	0.321	-0.027	0.68	0.154	0.063	0.002	0.016	-0.189	0.011	-0.303	-0.019
D330001F17Rik||ILMN_2613806	-0.6655	-0.1815	-0.5155	-0.2295	-0.3985	-0.0975	0.0175	0.4275	-0.4665	0.1925	0.4835	0.2245	1.5815	0.5715	0.0125	-0.0025	-0.0525	0.0915	0.0795	-0.0975	0.0035
Riok3||ILMN_1215768	0.0935	-0.0895	-0.0345	0.1685	-0.6235	0.3435	0.1305	0.3835	-0.2535	0.8045	0.2565	-0.0625	1.6395	0.2035	-0.1035	-0.1615	0.1025	0.2625	-0.5975	0.4165	-0.1985
Pdgfc||ILMN_2753912	0.4565	-0.0105	0.1915	-0.4575	-0.4175	-0.2055	0.4385	0.0095	-0.1395	0.2615	-0.3155	0.5335	1.4255	0.1805	-0.0865	-0.3305	-0.3475	-0.0305	-0.0695	-0.0155	0.1175
Snca||ILMN_3136638	-0.096	-0.576	-0.153	0.213	0.228	0.685	-0.056	0.07	0.081	0.305	0.032	0.54	0.947	0.701	0.039	0.238	-0.292	0.161	-0.358	-0.091	-0.106
Alb||ILMN_2651160	0.043	-0.266	-0.788	0.279	0.505	0.535	0.185	0.261	1.065	1.124	1.184	1.31	0.399	1.272	-0.445	-0.093	-0.226	-0.55	-0.15	-0.269	-0.644
4930452B06Rik||ILMN_2752300	-0.14	-0.333	-0.17	0.529	0.641	0.317	0.01	0.228	0.114	0.417	0.603	0.108	1.419	0.577	-0.03	-0.227	-0.01	-0.094	-0.041	-0.139	0.019
Efna1||ILMN_1244460	0.3935	-0.0315	-0.1465	0.6035	0.3315	1.3665	0.6015	0.2545	0.4515	0.5535	0.7175	1.1895	2.0245	1.9885	0.0365	-0.4305	-0.7405	-0.2645	-0.2355	0.2745	-0.7755
Glipr2||ILMN_3053593	-0.032	-0.67	-0.016	-0.276	0.211	0.712	1.261	0.495	0.047	1.678	0.76	0.234	1.395	2.391	-0.525	-0.753	-0.69	-0.703	-0.355	-0.44	-0.532
Glipr2||ILMN_2773900	0.0405	-0.7965	-0.0015	0.0545	0.2905	0.4045	1.2635	0.5195	0.0775	2.1785	0.7575	0.2225	1.5695	1.6385	-0.4495	-0.8085	-0.4595	-0.4695	-0.3515	-0.4445	-0.5515
LOC100045019||ILMN_1249684	-0.2315	-0.3315	-0.0145	0.1015	0.2345	-0.0645	0.5285	-0.0735	-0.0935	1.0925	0.2305	0.4725	0.2255	1.0105	-0.4225	-0.2595	-0.1155	-0.0745	-0.2285	-0.2145	-0.2945
Slc16a6||ILMN_1258950	0.4575	-0.8025	-0.1475	-0.4115	0.2155	0.7665	0.0805	0.4165	0.7545	1.3965	0.4405	0.9885	1.2535	1.4995	-0.5595	-1.1995	-0.3715	-0.4515	-0.6525	-0.5045	-0.3525
Tmc7||ILMN_2501267	0.3575	-0.0535	-0.0755	-0.5415	0.5265	-0.2505	-0.4455	0.8155	-0.2155	-0.0915	0.6255	0.7875	1.6865	1.9515	-0.2375	-0.3515	-0.1355	-0.1915	-0.0815	-0.2725	-0.0215
Gcnt2||ILMN_1227951	0.075	-0.034	-0.082	0.221	0.034	-0.041	-0.161	0.686	0.111	0.26	0.788	1.031	1.262	1.565	-0.651	-0.704	-0.856	-0.597	-0.461	-0.637	-0.413
EG667723||ILMN_2777798	0.2335	0.0015	0.0135	-0.1745	-0.3365	-0.0175	0.1145	1.0935	-0.0495	0.7115	0.6465	0.7305	1.6545	1.3355	-0.2325	-0.4545	-0.3335	-0.2945	-0.3265	-0.4605	-0.2625
Gc||ILMN_1224923	0.186	-0.023	-0.458	0.209	0.209	-0.34	-0.277	0.605	0.023	0.265	0.76	0.597	0.793	0.972	-0.079	-0.317	-0.279	-0.311	-0.177	0.1	-0.306
Nrg4||ILMN_1220275	0.025	0.362	-0.213	0.001	0.953	0.529	0.153	0.519	0.159	0.571	-0.059	-0.052	1.369	1.764	-0.2	-0.167	-0.079	-0.51	-0.508	-0.524	-0.246
Nrg4||ILMN_1231400	-0.2025	-0.0235	-0.4845	0.0535	1.4765	0.7335	-0.0735	1.3695	0.5545	0.7685	0.7795	0.8245	2.4265	2.1865	-0.5325	-0.3765	0.0235	-0.6515	-0.3215	-0.5945	0.1075
Alox12||ILMN_2613908	-0.0535	0.0035	-0.1855	0.2695	0.3315	0.0135	0.2285	0.2025	0.1245	0.7345	-0.0035	0.0835	1.2425	1.0315	-0.0695	-0.3345	-0.4225	0.0825	-0.3065	-0.1855	-0.0085
Sema3f||ILMN_2635631	-0.519	0.031	-0.239	0.202	-0.012	0.086	-0.016	0.49	0.306	0.69	0.076	0.108	1.247	1.174	-0.275	-0.339	-0.331	-0.502	-0.321	-0.503	-0.312
Sema3f||ILMN_1248740	-0.6815	-0.1305	-0.1605	0.2175	-0.0235	0.2765	0.2195	0.3625	0.1295	0.7205	0.0755	0.2285	1.4185	1.3305	-0.0575	-0.2405	-0.5185	-0.3265	-0.2345	-0.3965	-0.2285
Anapc4||ILMN_2859778	-0.2675	-0.1165	-0.1395	0.6815	0.8075	0.5525	0.5275	0.3745	0.3745	0.8365	0.4835	0.8185	0.9205	0.6535	-0.0625	-0.1755	-0.2735	-0.0845	0.1275	0.0235	-0.3475
Bach1||ILMN_2741677	-0.158	-0.116	-0.392	0.618	0.705	0.356	0.121	1.306	0.397	0.707	0.483	0.929	0.877	0.571	0.04	-0.324	-0.04	-0.325	-0.352	0.043	-0.293
Arhgef16||ILMN_1239332	-0.317	-0.375	-0.039	0.368	0.566	0.214	-0.138	0.636	0.428	0.731	0.233	0.208	0.887	0.706	-0.149	0.037	-0.271	-0.146	-0.377	-0.219	-0.244
5031436O03Rik||ILMN_1219017	-0.5305	-0.5245	-0.4965	0.5195	0.2695	0.1545	-0.3195	0.3625	0.3405	0.9885	0.3415	0.3165	1.3135	0.9105	-0.0035	0.0035	-0.0735	-0.0495	-0.2095	-0.3155	0.0295
41884||ILMN_2914510	-0.0155	0.0155	-0.2625	0.4785	0.0455	0.1945	0.2105	0.5535	0.2645	0.3305	0.5855	0.5825	1.0065	0.4645	-0.2205	-0.3775	-0.4705	-0.3915	-0.4095	-0.3385	-0.1385
Ogfr||ILMN_1250450	-0.38	-0.143	-0.065	0.084	0.414	0.138	0.234	0.816	0.543	0.545	0.762	0.732	1.074	0.673	-0.09	-0.271	-0.106	-0.17	-0.2	-0.067	0.038
Anapc5||ILMN_2738536	-0.4415	-0.1725	-0.1035	0.4085	-0.0345	0.1755	0.1755	0.4935	0.1995	0.6435	0.8495	0.5945	1.0705	0.8755	-0.0795	0.0885	-0.0265	-0.0925	-0.3275	-0.1445	0.0265
Nfyc||ILMN_3090793	-0.294	0.089	0.07	0.115	-0.041	0	0.147	0.491	0.384	0.36	0.626	0.662	0.816	0.885	-0.041	-0.05	0.068	0	-0.044	-0.033	-0.074
Exoc6b||ILMN_1229985	-0.0885	-0.0805	-0.4225	0.2265	-0.0975	0.0925	0.3025	0.4595	0.6535	0.5135	0.7485	0.6035	1.3365	1.1545	-0.2435	-0.2805	-0.4035	-0.3245	-0.4385	-0.5355	-0.2665
Smad3||ILMN_2772582	-0.4365	-0.2535	-0.3875	0.4515	-0.0265	0.3045	0.3275	0.5645	0.3545	0.8555	0.5945	1.1685	1.6445	1.3375	-0.3175	-0.3215	-0.2365	-0.5385	-0.2685	-0.2595	-0.1415
Arhgap1||ILMN_2786160	-0.401	-0.487	-0.316	0.303	0.291	0.315	-0.019	0.675	0.229	0.663	0.255	0.657	0.821	0.904	-0.139	-0.285	-0.417	-0.247	-0.406	-0.253	0.02
Mark2||ILMN_2689887	-0.335	-0.296	-0.591	0.293	0.198	0.334	0.334	0.715	0.241	0.396	0.21	0.836	1.224	0.636	-0.244	-0.339	-0.474	-0.323	-0.594	-0.197	-0.177
Glg1||ILMN_1253692	-0.26	-0.111	-1.087	0.004	-0.013	-0.004	0.351	1.113	0.655	0.335	1.055	0.706	1.506	1.001	-0.331	-0.262	-0.331	-0.216	-0.288	-0.173	-0.225
Fntb||ILMN_2670517	-0.1975	-0.0305	-0.3085	0.2955	0.1505	0.3955	0.1245	0.5315	0.1175	0.5915	0.3255	0.2455	0.6585	1.0795	-0.0165	-0.1225	-0.3275	-0.5105	-0.3095	-0.1175	-0.1555
Ap1b1||ILMN_1244906	-0.3825	-0.4845	-0.4655	0.0705	0.4225	0.3585	0.3965	0.6065	0.0875	0.9885	0.3635	0.4695	0.5035	0.8115	-0.0765	0.1565	0.0835	-0.0305	-0.1105	0.0815	-0.0365
Scamp2||ILMN_1226985	-0.411	-0.506	-0.506	0.348	0.058	0.352	0.409	0.484	-0.023	0.736	0.329	0.506	0.902	0.915	0.01	-0.143	-0.014	-0.18	-0.203	0.126	-0.021
Plod3||ILMN_2723058	-0.3285	-0.1465	-0.2475	0.8135	0.6885	0.6365	0.2245	1.1305	0.2635	0.9225	0.5885	0.5475	1.1175	1.3615	-0.2025	-0.1255	-0.0835	-0.1035	-0.3535	-0.0945	-0.0785
Vars||ILMN_2439341	-0.596	-0.122	-0.498	0.307	0.632	0.565	0.455	0.768	0.497	0.833	0.782	0.612	0.502	1.359	-0.12	-0.026	0.008	-0.114	-0.008	-0.03	-0.159
2700087H15Rik||ILMN_2762514	-0.688	-0.125	-0.418	0.44	0.494	0.66	0.477	0.329	0.08	0.883	0.664	0.727	0.682	0.891	-0.4	-0.528	-0.042	-0.271	-0.157	0.174	-0.088
Ick||ILMN_1248854	-0.336	0.207	-0.145	0.769	0.204	0.458	0.389	0.519	-0.168	1.052	0.494	0.719	0.704	0.761	-0.305	-0.2	-0.131	-0.267	-0.46	-0.019	-0.517
Rnf185||ILMN_2643067	-0.356	0.055	-0.104	0.367	0.357	0.362	0.42	0.66	-0.135	1.311	0.368	0.719	1.127	0.919	0.01	0.035	-0.164	-0.203	-0.402	-0.023	-0.121
Edem2||ILMN_2684279	-0.129	0.1	-0.003	0.089	0.208	0.302	0.333	0.805	-0.245	0.608	0.386	0.646	0.89	0.689	-0.438	-0.236	-0.203	-0.317	-0.254	-0.108	-0.298
Unc45a||ILMN_1253134	-0.1015	0.2345	-0.2355	0.3815	0.5075	0.3125	0.1615	0.6205	0.5135	0.6935	0.3935	0.0895	0.9495	0.6355	-0.0375	-0.2695	-0.2425	-0.2345	-0.4795	0.0275	-0.3175
Stat3||ILMN_2698046	-0.073	-0.262	-0.459	0.438	0.249	0.527	0.216	1.265	0.816	0.417	0.353	0.904	1.243	0.848	-0.488	-0.418	-0.384	-0.486	-0.347	-0.384	0.647
Plec1||ILMN_2710419	-0.2575	-0.0695	-1.0275	0.2185	0.2845	0.8035	0.5345	1.1845	1.2925	1.0005	0.8145	0.8525	1.2745	0.4825	-0.4425	-0.3885	-0.0705	-0.2245	-0.3535	-0.1495	-0.0205
Spata13||ILMN_2751037	-0.154	-0.277	-0.802	0.213	0.248	0.26	0.096	0.626	0.703	0.436	0.66	1.106	1.034	0.163	-0.209	-0.245	-0.161	-0.12	-0.042	-0.066	0.025
Ell||ILMN_2751304	-0.3475	-0.3165	-0.0615	-0.1245	0.1455	0.3535	0.1905	0.6825	0.0405	0.1115	0.5995	0.6955	0.8565	1.0625	-0.1065	-0.1815	-0.0145	-0.0345	-0.0885	0.1265	-0.0235
Sergef||ILMN_1249444	-0.3425	-0.2385	-0.0835	-0.1025	-0.0325	0.1695	-0.1485	0.1945	0.2375	0.1965	0.2325	0.4655	1.0235	0.5025	0.1075	0.1075	-0.0825	-0.1775	0.1805	-0.1535	-0.0265
Zyx||ILMN_2514292	-0.081	-0.52	-0.282	0.038	0.105	0.083	-0.284	1.022	-0.038	0.614	0.501	0.674	1.481	1.225	-0.119	-0.141	0.194	-0.217	-0.216	-0.043	0.17
Aifm2||ILMN_1259418	-0.2475	-0.2115	-0.1595	-0.1465	-0.0195	0.3695	-0.4375	0.6945	-0.0945	0.6775	0.7975	0.6735	1.8075	1.1005	0.0215	0.0335	0.3275	0.1875	0.0195	-0.2955	0.2335
Eif3d||ILMN_2774163	-0.8015	-0.3845	-0.0605	-0.4265	-0.0015	0.0915	0.2175	0.6765	0.0105	1.0075	0.5505	0.5795	1.1345	0.7915	0.0355	-0.0815	0.0485	-0.0235	-0.0075	0.0395	-0.0115
6330569M22Rik||ILMN_2612513	-0.7275	-0.2805	-0.3015	0.0515	-0.1535	0.0085	-0.0355	0.5265	0.0945	0.4935	0.3975	0.5275	1.0735	0.6775	-0.0575	0.0335	0.2045	0.1215	-0.0085	0.1355	-0.1385
Inpp5k||ILMN_1248389	-0.537	-0.955	-0.486	-0.111	-0.299	0.268	0.233	0.485	-0.109	0.554	0.466	0.632	1.124	0.478	0.047	-0.091	-0.002	0.021	0.026	-0.238	0.038
Coro1b||ILMN_2788546	-0.465	-0.551	-0.167	0.163	0.007	0.332	0.171	0.66	-0.101	0.409	0.396	0.373	1.476	0.354	-0.068	-0.007	0.027	-0.013	0.061	-0.071	0.083
Zfp259||ILMN_1241970	-0.3225	-0.6325	-0.0835	-0.1185	-0.1565	0.0345	-0.1695	0.4285	0.0985	0.5055	0.4165	0.5075	1.4365	0.2525	0.0155	-0.0655	0.1745	0.1355	0.2165	0.0465	0.2175
Cc2d1a||ILMN_2645613	-0.699	-0.322	-0.477	-0.027	0.124	0.287	0.327	0.851	0.64	0.421	0.418	0.036	1.004	0.903	-0.1	-0.154	0.022	-0.149	-0.335	-0.096	-0.022
E130118D18Rik||ILMN_1252725	-0.415	-0.648	-0.406	-0.345	0.075	0.11	-0.032	0.885	0.066	0.433	0.207	0.329	0.985	1.11	-0.055	0.049	0.041	-0.127	-0.099	0.001	-0.006
Smoc1||ILMN_1225376	-0.848	-0.792	-0.884	-0.101	0.034	0.056	0.258	1.094	0.529	0.438	0.552	0.306	0.932	1.46	0.126	0.148	0.201	-0.104	0.152	0.019	0.559
Man2b1||ILMN_2484987	-0.284	-0.542	-0.396	-0.239	0.2	0.188	0.1	1.067	0.266	0.29	0.63	0.305	1.065	0.535	-0.215	-0.072	-0.093	-0.152	-0.054	-0.027	0.096
Zbtb17||ILMN_1232592	-0.7735	-0.3415	-0.1405	-0.0255	0.1075	0.2655	-0.1165	0.3915	-0.0105	0.2305	0.2305	0.4725	0.8035	0.7595	0.0175	-0.1165	0.2815	0.0885	-0.2825	0.0105	0.1535
Aplp2||ILMN_1216689	-0.358	-0.819	-1.108	-0.009	-0.021	0.009	0.128	0.964	0.818	1.008	0.908	0.908	0.702	1.163	-0.174	0.025	-0.111	0.108	-0.063	-0.078	-0.041
3110001P07Rik||ILMN_1257135	-0.446	-0.896	-0.757	-0.026	0.038	0.267	0.251	0.622	0.206	0.473	0.234	0.482	0.542	0.503	0.072	-0.006	0.006	0.049	-0.228	0.154	0.223
Arhgef11||ILMN_2720356	-0.744	-0.876	-0.959	-0.089	0.066	0.131	0.116	0.516	0.459	0.413	0.491	0.697	0.51	0.407	-0.03	0.007	-0.04	0.127	-0.004	0.076	0.004
2310033F14Rik||ILMN_1219840	-0.4935	-0.4745	-0.7415	0.5095	0.3625	0.4355	0.5565	0.5075	0.8595	0.6305	0.5285	0.8395	1.1625	1.1005	-0.1585	-0.2785	-0.1225	-0.0715	-0.1575	0.0155	0.2195
Rai16||ILMN_2486863	-0.386	-0.478	-0.497	0.156	0.169	0.371	0.121	0.209	0.283	0.414	0.726	0.701	0.613	0.617	-0.137	-0.111	-0.011	0.172	0.084	0.011	0.043
Megf8||ILMN_2685985	-0.764	-0.583	-0.62	0.193	0.07	0.557	0.254	0.102	0.446	0.382	0.364	0.728	0.595	0.66	-0.247	-0.246	-0.075	0.173	-0.053	-0.015	0.015
Irs2||ILMN_3144164	-0.8935	-0.7605	-0.9425	0.2285	-0.2125	0.8905	0.8925	-0.0165	1.2165	0.1115	0.6765	1.6595	1.1505	1.4405	-0.0415	-0.2315	0.4855	0.1385	0.0165	0.0645	0.2865
Mfsd10||ILMN_1252243	-0.269	-0.418	-0.211	0.34	0.287	0.403	0.001	0.489	0.315	0.236	0.015	0.299	0.472	0.822	-0.09	-0.118	-0.088	-0.147	-0.142	-0.157	-0.001
F9||ILMN_2660793	-0.0835	-0.1925	-0.5385	0.0195	-0.2475	0.0995	-0.0495	0.9195	0.4085	0.3755	0.7625	0.4185	0.2145	1.2345	-0.2115	-0.3675	-0.0445	-0.1975	-0.2095	-0.2935	0.0785
Fgb||ILMN_1218075	0.055	0.207	-0.327	-0.124	0.254	0.3	0.091	1.387	1.071	0.77	0.841	1.058	1.012	2.504	-0.495	-0.391	-0.171	-0.412	-0.108	-0.087	0.069
Tnfrsf8||ILMN_2514689	0.031	0	-0.653	0.3	0.174	0.144	0.2	1.278	0.837	0.912	1.218	0.875	0.755	2.084	-0.481	-0.509	0	-0.526	-0.462	-0.216	0.203
Wwp2||ILMN_1226970	-0.0225	0.0645	-0.2375	-0.0115	0.1375	0.1725	0.4315	0.6895	-0.0215	0.3025	0.7215	0.7185	0.1445	0.9165	-0.2785	-0.2775	-0.2175	-0.3275	-0.4795	-0.0475	-0.0095
Vamp2||ILMN_2424912	-0.2725	-0.3965	-0.4125	-0.3245	-0.1925	-0.0345	0.2335	1.0675	0.8355	0.1985	1.0855	1.2245	0.4995	1.1745	0.0325	-0.0095	0.0775	-0.2775	0.0095	0.0515	-0.0095
Ldb1||ILMN_2601907	-0.659	-0.66	-0.18	0.126	0.328	-0.001	0.291	0.768	0.811	-0.058	0.499	0.516	0.809	1.041	-0.069	-0.075	0.239	-0.019	-0.04	0.172	0.001
Chrd||ILMN_2765047	-0.35	-0.495	-0.114	-0.17	0.266	0.478	0.309	0.431	-0.119	0.238	0.018	0.66	0.17	0.993	0.02	-0.018	0.218	-0.086	-0.021	-0.068	0.143
Nrbp2||ILMN_2594031	-0.579	-0.581	-0.326	-0.231	0.184	0.645	1.008	0.748	-0.03	0.721	0.269	0.792	0.842	1.692	-0.142	-0.12	0.076	-0.022	0.193	-0.137	0.022
1110007L15Rik||ILMN_2621472	-0.397	-0.439	0.041	0.5	0.086	0.397	0.118	-0.04	-0.557	0.714	-0.01	0.308	0.891	0.91	0.006	-0.007	0.048	-0.102	0.025	0.122	-0.187
Fibp||ILMN_1260261	-0.3405	-0.7565	0.0385	0.3125	0.2625	0.4215	0.4965	0.2575	-0.3605	0.5055	-0.1155	0.6105	0.7145	0.7665	-0.0085	-0.0435	0.0165	-0.0245	-0.0125	0.0765	-0.1365
Znhit2||ILMN_2490803	-0.6135	-0.2855	0.0045	-0.0015	0.4485	0.3385	0.2585	0.0305	-0.4925	0.2245	-0.0605	0.4275	0.5145	0.9555	-0.0715	-0.1075	0.4835	0.0245	0.0285	0.1345	0.0765
Itpkc||ILMN_2648200	-0.092	-0.062	0.149	0.146	0.456	0.113	-0.209	0.47	0.039	0.054	0.357	0.472	0.865	1.908	-0.039	-0.185	0.066	-0.061	-0.142	-0.11	-0.171
Wtip||ILMN_2424268	-0.359	-0.49	0.109	0.88	0.394	0.134	-0.172	0.19	-0.269	0.412	0.383	1.47	0.967	2.398	0.001	-0.106	-0.237	-0.001	-0.019	-0.021	-0.023
2310061F22Rik||ILMN_1221168	-0.2175	-0.2065	-0.2415	-0.1115	-0.0665	-0.1435	-0.0735	0.6325	-0.0365	0.7425	0.2645	0.3705	0.7645	1.2875	0.2185	0.1535	0.0915	0.1055	0.1635	0.1855	-0.1815
Ppan||ILMN_2772174	-0.4885	-0.0395	-0.1115	0.2335	0.4035	0.0655	0.2855	0.6425	0.1665	0.4655	0.2535	0.2115	0.7745	0.1305	-0.1605	-0.0785	0.0345	0.0705	-0.0345	-0.0775	-0.3335
Tns1||ILMN_1229315	-0.763	-0.495	-0.803	0.115	0.31	0.152	0.048	0.647	1.031	0.479	0.163	0.836	0.193	0.378	-0.101	-0.195	0.192	0.139	0.021	-0.099	0.132
Epn2||ILMN_2659617	-0.3745	-0.3535	-0.2835	0.1705	0.5645	0.6185	0.6005	0.8645	1.5735	0.6635	0.1935	0.9505	1.0075	0.3335	0.0225	-0.0225	-0.0625	-0.1665	-0.0245	0.2705	-0.0605
Epn2||ILMN_1244006	-0.2845	-0.4035	-0.2925	0.0845	0.4215	0.4645	0.4425	0.7775	1.4075	0.4435	0.2345	0.7375	0.6975	-0.0775	0.0375	-0.1585	0.1685	-0.0375	-0.1905	0.0845	-0.2215
Itih4||ILMN_2718431	-0.089	-0.096	-0.227	0.36	0.387	0.644	0.518	0.653	0.653	0.579	0.293	0.439	0.19	0.301	-0.07	-0.096	0.003	-0.038	0.081	-0.003	0.326
Nedd4l||ILMN_2878501	-0.3585	-0.4935	-0.2705	0.4515	0.5265	0.0425	-0.1225	0.0315	1.1625	0.4935	0.6075	0.3345	0.7595	0.3825	-0.2475	-0.2335	-0.2115	-0.0955	0.0275	-0.0275	0.3205
Heatr1||ILMN_1214036	-0.398	-0.335	-0.266	-0.341	-0.096	0.954	0.464	0.369	0.644	-0.054	0.018	0.548	0.757	0.51	0.173	0.16	0.038	-0.079	0.2	0.408	0.542
Stat3||ILMN_2589790	-0.343	-0.428	-0.485	0.343	0.269	0.491	0.507	0.443	0.627	0.012	0.12	0.317	0.755	0.648	-0.012	-0.021	-0.021	-0.283	0.135	-0.077	0.656
Pdlim1||ILMN_1234072	-0.0955	-0.6355	-0.1915	-0.7975	0.6555	0.4295	0.7575	0.5985	0.0995	0.2205	0.5145	0.4185	1.1745	0.6605	-0.1485	-0.1195	-0.3055	0.0175	-0.0175	-0.1025	-0.1945
Pdgfra||ILMN_1235932	-0.072	-0.697	0.136	-0.548	-0.547	-0.391	-0.108	0.549	0.496	1.124	-0.094	1.306	0.666	0.085	0.242	0.146	0.059	-0.011	0.33	-0.032	0.196
Irak3||ILMN_1253972	-0.0055	-0.4135	0.1285	-0.0925	0.0045	-0.2445	-0.2545	1.5635	0.5665	1.1755	0.2445	-0.0295	1.9165	0.7165	0.1505	1.0175	-0.2875	-0.0835	0.0205	-0.1055	0.3345
LOC217328||ILMN_2667190	0.1515	-0.0265	-0.0615	0.3615	0.2335	-0.0255	0.0115	0.6205	0.4805	1.3395	-0.0525	0.2885	1.1075	-0.0365	0.0885	-0.2195	-0.0605	0.0045	-0.0265	-0.0855	-0.0045
Cd36||ILMN_1232470	0.2685	-0.1635	-0.0885	-0.0185	-0.2755	-0.3475	-0.2615	0.5365	0.2135	1.1015	0.2715	0.2155	1.2565	-0.0885	-0.0315	0.2465	-0.2395	-0.0315	-0.0735	-0.2205	-0.1495
Cd44||ILMN_2474229	0.3415	-0.5165	0.0205	-0.4575	-0.7295	-0.2775	-0.0205	0.5925	0.6985	0.6125	-0.1075	0.4885	1.1445	0.0705	-0.5305	0.0625	-0.5885	-0.1935	0.0275	-0.5755	0.0775
Cd44||ILMN_1223697	0.0445	-0.9435	-0.1185	-0.2815	-0.4595	-0.2465	-0.0935	0.9005	0.7645	0.7645	-0.1395	0.7435	1.8895	-0.0375	-0.3785	0.1135	-0.2545	-0.1115	-0.1535	-0.2445	0.5245
Mupcdh||ILMN_2749556	-0.275	-0.126	-0.436	0.367	-0.309	-1.007	-0.222	1.227	0.526	1.417	1.231	0.302	0.713	0.78	-0.062	0.039	0.474	0.384	-0.132	0.313	0.043
Pdzrn3||ILMN_3156010	-0.005	-0.316	0.14	-0.082	-0.203	-0.174	-0.164	0.294	1.033	2.084	1.336	0.635	0.966	0.185	0.103	-0.09	0.022	-0.155	-0.016	-0.006	0.051
Scara5||ILMN_3008068	1.206	-1.57	-0.511	0.693	-1.433	-1.65	-0.497	2.051	0.491	1.365	0.216	0.495	1.649	2.032	-0.155	-1.101	-0.71	-0.407	-0.96	0.155	0.901
Slc44a2||ILMN_2599719	0.0175	-0.4135	-0.2155	0.1065	-0.1885	-0.1525	-0.0175	0.8605	0.1495	0.6175	0.1915	0.0465	0.8285	0.9875	-0.1555	-0.1955	-0.2345	-0.2555	-0.2365	-0.1315	0.0445
Snurf||ILMN_1247894	-0.3905	0.0335	-0.0385	-1.1375	-0.1295	-0.1245	-0.0015	1.1765	-0.1285	0.7795	0.9615	0.3905	0.5285	1.0135	0.1595	-0.0715	-0.0455	-0.2715	-0.0195	-0.0175	0.0015
Bhmt2||ILMN_2651019	0.0575	-0.0215	-0.2605	-0.6655	-0.1265	-0.2115	-0.2115	0.3645	-0.2955	-0.2175	0.9535	0.0715	0.3645	0.8015	0.1985	0.1495	-0.0075	-0.0265	0.2005	-0.0785	0.1265
Irf2||ILMN_1251696	0.3015	-0.3585	-0.5785	-0.3345	-0.1725	-0.1475	-0.2325	1.0165	-0.0055	-0.1125	0.6975	0.2625	0.0535	1.1105	0.1855	0.0605	0.0055	-0.1945	0.1955	0.1735	0.2575
Igfbp4||ILMN_1258988	-0.3645	-0.2405	-0.4295	-0.2995	-0.3595	-0.3705	-0.0285	0.7995	-0.0835	0.0405	0.7505	0.1145	0.5805	1.1615	0.0285	0.0515	0.6025	0.3885	0.1515	0.2025	0.2595
Adam11||ILMN_2434200	0.142	-0.039	0.058	-0.068	-0.212	-0.037	-0.066	1.732	-0.064	-0.001	1.488	-0.207	0.505	0.931	0.585	0.419	0.596	0.634	0.492	0.272	0.235
EG317677||ILMN_2639513	-0.227	-0.088	-0.33	-0.177	-0.15	0.422	-0.032	0.383	-0.41	0.364	0.637	0.171	0.055	1.398	-0.233	-0.101	-0.08	0.186	0.343	0.299	0.173
Cyp3a13||ILMN_2700627	0.46	-0.245	-0.406	0.883	-0.43	0.153	-0.637	1.198	-0.253	0.015	1.28	1.161	1.503	1.359	-0.021	0.116	-0.196	-0.015	-0.292	-0.419	1.771
Cyp3a13||ILMN_2639214	0.214	-0.219	-0.461	0.936	-0.529	0.288	-0.692	1.126	-0.087	0.094	1.475	1.467	1.838	1.522	-0.155	0.059	-0.298	-0.059	-0.2	-0.472	1.484
Cadps2||ILMN_2998313	0.164	0.034	-0.034	0.298	-0.675	0.102	-0.411	0.579	-0.229	-0.238	0.592	0.637	0.588	0.79	-0.094	-0.109	0.157	-0.023	0.136	-0.071	0.091
Dsg1c||ILMN_1253233	0.046	-0.258	-0.158	0.112	-0.656	-0.002	-0.292	1.1	-1.606	-0.392	1.473	0.867	1.676	1.163	-0.136	0.002	0.612	0.204	0.112	-0.029	-0.348
Per2||ILMN_2987862	-0.0525	0.5005	0.0445	-0.4775	0.1555	-0.4535	-0.2325	1.8885	-0.2295	-0.2815	0.3855	0.9505	1.1245	1.1845	0.2175	0.3985	0.2915	-0.9775	0.0985	-0.0435	-0.5375
Per2||ILMN_2987863	0.152	0.495	0.267	-0.562	0.003	0.034	-0.12	1.931	-0.073	-0.217	0.504	0.705	1.05	0.906	0.089	0.275	0.27	-0.531	-0.048	-0.078	-0.44
Ccrn4l||ILMN_2591440	0.0235	-0.0095	0.0225	-0.3915	-0.5775	-0.6045	-0.4665	0.8945	0.0645	-0.2195	0.6005	0.4175	2.2785	1.7705	0.5845	-0.0515	2.3065	-0.0545	0.3035	-0.5855	0.0825
Ccrn4l||ILMN_1255422	0.3855	-0.0065	-0.0945	-0.3835	-0.2955	-0.4325	-0.4595	0.6465	0.2105	-0.2655	0.4765	-0.1115	1.8335	1.2335	0.1565	-0.1015	1.9965	-0.0155	0.3365	-0.2775	0.1545
Plk3||ILMN_2619330	-0.294	-0.059	0.324	-0.469	-0.039	-0.016	0.157	0.557	0.54	-0.133	0.976	0.887	1.846	1.63	0.633	-0.106	1.53	-0.049	0.468	0.375	0.732
Per1||ILMN_2813484	0.2935	0.2075	-0.0635	-0.7245	0.3725	-0.1645	0.0365	0.4005	0.1475	-0.8275	0.0295	0.6785	1.4575	1.4185	-0.4535	-0.4795	1.1705	-0.2585	0.4285	-0.6675	0.9535
Fmo3||ILMN_2731963	0.0245	0.4305	-0.1335	-0.1405	-0.0945	-0.0115	0.4175	0.0895	0.2235	0.0765	0.7835	-0.0305	2.2945	2.7775	-0.0165	0.0315	-0.1255	0.0005	-0.0005	-0.0435	2.5835
Fmo3||ILMN_2943135	0.006	0.621	-0.039	-0.107	-0.16	-0.081	0.85	0.121	0.965	-0.153	1.259	-0.18	3.126	4.09	-0.196	0.126	-0.238	0.023	-0.047	-0.117	3.241
Setd7||ILMN_2522571	1.542	-0.657	-0.043	0.558	-1.079	-0.842	-0.961	-0.008	1.242	0.699	1.581	0.563	1.66	0.639	-0.307	-0.522	-0.175	-0.355	-0.218	-0.578	-0.215
Twistnb||ILMN_2466121	0.4435	-0.1515	-0.4345	0.1115	-0.1405	-0.6925	-0.7405	0.0205	0.4745	0.3425	0.1715	0.1025	0.4935	0.3545	0.0465	0.0105	0.1105	-0.4055	-0.4455	-0.4875	-0.1385
Twistnb||ILMN_1231779	0.469	-0.113	-0.361	0.088	-0.04	-0.58	-0.57	-0.169	0.592	0.333	0.109	0.004	0.499	0.287	0.058	-0.191	0.128	-0.255	-0.2	-0.346	-0.017
Tmem184c||ILMN_1248892	0.0115	0.1315	-0.1425	0.4675	-0.0115	-0.3325	-0.7195	0.1685	0.1475	0.3105	0.5435	0.0385	0.6025	0.3295	-0.4945	-0.4125	-0.0665	-0.2725	-0.4145	-0.1995	-0.3765
Lmo4||ILMN_2642403	0.005	0.109	0.019	0.018	0.166	-0.257	-0.654	0	1.231	0.423	0.284	-0.189	0.51	0.037	-0.028	-0.218	-0.202	-0.31	-0.069	-0.264	-0.442
Arpp19||ILMN_2674407	-0.0435	-0.0995	-0.4535	-0.0335	-0.1525	-0.2795	0.0925	0.3645	-0.2395	0.1805	0.4035	-0.0005	0.3145	0.0865	-0.1105	-0.0205	-0.3215	-0.1825	-0.2405	-0.4675	-0.0605
Ptplad1||ILMN_2611874	0.069	-0.055	-0.378	-0.017	-0.475	-0.291	0.167	0.367	0.001	0.234	0.196	0.178	0.46	0.279	-0.073	-0.195	-0.037	-0.001	-0.049	-0.379	-0.039
Net1||ILMN_2610771	-0.1805	-0.2055	-0.4925	-0.0185	-0.5265	-0.1595	0.1395	0.0635	-0.1815	0.0285	0.2565	0.0475	0.6635	0.0165	-0.1115	-0.0005	-0.4835	0.0435	-0.0235	-0.1395	-0.1175
Net1||ILMN_3151722	-0.288	-0.241	-0.638	0.013	-0.362	-0.003	-0.071	0.174	0.17	-0.037	0.288	0.037	0.524	-0.102	-0.045	-0.01	-0.552	0.001	0.075	-0.119	-0.192
Prkaa2||ILMN_2803138	0.0165	0.4915	-0.5945	0.0615	-0.4645	-0.0615	-0.3115	0.2555	-0.1165	-0.1715	-0.2065	-0.3605	0.8965	-0.3425	0.2725	0.3265	0.3885	0.5575	0.2185	0.0955	-0.0375
Slc12a2||ILMN_2700059	-0.034	0.343	-0.231	-0.696	-1.235	-0.471	-0.804	0.018	-0.124	-0.695	-0.575	-0.216	1.574	0.046	0.058	0.088	0.229	0.356	0.17	0.209	0.171
Slc12a2||ILMN_3146420	0.1985	0.4515	-0.1835	-0.4095	-0.7615	-0.2465	-0.4165	0.0135	-0.0175	-0.1995	-0.4335	-0.0135	0.9945	-0.0955	-0.0685	0.2345	0.3485	0.4555	0.1975	0.2065	0.3745
Steap2||ILMN_2797726	0.0675	0.1005	-0.0985	0.3895	-0.2655	-0.1125	-0.2675	0.4275	1.0015	-0.0205	0.2315	-0.2125	1.5825	-0.0895	0.1235	0.4825	0.1825	0.2915	0.6455	-0.1585	0.1245
Bbx||ILMN_1222069	-0.04	0.073	-0.471	0.465	-0.426	-0.057	-0.249	0.503	0.488	0.46	0.593	0.274	1.496	-0.482	0.313	0.04	0.416	0.216	0.45	0.286	0.079
P4ha2||ILMN_2777082	-0.011	0.308	0.031	-0.019	-0.506	-0.554	-0.557	0.318	0.104	0.641	-0.135	-0.228	2.163	0.011	-0.038	0.377	0.655	0.309	0.23	0.43	0.385
Espn||ILMN_3107059	-0.0435	-0.1655	-0.0155	1.1745	0.0795	-0.3555	-0.4125	-0.2825	0.1585	-0.4225	-0.4755	0.2255	1.5875	-0.3725	-0.0865	0.5805	0.1995	0.3185	0.4765	0.0055	0.0055
Snhg11||ILMN_2952098	-0.081	-0.045	0.118	0.244	0.195	-0.054	-0.202	0.162	-0.224	-0.19	-0.01	-0.027	1.091	-0.072	0.006	0.294	-0.006	0.134	0.193	0.035	0.192
E430002G05Rik||ILMN_2774507	0.054	-0.554	0.373	-0.16	-0.347	-0.269	-0.14	0.44	-0.033	-0.47	0.044	0.4	1.788	-0.618	-0.11	0.076	-0.136	0.082	0.25	0.194	0.147
E430002G05Rik||ILMN_2870864	-0.081	-0.222	0.29	-0.059	-0.236	-0.237	-0.237	0.518	-0.122	-0.353	-0.039	0.302	1.165	-0.357	-0.005	-0.181	0.069	0.117	0.225	0.136	0.132
Cyr61||ILMN_1235571	-0.1935	-0.0155	0.3505	-0.1535	0.4275	-0.3335	-0.2645	-0.1735	-0.4485	-0.2735	-0.1675	0.0155	1.0915	-0.8255	0.2085	0.0225	-0.1125	0.0255	0.0655	0.2635	-0.2845
Cyr61||ILMN_2794645	-0.1855	0.3805	0.6885	-0.0915	0.0725	-0.5125	-0.1805	0.1855	-0.5095	-0.2665	-0.3935	0.2045	1.3825	-1.0235	0.0865	-0.0075	-0.2785	-0.0055	-0.0125	-0.3065	0.0055
LOC100045617||ILMN_2613641	0.439	0.074	-0.002	-0.434	-0.264	-0.387	-0.494	0.31	-0.44	-0.334	0.12	0.002	1.329	-0.192	0.064	0.241	0.125	0.083	-0.031	0.036	0.138
Dsp||ILMN_2654997	0.036	-0.062	-0.332	-0.954	-0.161	-0.626	-0.281	0.415	-0.304	-0.09	0.676	0.422	1.585	-0.341	-0.095	0.093	-0.172	-0.092	0.128	-0.3	-0.024
Xkr9||ILMN_1229264	0.0265	-0.0315	-0.4695	-0.1215	-0.4455	-0.5065	-0.3065	0.7085	-0.5885	0.1815	0.3755	-0.0875	1.3825	-0.2615	0.4445	0.2445	0.4155	-0.0835	-0.0155	0.0285	-0.3645
Xkr9||ILMN_3159558	-0.053	0.346	-0.227	-0.347	-0.328	-0.738	-0.566	0.286	-0.399	0.005	0.513	-0.235	1.053	-0.623	0.06	-0.019	0.081	-0.294	-0.005	-0.243	-0.872
Rhpn2||ILMN_2608133	0.107	0.214	-0.014	-0.316	-0.411	0.018	-0.105	0.056	-0.528	0.599	0.261	0.561	1.507	-0.675	-0.032	0.159	-0.284	-0.057	0.221	-0.054	0.023
AI595366||ILMN_3161863	0.1665	-0.1335	-0.0645	-0.0415	-0.0585	-0.3155	-0.1605	0.0985	-0.1355	0.3625	0.9745	0.0725	0.9805	-0.5945	0.1425	0.0135	-0.2585	-0.2515	-0.4075	-0.3775	-0.1925
Pparg||ILMN_1221060	0.8415	-0.2005	-0.1335	-0.2375	-0.6045	-0.2125	0.4925	0.0125	-0.5415	0.2915	0.8985	-0.2485	1.3295	-0.6875	-0.2235	0.2635	0.0875	0.1145	-0.5535	-0.4195	-0.5945
Tox3||ILMN_2434900	0.3805	-0.0425	0.1935	-0.0025	-0.1195	0.0815	-0.0445	0.0705	-0.1675	0.0025	0.0535	0.1205	0.3515	-0.0065	-0.1325	-0.1115	-0.0415	-0.0345	-0.0585	-0.0955	-0.1205
Rgs1||ILMN_2625377	1.2915	-0.1425	0.3745	-0.1125	-0.3065	0.0165	-0.1475	0.0165	-0.3955	-0.0375	0.2185	-0.2145	1.2005	0.3495	-0.4205	-0.3825	0.0475	-0.3195	-0.2845	-0.2945	-0.0065
Eif4e3||ILMN_2893605	0.8795	-0.1235	-0.0565	-0.0135	-0.6095	-0.3615	-0.5555	0.4835	-0.2615	-0.0585	0.2065	0.0135	1.3385	0.0525	-0.3905	-0.3055	-0.0755	-0.3015	-0.2785	-0.2245	-0.1575
Eif4e3||ILMN_1254878	1.1395	-0.2215	-0.0455	-0.0935	-1.0145	-0.2815	-0.3965	0.6145	-0.5155	-0.0415	0.2975	0.2945	1.6715	-0.1945	0.0365	-0.4385	0.1355	-0.0695	-0.0795	-0.3185	-0.0405
Aldoa||ILMN_2599130	0.675	0.08	0.06	0.552	0.368	0.696	0.058	-0.868	0.324	-0.132	-0.234	-0.324	1.277	0.125	0.033	0.061	0.008	-0.101	-0.029	-0.07	-0.048
Rgs4||ILMN_1244081	0.9465	-0.3305	0.1345	0.0405	-0.1885	0.3395	-0.2325	-0.1255	-0.4195	-0.0875	-0.0395	0.1585	1.6925	0.9235	-0.0345	-0.2135	0.5635	0.6055	0.1165	0.1925	1.0135
LOC100047353||ILMN_2705119	0.4345	-0.4735	-0.3705	0.1555	-0.1245	0.9105	-0.0275	-0.3695	-0.0155	-0.0435	0.4555	-0.2775	1.2005	0.8015	0.4565	0.3905	0.0865	0.0635	0.0425	0.1025	0.1175
Wnt4||ILMN_2889641	-0.1255	-0.0145	0.1775	-0.1775	-0.0725	-0.0325	0.1195	-0.1275	-0.1015	-0.1725	0.1175	-0.0265	0.7795	-0.0825	0.1365	0.0315	-0.1855	-0.1615	-0.0415	0.0275	0.0595
Ndrg1||ILMN_1250195	0.935	-0.015	-0.02	-1.723	-0.544	0.84	1.296	-1.069	-1.252	-0.418	0.113	-0.871	3.61	-0.436	-0.059	-0.281	-0.2	-0.184	0.015	-0.132	0.133
Ndrl||ILMN_2646166	0.937	-0.196	-0.197	-1.269	-0.566	0.655	1.078	-1.379	-1.21	-0.798	0.021	-0.453	3.459	0.052	0.016	-0.447	-0.567	-0.514	-0.285	-0.059	-0.016
Atp6v1d||ILMN_2647048	-0.0215	-0.2065	0.1745	-0.4115	-0.3715	0.2015	0.5055	-0.1735	-0.6445	-0.1965	0.0775	-0.5245	0.8545	0.3375	-0.3905	-0.5655	-0.6285	0.0215	-0.6285	-0.4345	0.1465
4930502E18Rik||ILMN_1222772	0.007	0.121	-0.05	0.048	-0.144	0.042	-0.072	-0.031	0.004	-0.004	0.044	-0.017	0.239	0.05	-0.231	-0.027	-0.035	-0.117	0.008	0.021	-0.041
Zfp639||ILMN_2472192	0.004	0.03	0.061	-0.257	-0.291	0.176	-0.12	-0.205	-0.247	-0.524	0.489	0.086	1.064	0.284	-0.463	0.131	0.137	-0.341	-0.004	0.286	0.338
Htatip2||ILMN_2603834	0.5145	0.3705	-0.1365	-0.4415	-0.0415	-0.3355	-0.3085	-0.3965	0.1615	-0.3285	0.7685	-0.5835	0.9365	0.0815	-0.1135	0.2025	-0.4695	0.1635	-0.0865	-0.3055	0.0505
Htatip2||ILMN_2603837	0.449	0.482	-0.017	-0.254	-0.1	-0.229	-0.334	-0.245	0.085	-0.435	0.665	-0.411	1.058	0.128	-0.091	0.267	-0.444	0.069	-0.044	-0.318	0.281
Rtn4||ILMN_3140071	0.812	-0.796	-0.549	0.635	0.216	0.034	0.907	0.473	-0.964	0.762	0.495	0.184	0.444	-0.812	-0.04	-0.166	-0.609	-0.621	-0.56	-0.714	0.187
Rtn4||ILMN_2699645	0.9475	-0.4965	-0.3025	0.7675	0.3855	-0.1195	1.1125	0.5695	-0.7435	0.6385	0.4625	0.3565	0.5345	-0.6875	-0.1185	-0.1235	-0.4645	-0.3735	-0.5525	-0.6165	0.1185
Ccng1||ILMN_2500276	-0.505	-0.583	0.052	0.526	0.216	0.262	0.188	-0.413	-0.344	0.383	0.017	-0.078	0.598	-0.936	-0.119	-0.201	-0.511	0.005	-0.304	-0.309	0.344
Ccng1||ILMN_2710229	-0.0415	-0.4365	0.4825	0.4235	0.0605	-0.1235	-0.2605	0.0205	-0.4605	0.3475	-0.1405	-0.3925	0.7675	-0.3675	-0.1385	0.0265	-0.4445	-0.1285	-0.6315	-0.2975	0.0645
Ccng1||ILMN_2702233	-0.068	-0.421	0.461	0.449	-0.03	-0.128	-0.051	0.178	-0.331	0.602	0.138	-0.033	0.919	-0.283	-0.189	-0.146	-0.436	0.03	-0.631	-0.297	-0.068
Hsp90aa1||ILMN_2668319	0.016	0.25	0.248	0.297	-0.346	-0.027	0.071	0.143	-0.272	0.132	-0.14	-0.376	1.133	-0.397	-0.158	-0.089	-0.208	-0.108	-0.52	-0.375	-0.342
Tinag||ILMN_1248959	-0.1835	-0.5385	0.1565	-0.2335	0.8605	0.5825	0.1295	0.7715	-0.5635	-0.4355	-0.3925	-0.4435	1.3525	-0.5655	0.0215	0.1145	-0.4185	-0.0475	-0.2655	-0.0215	-0.1165
Atp1b1||ILMN_2767615	0.3045	0.4785	-0.6435	0.1635	0.0125	-0.0025	-0.1865	0.0025	0.7595	-0.5535	0.5975	0.5455	-0.5805	0.2855	-0.3055	-0.2235	-0.4295	-0.6975	-0.1275	-0.1595	-0.0175
Nme7||ILMN_1259075	0.194	0.437	-0.62	0.234	0.108	-0.05	-0.253	0.476	0.572	-0.08	0.911	0.768	-0.249	0.449	-0.578	-0.641	-0.734	-0.966	-0.48	-0.47	-0.156
Nme7||ILMN_1214703	0.3065	0.2505	-0.6355	0.3085	0.1205	0.0095	-0.0965	0.3005	0.8345	0.0145	0.9765	0.6265	-0.3845	0.1085	-0.3595	-0.4035	-0.5155	-0.7525	-0.3945	-0.3345	0.0335
Nme7||ILMN_2510694	0.2015	0.4025	-0.6975	0.2535	0.1665	-0.0105	-0.1305	0.4925	0.8355	0.0105	1.0155	0.7905	-0.2785	0.2675	-0.5085	-0.4495	-0.4955	-0.7625	-0.2205	-0.4115	0.0445
H19||ILMN_2906728	2.914	3.627	-1.493	4.8	3.006	-1.291	1.618	1.796	5.861	-0.448	5.036	4.161	-0.101	-1.304	-1.738	-1.516	-1.509	-1.377	-1.528	-1.651	0.101
H19||ILMN_1256343	1.525	2.56	-2.475	4.354	2.758	-2.042	1.401	2.345	5.058	-0.056	4.974	4.42	0.4	-2.293	-2.938	-2.762	-2.936	-2.45	-2.767	-2.752	-0.382
Ifi47||ILMN_2652857	0.4865	-0.1195	-0.0975	0.6605	-0.3655	0.1935	0.2995	0.3795	0.3685	0.0535	0.5175	0.5765	0.0205	-0.1165	-0.4695	-0.7485	-0.5145	-0.0045	-0.6025	0.0045	0.2385
Sly||ILMN_2783107	0.8085	1.9855	0.2775	1.0815	-0.3995	1.2795	0.9875	-0.3665	1.1465	0.1725	1.1475	-0.4325	0.6995	0.2565	-0.4445	-0.4725	-0.3765	-0.6005	-0.4235	-0.5225	-0.3045
Car2||ILMN_2606746	0.1295	0.8635	-0.2635	0.0335	0.0855	-0.1075	0.5425	0.0765	0.3795	-0.1175	0.2585	-0.2155	0.1625	-0.1665	-0.2045	-0.0865	0.2005	-0.1215	-0.1705	-0.1035	-0.0575
Iap||ILMN_1225712	-1.0105	1.8245	-0.0045	1.1295	0.1705	1.0565	1.0805	-0.1705	1.5905	-0.0925	0.6345	1.2825	0.2185	-0.5465	-0.4785	-1.1705	-0.9135	-0.4945	-0.2225	-1.3265	-0.2295
LOC385615||ILMN_1218717	-0.005	3.276	0.309	-0.464	0.897	-0.195	1.385	-0.393	2.796	-0.61	1.104	2.078	-0.281	-0.99	-0.127	-0.279	0.044	-0.231	-0.112	-0.239	-0.25
V1rd6||ILMN_2971043	-0.1745	1.5305	0.0705	-0.2085	0.7705	0.9045	1.0995	-0.2805	2.0835	-0.2285	0.1635	0.8085	-0.2405	-0.2305	-0.1765	-0.2765	-0.1485	-0.0195	-0.1975	-0.3345	-0.1595
Fam168a||ILMN_2895339	0.5055	0.2075	0.1645	-0.1155	-0.2305	0.0475	0.1235	-0.0475	0.7115	0.1165	0.1295	0.3975	-0.0615	-0.4995	-0.2745	-0.5165	-0.2125	-0.2215	-0.1215	-0.4635	-0.2675
Wdr6||ILMN_3162081	0.2855	0.2615	0.0635	0.1075	-0.1585	-0.3275	0.3845	-0.0295	0.7715	-0.5485	-0.0025	-0.0185	-0.3605	-0.5995	-0.6725	-0.7335	-0.3605	-0.3705	-0.3285	-0.4245	-0.3295
Gypc||ILMN_1218358	0.329	0.054	0.005	0.236	0.219	0.181	-0.203	0.455	0.637	0.465	-0.258	-0.005	-0.226	-0.587	-0.141	-0.054	0.102	-0.278	-0.072	-0.161	-0.136
Sqrdl||ILMN_1247947	-0.0155	-0.1815	0.1405	0.0665	0.7015	0.2605	-0.4145	0.2455	0.5435	0.0635	0.1255	0.4385	0.0915	-0.6275	0.1365	0.0085	-0.1795	-0.1455	0.1345	-0.0085	0.0695
Cbr1||ILMN_1236522	0.446	-0.256	-0.018	0.675	1.558	0.14	-0.212	0.387	1.162	0.011	-0.598	-0.294	0.122	-1.153	-0.254	0.077	-0.185	0.442	-0.011	-0.303	0.498
Mrps6||ILMN_1246725	-0.024	0.121	0.838	0.205	0.785	0.138	0.161	-0.944	1.169	0.11	-0.771	-0.05	-0.27	-1.204	-0.21	-0.095	-0.144	-0.26	-0.139	-0.181	-0.254
Disp1||ILMN_2772288	-0.019	0.023	-0.133	0.297	0.329	0.335	0.192	-0.246	0.675	0.095	-0.324	-0.038	0.019	-0.459	-0.21	-0.238	-0.256	-0.049	-0.192	-0.288	-0.09
Ulk1||ILMN_2506115	0.2155	-0.4525	0.4385	0.2565	0.4145	-0.1015	-0.2575	-0.3435	0.8055	0.0605	0.0555	0.6205	-0.0535	0.0425	-0.1745	-0.3155	-0.1055	-0.3135	0.1525	-0.0865	-0.0205
Ulk1||ILMN_1228475	0.3125	-0.3245	0.2045	0.4685	0.7265	0.0045	-0.2905	-0.0285	0.7585	-0.0755	0.1755	0.7375	-0.0125	-0.0085	-0.2485	-0.3295	-0.0045	-0.3155	0.1775	-0.0665	-0.0795
Wfdc15b||ILMN_3141801	2.506	-0.447	1.56	0.542	3.418	1.631	0.751	-1.39	3.086	-0.816	0.461	1.443	-1.768	-0.123	0.123	-1.587	-1.636	-0.33	-1.721	-0.177	-0.238
Wfdc15b||ILMN_1259467	1.539	-0.382	0.847	0.298	3.169	1.281	0.365	-0.882	2.244	-0.49	0.075	1.115	-0.712	0.263	0.167	-0.622	-0.446	-0.479	-0.723	-0.186	-0.278
Tmc5||ILMN_2505970	1.046	-0.389	-0.25	-0.06	1.925	0.068	-0.04	-0.203	1.899	0.552	0.476	0.831	0.015	-0.012	-0.389	-0.315	-0.351	-0.324	-0.57	-0.416	-0.394
LOC100038882||ILMN_1256257	1.432	-0.22	-0.057	0.882	1.259	1.265	0.983	-0.752	0.955	0.242	-0.044	0.493	-0.19	0.044	-0.083	-0.082	-0.106	-0.219	-0.53	-0.317	0.23
Irf7||ILMN_1227573	0.667	-0.348	-0.035	0.004	0.411	0.411	0.009	-0.053	0.621	0.205	-0.085	0.225	-0.283	-0.203	-0.231	0.074	-0.182	0.029	-0.5	-0.053	0.052
Src||ILMN_3148543	0.1795	-0.1275	0.3325	-0.1695	0.6035	0.0195	-0.2065	-0.2105	0.8135	-0.2115	-0.0475	-0.0135	0.7435	-0.2825	-0.2325	-0.2635	0.0135	-0.2915	-0.1315	-0.3335	-0.2815
D15Ertd682e||ILMN_2819530	-0.363	-0.841	-0.261	-0.204	0.124	0.402	0.415	0.346	0.665	0.671	-0.331	0.403	0.569	0.433	-0.268	-0.457	-0.524	0.037	0.069	0.205	0.32
Cdt1||ILMN_2730463	-0.454	-0.355	-0.447	0.118	0.015	-0.039	0.276	0.383	0.426	0.257	0.081	-0.182	0.362	-0.163	-0.237	-0.184	-0.336	-0.02	-0.112	0.114	0.162
Shb||ILMN_1216600	-0.474	-0.498	0.132	-0.216	0.018	-0.072	-0.084	0.402	0.581	0.495	-0.877	0.209	0.043	0.273	0.072	-0.216	0.225	0.104	0.148	0.111	0.376
Sbk||ILMN_2724545	-1.054	-0.481	-0.551	-0.269	0.41	-0.534	-0.545	0.793	0.852	0.756	-0.137	0.323	0.434	0.244	-0.231	0.012	0.079	0.045	-0.012	-0.106	0.548
EG546166||ILMN_2816736	-0.658	-0.522	-0.566	-0.696	-0.29	-0.54	-0.057	0.808	1.047	0.351	0.341	0.185	0.079	1.06	-0.398	-0.202	-0.258	-0.186	-0.22	-0.242	0.057
H2-Tw3||ILMN_2793638	-0.176	-0.203	-0.447	-0.232	-0.106	0.001	-0.51	0.181	0.564	0.562	0.039	0	0.013	0.596	0.116	-0.011	-0.499	-0.234	0	-0.524	-0.027
Kcnn3||ILMN_2743254	-0.4505	-0.3685	-0.5875	-0.4805	-0.3385	-0.4325	-0.4825	0.3315	0.7615	0.8935	0.0535	0.3095	0.0665	1.3175	-0.0855	-0.1295	-0.3715	-0.0535	-0.0695	-0.3025	-0.5675
Cyp17a1||ILMN_2874352	1.6285	-1.9025	-0.8025	0.2335	2.4915	0.2935	-0.4945	-1.6795	3.8815	2.7985	-2.1075	1.6955	2.1605	3.6065	-0.0605	0.5305	-1.6935	0.0605	-1.1885	-1.2165	1.1035
Tmem41a||ILMN_1244836	-0.206	-0.118	-0.465	0.215	0.546	-0.054	-0.45	-0.26	0.466	0.926	-0.155	-0.278	0.55	0.672	-0.3	-0.164	-0.378	-0.168	-0.439	-0.09	0.432
Rnf144a||ILMN_2678127	-0.1695	-0.1415	-0.1785	0.1585	0.2065	-0.1105	0.1845	-0.3245	0.2835	1.1945	-0.3845	0.2765	0.0135	0.3915	-0.4445	-0.4255	-0.4095	-0.3705	-0.3185	-0.4655	0.1445
Cdca7||ILMN_1221568	-0.086	-0.154	0.064	-0.055	0.445	-0.197	-0.285	0.219	0.497	0.597	-0.324	0.001	-0.04	0.346	-0.2	-0.162	-0.368	-0.1	-0.136	-0.206	0.053
Tle6||ILMN_2900617	-0.4125	-0.4615	0.0815	0.1075	0.3925	-0.0865	-0.0035	-0.1595	1.0035	0.8985	-0.2185	0.4855	-0.0255	0.4205	-0.4325	-0.2445	-0.0465	0.0105	-0.2375	-0.2825	-0.3115
Eif2ak2||ILMN_1250410	-0.2905	-1.0755	-0.9995	0.6015	0.2515	0.4565	0.2985	0.2705	0.9075	1.0545	0.0315	-0.0315	-0.4485	0.4565	-0.2955	-0.3655	-0.2745	0.0345	-0.2915	-0.8545	-0.2375
Tmem98||ILMN_2658815	0.093	-1.559	0.335	0.319	0.392	-0.326	0.271	-0.045	1.229	0.543	0.069	0.048	-0.028	-0.471	-0.12	-0.162	-0.54	0.033	-0.762	-0.976	-0.366
Tmem98||ILMN_2827646	0.018	-0.953	0.354	0.112	0.203	-0.506	-0.074	-0.018	1.195	0.574	0.118	0.108	-0.037	0.194	-0.5	-0.413	-0.509	0.074	-0.648	-1.084	-0.348
Rcan2||ILMN_3106592	0.096	-1.482	-0.553	0.158	-1.312	0.296	0.139	0.52	1.884	0.798	-1.402	0.079	1.158	-0.543	-1.379	-0.373	-0.813	-0.609	-0.553	-1.327	0.047
Rcan2||ILMN_1212612	0.68	-0.938	0.023	0.499	-0.932	0.245	0.038	0.607	1.634	0.722	-0.9	0.055	0.756	-0.506	-0.893	-0.134	-0.709	-0.425	-0.401	-0.771	-0.24
Marveld3||ILMN_2632585	0.367	-0.501	0.014	1.006	-0.374	-0.416	-0.403	0.347	1.291	0.259	-0.348	0.52	0.11	0.863	0.177	-0.255	-0.028	-0.314	-0.221	-0.26	-0.114
AW146242||ILMN_2735429	0.2815	-0.5515	0.2005	0.1215	-0.1695	-0.4005	-0.3405	0.0595	0.9185	0.1075	-0.4775	-0.2045	0.0895	0.3975	-0.2015	-0.4535	-0.2345	-0.3105	-0.1495	-0.4175	-0.3355
Marcksl1||ILMN_1250438	0.442	-0.031	0.538	0.41	0.182	-0.317	-0.061	-0.044	0.793	-0.031	-0.466	-0.392	0.116	0.283	-0.038	-0.055	-0.291	-0.117	0.074	-0.063	-0.125
Rarres2||ILMN_2596655	-0.0935	-0.3015	-0.0915	0.1685	0.7965	0.4755	0.7775	-0.2365	0.9485	0.2055	0.3985	0.8625	-0.1045	0.5165	0.3205	0.0215	0.3235	-0.2035	0.1485	0.2425	0.0885
Atg2a||ILMN_2963432	-0.355	-0.241	-0.275	0.412	0.476	0.723	0.589	-0.039	0.269	0.479	0.542	0.776	0.269	0.193	-0.102	0.103	-0.108	0.249	0.112	0.358	0.509
Irf2bp2||ILMN_2452255	0.184	-0.334	-0.204	0.39	0.579	0.838	0.526	-0.286	0.741	0.278	0.67	1.001	0.171	0.1	-0.043	-0.147	-0.341	-0.062	0.217	0.043	0.332
LOC673589||ILMN_1251714	-0.243	-0.021	-0.364	-0.156	0.204	1.347	0.93	-0.161	2.579	0.396	1.932	2.255	-0.304	-0.294	0.008	0.226	-0.354	-0.122	-0.008	-0.318	0.301
Pde6c||ILMN_2862047	-0.0615	-0.0335	0.3675	-0.1965	1.0085	-0.0245	0.6525	-0.2855	0.9065	-0.0575	-0.0065	1.4545	0.3435	-0.0585	-0.0245	-0.1615	0.0065	-0.1195	0.0415	-0.0245	0.0335
Pde6c||ILMN_2862044	-0.254	-0.213	0.323	-0.277	1.006	-0.065	0.655	-0.095	0.646	-0.098	-0.073	1.275	0.434	-0.064	-0.016	-0.06	0.026	0.124	0	0.304	-0.106
Bmp7||ILMN_2589662	-0.0485	0.0065	0.1615	-0.1105	0.2905	0.0895	0.6375	-0.0035	1.7875	-0.0165	-0.0125	0.8925	-0.1715	-0.1595	-0.0175	0.1135	-0.1535	-0.1205	-0.0105	-0.0295	0.0535
Thsd4||ILMN_1235124	-0.3085	-0.2805	0.0305	0.1575	0.6955	0.7555	1.0465	0.4175	1.6315	-0.2605	-0.3285	1.5495	0.1235	-0.3725	-0.1775	0.0265	-0.0725	-0.3125	-0.0265	-0.1505	-0.2075
Vil1||ILMN_2518406	0.0355	0.0835	-0.1195	-0.2935	-0.0515	-0.1465	-0.1235	0.0505	0.9065	0.0095	-0.0855	0.6485	0.2935	-0.1845	-0.0135	-0.0035	-0.0685	-0.0185	-0.2285	-0.1425	-0.0405
Pkd2||ILMN_2866327	-0.1205	0.1335	0.2025	0.1475	-0.0115	-0.1755	-0.0825	0.0115	0.8475	-0.1185	0.0845	1.0115	0.7085	-0.2475	-0.0505	-0.3455	-0.0925	-0.1415	-0.1115	-0.4905	0.0275
Pik3c2g||ILMN_1233876	0.084	0.123	-0.527	-0.013	-0.126	0.337	0.349	0.203	1.283	0.158	0.614	0.591	-0.636	0.726	-0.04	-0.204	0.09	-0.433	-0.283	0.013	-0.288
Igf2||ILMN_2597769	0.788	-0.214	-0.051	-0.093	-0.625	-0.192	4.357	0.209	7.067	1.77	5.498	4.079	0.293	4.173	-0.046	-0.212	-0.255	-0.217	-0.288	-0.614	0.14
Rab27a||ILMN_2614966	0.002	-0.41	-0.026	0.208	-0.182	-0.079	0.889	0.458	1.516	0.663	0.201	0.279	0.007	1.35	-0.126	-0.152	-0.067	-0.029	-0.015	-0.101	-0.158
9030024J15Rik||ILMN_1241496	0.178	0.405	-0.233	-0.497	-0.214	-0.443	-0.193	1.162	1.484	-0.565	0.731	0.949	0.074	1.244	-0.214	0.158	-0.17	0.733	-0.204	0.508	0.369
Egfr||ILMN_2693922	0.2945	0.4305	0.1705	-0.1365	-0.4355	-0.3315	-0.2295	1.3105	1.4135	-0.4185	0.8435	0.9275	1.1555	2.1545	-0.6835	-0.4265	0.0545	-0.0775	-0.5735	0.1435	-0.1025
Mmp24||ILMN_2480963	0.1515	-0.0305	0.0025	0.0635	-0.0395	-0.0095	0.1385	0.2085	0.8695	0.0765	0.0915	0.5445	0.5585	1.2635	-0.0125	-0.0805	-0.0635	-0.1575	-0.1785	-0.1465	-0.1505
Wdr92||ILMN_1225370	-0.016	-0.519	-0.283	-0.469	0.165	-0.065	-0.114	0.241	3.381	-0.25	0.353	0.667	1.549	1.651	0.077	0.138	-0.238	-0.105	-0.216	0.196	0.522
Slc7a2||ILMN_2642349	0.3065	-0.1365	-0.4765	0.1015	0.1765	0.2135	-0.1595	0.4255	2.1135	-0.5095	0.3665	0.4105	0.5325	1.1455	-0.0255	-0.0375	-0.1415	-0.2635	0.2535	-0.0465	0.2155
Arrdc4||ILMN_2648967	0.2215	-0.8255	-0.3395	-0.4125	-0.0035	-0.3285	-0.2205	0.2255	1.3305	-0.0415	0.4705	0.3445	0.1885	1.0765	0.0035	0.0325	-0.1965	-0.2135	0.0995	-0.2745	0.6495
Cux2||ILMN_1234471	0.0325	0.0065	-0.0255	-0.2185	0.1955	-0.2485	-0.1225	0.2495	1.4265	-0.2475	0.0215	-0.0455	0.2005	1.7025	-0.0875	-0.1865	-0.1235	0.0335	0.0885	-0.2605	1.0595
Gadd45g||ILMN_2744890	-0.2075	-0.4675	0.2135	-0.3165	-0.0595	-0.2675	-0.0575	0.1225	1.5175	0.0625	0.1085	0.3485	0.8625	1.8325	-0.2885	-0.0475	-0.0025	-0.0375	0.0025	0.0325	1.3985
Gadd45g||ILMN_2903945	-0.6605	-1.9265	0.0725	-1.1645	-0.9025	-0.8665	0.0045	0.7665	2.3255	0.0115	1.0625	1.5665	2.4995	2.9195	-0.8655	-0.2265	0.0385	0.3115	-0.4125	-0.0045	1.8755
Eef1a1||ILMN_1244894	-0.0865	0.2865	0.2285	-0.2585	-0.1265	0.0625	0.2525	0.7305	0.5995	0.5215	0.4265	0.4435	0.4335	0.5985	-0.2415	0.1555	-0.1025	-0.2775	0.1005	-0.0985	0.1945
Ngfb||ILMN_2937596	0.0625	-0.4245	0.7425	0.3475	0.1585	0.0495	-0.1095	0.2905	1.3065	0.0195	-0.2185	0.4165	0.0685	-0.3725	-0.1425	-0.1235	0.0055	-0.2315	-0.1995	-0.1625	0.0315
Fgl2||ILMN_2654554	0.5155	-1.1675	-0.0325	-0.4685	-0.2315	-0.3185	1.0755	0.0325	2.2595	0.1665	-0.5495	1.0175	0.0655	0.6725	-0.4755	-1.1095	-1.1795	-0.5815	-0.4805	-0.2775	-0.3405
2310005E10Rik||ILMN_2733753	0.4665	-0.5605	0.0455	-0.2765	0.7325	-0.4145	0.3305	-0.3055	1.0635	0.0545	0.1455	0.1115	0.3785	0.0725	-0.4015	-0.4375	-0.1545	-0.4045	-0.4305	-0.4575	-0.3155
Akr1b7||ILMN_1238042	0.709	-0.874	-0.084	-1.083	1.858	-0.509	3.488	-1.265	6.088	0.486	1.349	0.74	0.536	-0.03	-1.341	-1.249	-1.54	-1.319	-1.448	-1.587	-1.266
Tuba8||ILMN_1221298	-0.0015	-0.3025	0.0015	-0.1085	-0.2345	0.0575	1.7635	-0.2845	3.2425	1.7105	0.6235	0.0845	0.7015	-0.2175	-0.3555	-0.2455	-0.4175	0.0455	-0.2125	-0.3285	-0.0275
Tuba8||ILMN_2487308	0.0345	-0.3945	0.0025	-0.2505	-0.0485	-0.0025	1.7495	-0.0835	3.1155	1.4955	0.4885	-0.0435	0.6165	-0.3155	-0.0125	-0.2365	-0.2855	0.1615	-0.1125	-0.1095	0.3885
Arg2||ILMN_2669164	0.361	-0.332	0.377	-0.587	-0.693	-0.265	0.152	0.338	1.946	0.781	0.084	0.556	0.623	0.102	-0.503	-0.248	-0.585	-0.294	-0.084	-0.38	-0.35
Sdsl||ILMN_1231627	0.034	0.069	0.189	0.486	0.442	0.187	-0.585	0.785	1.479	0.228	0.29	-0.015	-0.175	0.619	-0.226	0.015	0.083	-0.218	-0.2	0.111	-0.1
Tceal5||ILMN_2630772	-0.536	-0.11	0.023	0.271	0.966	1.116	0.427	2.002	4.25	0.053	0.786	0.188	0.293	1.932	-0.587	-0.741	-0.601	-0.742	-0.618	-0.58	-0.131
Mpped1||ILMN_2760540	-0.0505	0.6535	0.0205	0.3845	0.9485	-0.0265	0.0905	-0.0785	1.9855	0.7215	-0.0315	0.8485	-0.2495	-0.0115	-0.1205	0.0115	0.0295	-0.2355	-0.2295	-0.0875	-0.0795
Hkdc1||ILMN_2658130	0.15	-0.041	0.04	0.083	0.714	-0.177	0.002	-0.064	4.183	2.247	-0.009	1.85	1.766	-0.084	0.192	-0.147	-0.041	-0.212	0.023	-0.077	-0.033
Cox7a1||ILMN_1240857	-0.335	-0.282	0.148	0.021	-0.004	-0.151	0.004	-0.344	2.142	-0.383	-0.268	-0.297	-0.595	0.011	0.211	0.312	-0.074	0.201	0.703	0.196	-0.083
A630095E13Rik||ILMN_2881146	-0.047	0.199	0.012	-0.06	-0.028	-0.037	-0.113	-0.001	3.559	0.362	-0.001	0.19	1.755	0.008	0.028	-0.023	-0.039	0.035	-0.082	-0.191	-0.023
6530404N21Rik||ILMN_2494939	-0.063	-0.155	0.075	0.192	0.083	-0.347	-0.322	0.296	2.671	-0.06	0.145	0.501	0.217	0.251	0.116	-0.137	-0.083	0.023	0.159	0.111	-0.053
AI854703||ILMN_2725719	-0.0685	-0.0115	-0.1385	-0.0675	0.2315	0.2565	-0.0785	-0.0035	2.4715	-0.0405	-0.0355	0.2985	-0.0595	0.0035	-0.0255	-0.1225	-0.0715	0.0695	-0.1035	0.0045	0.0325
6430590I03Rik||ILMN_2594539	-0.143	-0.106	0.008	0.136	0.19	0.215	-0.04	0.208	2.519	0.111	-0.001	0.064	0.044	-0.078	-0.074	-0.115	-0.111	-0.1	0.117	-0.105	-0.152
A930004K21Rik||ILMN_1230834	-0.0365	-0.1375	0.0005	0.1015	0.0725	0.0995	0.0065	0.0285	2.7565	-0.1535	-0.1345	0.0285	0.0895	0.0655	0.2855	-0.0935	0.0485	0.0505	-0.0255	0.0675	-0.1225
4931422A03Rik||ILMN_2776204	-0.041	-0.017	0.253	0.018	-0.103	0.122	0.038	-0.011	2.768	-0.019	0.049	0.092	0.045	0.03	0.001	0.096	-0.001	-0.045	-0.02	-0.102	0.12
Dapl1||ILMN_1226556	-0.001	-0.088	0.022	0.047	0.162	0.112	-0.102	0.024	3.435	0.075	0.041	-0.022	0.032	0.058	-0.005	-0.124	-0.065	0.071	0.001	-0.025	-0.02
Pcdh20||ILMN_1237302	0.08	-0.025	-0.001	-0.019	0.075	-0.007	0.071	-0.009	4.162	-0.024	0.059	0.121	0.095	0.019	-0.13	0.039	-0.109	0.043	0.053	-0.052	0.01
Wnt10a||ILMN_2460094	0.0415	-0.0175	0.0835	0.0595	-0.0135	-0.0345	-0.0315	0.0275	3.4835	-0.1655	-0.0595	0.0425	-0.0135	-0.0375	0.0375	0.2345	-0.0315	-0.0215	-0.1085	-0.0405	0.0095
Bex1||ILMN_2607900	-0.151	0.075	-0.137	0.212	-0.056	-0.084	-0.175	0.29	3	0.08	0.304	0.143	-0.002	0	-0.013	-0.114	-0.211	-0.038	-0.172	0	0.063
Rex3||ILMN_2598147	0.055	-0.07	0.194	0.175	0.01	-0.008	0.008	0.298	2.938	0.054	0.089	0.209	0.089	-0.1	-0.148	-0.149	-0.226	-0.076	-0.125	-0.132	-0.001
Pcdh20||ILMN_1224947	0.1355	0.0955	-0.1165	-0.1245	0.1065	-0.0685	-0.0165	-0.2805	2.5445	-0.1535	0.0345	-0.0495	-0.1175	0.0045	-0.0135	0.0175	0.0255	0.0375	0.0415	-0.0725	0.1055
Glod5||ILMN_2740873	-0.0215	-0.0335	0.0905	0.1155	-0.1045	0.0025	0.1205	0.0375	1.4525	-0.0885	-0.0285	-0.1315	-0.0455	0.0145	-0.1105	-0.0265	-0.1295	-0.0845	-0.0085	0.0465	0.1125
Bex4||ILMN_3043587	-0.031	-0.136	-0.069	0.111	0.446	-0.061	-0.036	0.469	3.333	-0.111	0.623	0.123	-0.212	0.042	0.043	-0.025	-0.163	-0.135	-0.193	-0.082	-0.062
Tmprss7||ILMN_1229433	0.329	-0.061	-0.099	0.065	0.508	-0.137	-0.171	-0.051	4.055	0.21	0.401	0.756	0.205	0.579	-0.282	-0.153	-0.141	-0.179	-0.25	-0.232	0.02
Ren1||ILMN_2620114	0.0575	0.7895	-0.0615	-0.2315	-0.0805	-0.1135	-0.1375	-0.0335	4.5245	-0.2415	0.3075	0.0905	0.0695	-0.1355	0.3115	0.4075	-0.0915	-0.0255	0.7185	0.0135	1.0695
LOC100046087||ILMN_2455089	0.023	-0.088	0.165	-0.216	-0.109	-0.03	-0.175	0.106	3.521	-0.096	0.211	0.299	-0.03	-0.222	-0.21	0.28	-0.148	0.885	0.597	0.13	0.659
Oxct1||ILMN_1236757	0.256	-0.4	0.311	-0.2	-0.258	-0.097	0.127	0.17	2.048	-0.151	0.155	0	0.328	-0.017	-0.139	0.069	-0.354	-0.329	-0.044	-0.301	-0.019
Chi3l1||ILMN_2609813	0.136	-0.03	-0.026	-0.138	-0.143	0.185	0.153	0.257	2.413	0.706	-0.038	0.293	0.371	0.965	-0.048	-0.05	-0.156	-0.049	-0.165	-0.026	-0.008
Bex4||ILMN_3118584	-0.2625	-0.0755	0.1795	-0.2665	1.3375	0.4525	0.2005	-0.0165	3.3275	0.1215	1.6175	-0.0035	0.0035	-0.0195	-0.1345	-0.2875	-0.1115	-0.0235	0.0515	-0.0095	0.0305
LOC383576||ILMN_2535430	-0.1195	-0.1425	-0.0245	-0.1255	0.7265	0.2615	0.1235	0.0985	2.2405	-0.1505	0.8555	-0.1025	-0.1705	-0.1425	0.0785	-0.0095	0.0095	0.0435	-0.0425	0.0715	-0.0295
Pcolce||ILMN_1253741	0.6395	-0.0045	0.1675	0.2125	0.5295	-0.1165	-0.3105	-0.1975	2.1185	-0.2325	-0.3775	-0.2335	-0.4925	0.3445	-0.2795	-0.2515	0.0175	-0.1875	0.1695	0.0175	-0.2715
LOC100041388||ILMN_1244099	-0.1935	0.4035	-0.1565	-0.5215	-0.3765	0.1945	0.3935	0.2365	1.8325	-0.7365	0.5975	0.5955	0.5195	0.0275	-0.0925	-0.1495	-0.0995	-0.0105	0.0885	0.0765	-0.0325
LOC386330||ILMN_1232093	-0.2895	0.5345	-0.3375	-0.6185	-0.5945	0.1645	0.0545	0.2455	1.5175	-0.4345	0.3675	0.3705	0.2515	-0.1875	0.1155	0.1985	0.1385	0.0945	0.2655	0.0215	-0.1055
Pde4dip||ILMN_3064283	-0.3935	-0.0285	0.0025	-0.3405	-0.0975	-0.0255	0.2815	0.2895	0.7765	0.0975	0.4275	0.5765	0.2825	-0.0025	-0.4295	-0.3705	0.0055	0.2055	-0.2515	-0.0345	0.1235
Slc38a2||ILMN_2955671	-0.248	0.32	-0.191	-0.544	-0.343	0.331	0.15	-0.066	1.138	0.389	0.302	0.404	0.351	0.169	-0.577	-0.749	0.39	-0.135	-0.104	-0.677	0.014
Sult1e1||ILMN_1216300	0.006	-0.148	-0.038	-0.197	-0.183	-0.248	2.902	0.439	2.585	-0.109	-0.061	-0.132	1.006	1.281	0.213	-0.136	-0.006	0.025	0.051	0.439	0.38
LOC56628||ILMN_2634603	0.2605	-0.6945	0.3885	-0.1855	0.0325	-0.2345	-0.4095	-0.0075	0.2495	0.2055	-0.2095	0.3045	-0.4495	0.5545	-0.7855	-0.8575	-0.1445	0.0075	0.3235	-0.6265	-0.8185
Mllt4||ILMN_2593230	0.182	0.031	-0.06	-0.415	-0.405	-0.043	-0.375	-0.216	0.281	-0.216	0.188	0.694	-0.247	0.944	-0.398	-0.716	-0.307	-0.432	-0.211	-0.145	-0.513
Slc16a6||ILMN_3152241	0.6015	-0.2395	0.0915	-0.5075	-0.2215	0.2235	-0.1435	-0.1155	0.4655	0.5155	-0.0505	0.3925	0.2125	1.5265	-0.0785	-0.6785	-0.3705	-0.4525	-0.1635	-0.2605	-0.4215
Fxyd5||ILMN_2967266	0.3445	-0.3335	0.2935	-0.0245	-0.1885	0.3275	-0.2545	-0.4875	0.3005	-0.2285	-0.4165	-0.0685	-0.2375	1.0975	-0.2105	-0.4495	-0.6125	-0.3305	-0.0215	-0.0395	0.0745
LOC100041703||ILMN_3163159	0.6465	0.4455	0.6465	-0.0615	-0.1555	0.0565	-0.3545	-0.1825	0.6395	0.0565	0.0005	-0.0915	-0.3415	0.1935	-0.3975	-0.3195	-0.3695	-0.4635	-0.1025	-0.1745	-0.2605
Mgp||ILMN_2666018	0.173	0.186	0.255	-0.034	0.035	-0.054	0.317	-0.09	0.226	-0.152	-0.01	0.513	-0.161	0.376	0.226	-0.299	-0.097	-0.138	-0.409	0.01	-0.295
Prom2||ILMN_1246392	0.9975	1.5755	-0.5945	-1.0145	1.2935	-0.0465	0.3925	-0.8785	0.2945	-0.8405	0.8215	0.1855	-0.6715	1.8595	-0.8895	-0.8935	-1.0985	-0.5435	-0.5875	0.0405	-0.5195
A630082K20Rik||ILMN_1231072	0.81	2.146	0.52	0.264	1.532	1.892	1.048	-0.757	1.286	-1.173	0.353	0.167	-0.593	3.217	-0.562	-1.216	1.665	-0.228	-0.201	0.261	-0.098
Slc43a1||ILMN_1229667	0.234	0.613	-0.231	-0.279	0.344	0.691	0.679	0.179	0.566	-0.416	0.268	0.242	-0.668	1.212	-0.266	-0.411	-0.132	-0.536	-0.127	-0.17	0.058
Pdcd4||ILMN_2778122	0.1595	0.4325	0.0715	0.1355	-0.2175	0.3045	0.2865	0.1325	0.0875	-0.1135	0.1535	0.4895	-0.4715	0.8985	-0.1835	-0.1285	-0.3665	-0.3935	-0.0995	-0.0935	-0.3265
Gpr110||ILMN_2771563	0.326	0.589	0.359	-0.042	0.1	0.422	0.857	-0.009	-0.003	-0.347	0.177	0.734	-0.23	0.815	-0.082	-0.235	-0.198	-0.249	-0.006	0.211	-0.185
2310014L17Rik||ILMN_2946672	0.695	1.226	-0.011	-0.003	-0.097	0.146	0.195	-0.228	0.262	-0.065	0.43	0.363	0.027	1.626	-0.217	-0.178	-0.208	-0.051	-0.176	-0.016	-0.1
Treh||ILMN_1248603	-0.0855	0.9325	-0.0355	0.0815	-0.1945	-0.2055	-0.0285	0.4815	0.5605	-0.2935	0.5705	-0.3025	0.1545	2.0715	0.2215	0.5375	0.3025	-0.4685	-0.2515	0.0635	-0.1195
Mmp24||ILMN_2866099	-0.035	0.216	0.057	0.121	-0.015	-0.021	-0.061	-0.113	0.388	-0.014	0.113	0.196	-0.04	0.691	0.102	-0.1	-0.004	-0.021	-0.212	-0.136	-0.026
Ung||ILMN_3133352	0.1	0.426	0.097	-0.3	0.048	0.006	0.053	0.209	1.1	0.052	-0.469	-0.306	-0.134	0.961	-0.623	-0.757	0.144	-0.006	-0.288	-0.293	0.264
AI747699||ILMN_2793739	-0.0805	-0.1295	0.3395	-0.2545	0.4915	-0.4445	0.2255	0.4275	0.7755	-0.2395	-0.3715	-0.3095	-0.2445	1.4715	-0.2125	-0.0725	-0.2705	-0.0205	-0.2465	-0.1655	0.0805
Setd4||ILMN_1242024	0.6635	0.9185	-0.1965	-0.3625	1.1405	-0.2525	-0.3475	-0.2695	0.7465	-0.4725	0.0715	0.2415	-0.4505	0.7605	-0.3885	0.0245	0.0625	-0.2355	0.3895	-0.0245	0.3135
Slc16a5||ILMN_2461172	0.946	0.895	-0.208	-1.61	0.895	-1.331	-0.766	0.84	2.097	-1.124	0.605	0.241	0.076	1.529	-0.482	-0.076	-1.074	-0.218	0.377	-1.438	0.983
Gpr155||ILMN_1249003	0.4115	0.7775	-0.9175	-1.5135	-0.1805	-0.5285	-0.7615	0.6075	1.5635	-0.5235	0.5095	-0.0775	-0.7035	0.7965	-0.1715	-0.0345	-0.0115	0.1075	0.0525	0.0115	-0.0585
Mknk2||ILMN_2733887	0.3155	0.1545	0.0275	-0.1515	0.2455	-0.0335	-0.1855	0.2115	0.4295	-0.7515	-0.2445	-0.2535	0.3875	0.7145	-0.1895	0.0015	-0.0015	-0.6245	-0.1795	-0.4115	0.5095
Fbxl10||ILMN_3108770	-0.3495	-0.5045	-0.5705	-0.2735	-0.1935	-0.2875	-0.2015	0.4455	1.0565	0.0835	0.0185	-0.0055	-0.0935	0.1425	0.1605	0.0765	-0.6585	-0.6585	-0.5485	0.0055	1.0635
Hexim1||ILMN_2631994	-0.3365	-0.2105	0.2285	-0.1765	-0.2565	-0.2265	0.0355	-0.4235	0.5675	-0.2795	-0.0695	0.3905	-0.5745	0.4665	0.0545	0.0305	0.4295	-0.0355	0.2665	-0.0075	0.0075
Tle1||ILMN_1245089	-0.064	-0.288	-0.167	0.302	0.282	0.032	0.567	0.078	0.855	-0.658	-0.749	0.571	-0.734	0.358	-0.059	-0.144	0.226	-0.117	-0.302	-0.156	0.486
Tle1||ILMN_1230788	0.1975	-0.1695	0.3175	0.2175	0.7745	-0.4845	0.6305	-0.3705	0.7225	-0.7505	-0.8055	1.0015	-0.7795	0.4315	-0.3015	-0.2995	0.0635	-0.1275	-0.2655	-0.2545	0.1845
Tle1||ILMN_2599402	-0.008	0.073	0.35	0.102	0.569	-0.344	0.638	-0.207	0.742	-0.639	-0.705	0.498	-0.537	0.607	-0.052	-0.094	-0.062	0.008	-0.154	-0.023	0.413
Slc15a2||ILMN_2653860	-0.3115	-0.0075	0.0985	0.0405	-0.5695	0.3695	0.0965	0.2735	1.0535	-0.1695	0.4905	0.5545	-0.6035	0.1015	0.1205	0.0925	0.0935	-0.0075	-1.1265	-0.7485	-0.3725
Zfp263||ILMN_2496621	-0.3245	-0.6655	0.1565	0.0175	-0.6155	0.3105	-0.1305	-0.0145	0.7355	0.3685	0.1285	0.7365	-1.2895	0.2315	0.1325	0.0435	-0.0105	-0.0265	-0.2995	-0.5815	-0.3395
2310014G06Rik||ILMN_2470889	-0.66	0.035	0.057	-0.084	-0.319	-1.021	-0.049	0.615	0.276	0.362	0.515	0.017	0.237	0.461	-0.163	-0.34	-0.28	-0.427	-0.25	-0.306	-0.712
Mdk||ILMN_3158499	-0.127	-0.338	-0.015	-0.105	0.003	-0.263	0.103	-0.158	0.03	0.102	-0.185	0.076	-0.033	0.508	0.055	-0.261	0.102	-0.269	-0.098	-0.091	-0.193
Rdh9||ILMN_1254902	-0.3555	-1.4825	0.1845	-0.2385	-0.0005	-2.1985	1.4305	0.4425	0.0185	0.1345	0.0025	1.1845	0.5175	1.0295	-0.6545	-0.6285	-0.6135	-0.6395	-0.6625	-0.9335	0.0075
LOC380706||ILMN_2534207	0.2195	-0.1455	0.2725	0.8925	0.3145	-0.8645	-0.7795	-0.8015	0.3725	0.5915	0.4125	0.3455	-0.3625	0.0925	-0.6345	-0.3555	-0.4655	0.2975	-0.3265	-0.4515	-0.8005
Amn||ILMN_2675289	-0.3345	-0.0565	-0.1895	0.2945	0.3315	-0.3055	-0.3075	-0.1845	0.0635	0.2085	1.1815	-0.5175	0.0865	0.1635	-0.4095	-0.3575	-0.3245	-0.2275	-0.3435	-0.4435	-0.3595
LOC100041103||ILMN_2761720	0.11	-0.347	-0.329	0.584	-0.438	-1.18	-0.352	0.264	0.167	0.612	-0.043	0.648	0.988	-0.808	0.043	-0.095	0.089	-0.151	-0.236	-0.208	-0.443
Epdr1||ILMN_1225494	1.319	-0.069	0.086	0.944	0.009	-0.203	-0.293	0.764	0.212	-0.213	0.235	0.258	0.736	-0.024	-0.16	-0.18	-0.091	-0.178	-0.247	-0.209	-0.18
Gpx2||ILMN_2674483	-0.0035	-0.0225	-0.1465	0.0905	0.0035	-0.1315	-0.0065	0.3085	-0.1405	-0.0855	0.0225	0.0845	0.1255	-0.1755	0.1195	-0.0305	-0.1555	-0.0165	-0.1125	0.2835	-0.0095
Fam129b||ILMN_2686975	0.324	-0.324	-0.768	1.117	0.219	-0.321	-0.492	0.758	-0.8	-0.187	0.198	0.039	0.046	-0.066	0.115	-0.768	-0.767	-0.808	-0.039	0.266	-0.502
Bex2||ILMN_1232107	0.1465	-0.1935	1.3285	0.1065	0.4245	0.5585	0.2505	-0.2375	-0.0585	-0.0135	1.4915	0.3475	0.7195	-0.2555	-0.3325	-0.3585	-0.4965	-0.1135	-0.3045	-0.1535	-0.1105
Igsf10||ILMN_2445658	0.5285	-0.2805	-0.0075	0.0665	-0.2595	0.2255	0.4725	0.0155	-0.4395	-0.1705	0.9395	-0.2645	0.7605	-0.2705	0.0675	0.0485	0.0625	0.3325	0.2135	-0.0365	-0.0395
Eps8l2||ILMN_2821263	-0.2785	0.0885	-0.0315	0.1105	0.0895	-0.5935	-0.4045	-0.3355	-0.1635	-0.2525	-0.1335	-0.0185	-0.2035	0.1025	-0.4655	-0.5295	0.2385	0.3425	-0.1995	0.2875	-0.2065
Fxyd6||ILMN_2609998	-0.4265	-0.3495	-0.1655	-0.1185	0.1425	-0.4685	-0.2655	-0.0075	-0.1275	0.1225	-0.3385	0.3155	0.9045	0.5345	0.0295	-0.1845	0.0075	-0.0855	-0.1805	0.3495	0.0485
Klf5||ILMN_1253387	-0.0865	-0.0885	-0.1325	0.0745	-0.1125	-0.0265	-0.0105	-0.1755	-0.1145	-0.0765	-0.1615	-0.1495	0.4555	0.2585	0.3195	-0.3055	-0.0425	0.0495	0.0875	-0.0325	0.0105
Ahnak||ILMN_1258578	-0.3155	0.4055	0.1985	-0.3355	0.2995	0.0325	-0.2335	-0.7335	-0.3795	-0.9585	-0.6075	0.0095	1.3415	0.1225	-0.1785	-0.0195	0.1555	0.1465	0.2005	0.3105	-0.2915
LOC100044204||ILMN_2742426	0.0625	-0.2995	-0.2135	-0.3305	0.1945	0.0745	-0.5525	-0.0085	0.2995	-1.1585	-0.4625	-0.1595	1.2995	0.6595	0.1785	0.3545	0.0085	-0.1205	0.2225	0.1965	0.2265
4930502E18Rik||ILMN_2858477	-0.008	0.068	0.035	0.084	-0.059	0.065	-0.043	-0.169	-0.116	0.055	0.04	-0.092	0.052	0.419	-0.037	-0.213	0.032	0.056	0.008	-0.117	-0.027
Deadc1||ILMN_2705097	0.093	0.592	0.723	-0.016	0.144	-0.223	0.203	-0.675	-0.439	-0.662	-0.072	0.274	0.415	0.699	-0.784	-0.615	-0.643	0.291	0.337	-0.05	-0.072
Rnu6||ILMN_2959272	-0.521	0.134	0.278	-0.126	-0.257	-0.129	0.383	-0.857	-0.431	-0.908	-0.294	-0.111	0.585	0.927	-0.128	-0.005	-0.147	0.287	0.1	0.05	-0.023
Irf6||ILMN_1216279	0.1055	0.5045	0.2795	-0.0005	-0.4215	0.2145	-0.0225	-0.3435	-0.2335	-0.6725	0.2015	-0.0045	0.5055	0.7395	-0.1285	-0.2525	-0.0985	0.0855	0.0005	-0.0135	-0.0885
Fbxo2||ILMN_2822825	-0.039	-0.048	-0.024	0.025	0.051	0.121	-0.038	-0.114	0.034	-0.157	0.006	0.02	0.062	0.139	0.046	-0.2	0.21	0.035	0.098	-0.156	-0.136
Slc25a33||ILMN_2761046	0.27	0.131	0.497	0.498	-0.522	-0.014	0.259	-0.541	-1.208	0.41	-0.022	-0.419	0.717	0.375	-0.532	-0.839	0.703	-0.026	-0.549	0.014	-0.062
Socs2||ILMN_2628178	0.536	1.35	1.519	-0.519	-0.603	-0.252	-0.153	-0.402	0.257	-0.285	0.636	-0.031	0.692	0.765	-1.933	-0.932	-0.05	0.612	-1.384	-0.649	0.75
Cpeb2||ILMN_1236346	0.028	-0.302	-0.449	0.086	-0.644	0.156	-0.165	-0.587	-0.135	0.454	0.611	0.541	0.311	-0.747	-0.2	0.062	0.068	0.161	0.392	-0.087	0.749
Aadacl1||ILMN_2949021	0.461	-0.296	-0.011	-0.006	-0.458	-0.246	-0.368	0.109	-0.414	1.016	0.075	0.421	-0.122	-0.23	-0.29	0.003	-0.009	0.141	-0.016	-0.637	0.551
Qpct||ILMN_2814865	0.0005	-0.8035	-0.1745	-0.3375	-0.7325	-0.5745	0.7915	-0.6545	-0.6415	0.5305	0.1745	0.3685	0.3295	-0.2935	-0.0005	0.0215	0.5915	-0.1755	-0.7765	-0.0385	0.2475
Ly6k||ILMN_2636229	4.002	-0.191	-0.142	-0.359	-0.388	-0.403	3.814	1.486	1.754	-0.19	1.809	3.048	0.043	2.691	0.806	-0.268	-0.159	0.216	-0.043	-0.386	1.852
Ms4a8a||ILMN_1256614	0.1415	-0.0745	-0.0175	-0.1495	-0.2365	0.5885	0.0345	0.0925	-0.0935	-0.0815	-0.1465	-0.0475	0.0115	-0.1265	-0.0785	-0.0165	0.1425	0.0985	-0.0815	0.3735	0.7835
A1bg||ILMN_2529071	0.2255	-0.1455	-0.0895	0.0295	0.0125	-0.0325	0.0445	-0.0905	1.9525	-0.0435	1.8765	0.0055	0.6155	-0.0105	-0.0405	0.3025	0.0245	0.2155	0.1215	-0.0055	3.5795
BC014805||ILMN_2959409	0.397	-0.213	-0.288	-0.347	0.111	0.706	0.525	0.444	0.138	-0.213	0.816	-0.223	0.503	0.455	0.194	-0.097	-0.285	-0.181	-0.133	-0.286	2.399
Sult3a1||ILMN_1226659	0.3355	-0.0895	-0.0745	-0.0295	-0.0365	0.0075	1.1585	-0.0285	0.2745	0.1735	0.6555	-0.0605	0.2995	0.0605	-0.0405	0.2945	-0.0635	-0.1225	-0.1795	-0.0925	3.0445
Ear10||ILMN_1235857	1.6205	-0.0775	-0.1365	-0.3855	-0.1165	0.3805	0.2325	-0.1765	-0.3525	-0.1025	0.5665	0.1735	0.2175	0.2205	-0.0615	-0.0325	-0.0905	0.2585	-0.2515	-0.1645	1.4885
Ear12||ILMN_2814127	1.8085	-0.1875	-0.0675	-0.2155	-0.3715	0.4345	0.1815	-0.2495	-0.1035	-0.2395	0.4735	0.2355	-0.0045	0.4435	-0.2005	-0.1695	-0.2125	0.0045	-0.3325	-0.1605	1.1755
Ear2||ILMN_1232396	1.488	-0.376	-0.28	-0.224	-0.272	0.341	0.081	-0.13	0.063	-0.099	0.301	0.212	-0.001	0.261	-0.319	0.001	-0.126	0.115	-0.358	-0.313	1.23
Ear2||ILMN_2731735	1.904	-0.797	-0.42	-0.857	-0.955	0.696	0.1	-0.913	-0.294	-0.26	0.71	0.308	0.022	0.885	-1.019	-0.08	-0.187	0.273	-1.201	-0.928	1.631
Ear2||ILMN_2925653	1.851	-0.811	-0.34	-0.976	-1.033	0.598	-0.113	-0.957	0.047	0.16	0.672	0.205	-0.054	1.169	-1.287	-0.477	-0.223	-0.047	-1.186	-0.952	1.233
Ear3||ILMN_2524986	2.041	-0.604	-0.125	-0.769	-0.665	0.515	-0.119	-0.523	0.011	-0.041	0.635	0.332	-0.15	0.879	-1.019	-0.549	-0.562	-0.208	-0.884	-0.884	1.174
Cox7a2l||ILMN_1242107	0.447	0.274	0.609	-2.451	0.341	0.269	0.207	-0.583	0.537	0.446	0.183	0.269	-0.309	-0.024	0.007	0.116	-0.504	-2.463	-0.48	0.024	0.101
Lars2||ILMN_2737296	0.5535	-0.0585	-0.2155	-0.9145	0.0435	0.4445	0.5815	-0.8445	0.4005	0.2635	0.2445	-0.0905	0.2415	0.6135	-0.6045	-0.6825	0.0075	-0.8955	-0.7805	0.0015	-0.1215
Slco2a1||ILMN_2433848	0.3315	0.0795	-0.6815	-0.6435	1.2585	1.1105	-0.2165	-0.9425	-0.6245	0.6155	0.0035	0.5345	-0.1765	0.4965	-0.1465	-0.1385	0.1805	-0.0545	-0.0255	0.2365	-0.0575
Slco2a1||ILMN_2961221	0.409	-0.092	-0.526	-1.03	0.905	0.578	-0.546	-0.969	-0.525	-0.318	-0.433	0.089	-0.628	0.085	-0.173	-0.192	0.18	0	0.106	0	0.003
Slco2a1||ILMN_2961216	0.329	-0.044	-0.767	-0.959	1.012	0.828	-0.406	-0.915	-0.553	0.143	-0.226	0.311	-0.666	0.045	-0.145	-0.435	0.137	-0.132	0.054	0.237	-0.075

## Sheet: microarray_cluste4
NAME	22.WT.HighVD.3	21.WT.HighVD.2	23.WT.HighVD.4	25.WT.LowVD.2	26.WT.LowVD.3	28.WT.LowVD.5	29.WT.LowVD.6	3.Smad3.HighVD.3	2.Smad3.HighVD.2	1.Smad3.HighVD.1	5.Smad3.LowVD.2	6.Smad3.LowVD.3	4.Smad3.LowVD.1	8.Smad3.LowVD.5	30.N.WT.HighVD	34.N.Smad3.HighVD	32.N.Sptbn1.HighVD	33.N.Sptbn1.LowVD	36.N.Sptbn1Smad3.LowVD	31.N.WT.LowVD	35.N.Smad3.LowVD
EWEIGHT	1	1	1	1	1	1	1	1	1	1	1	1	1	1	1	1	1	1	1	1	1
Rnf125||ILMN_2917338	0.2775	0.2725	-0.2875	0.3215	-0.3685	0.5235	-0.0275	-0.4145	0.4295	0.8525	0.8785	0.0095	-0.2985	-0.9645	0.2575	-0.5305	-0.2175	0.0135	-0.3805	0.4175	-0.7665
Rnf125||ILMN_1232600	0.3845	-0.2185	-0.7095	0.4715	-0.1855	0.6035	0.0845	-0.5655	-0.1375	0.7555	0.6425	-0.4675	-0.5385	-0.8295	0.5115	0.1315	0.0045	0.4025	-0.1755	0.7715	-0.2235
Acadl||ILMN_2735084	-0.062	0.147	0.34	0.101	-0.05	-0.301	-0.365	-0.128	-0.105	0.723	-0.349	-0.309	-0.525	-1.127	0.178	0.117	-0.537	0.221	-0.14	-0.393	0.077
Gldc||ILMN_2873750	0.025	-0.043	-0.292	-0.115	0.179	0.062	-0.343	0.068	0.862	0.409	0.342	0.551	-0.172	-0.158	-0.073	0.013	-0.359	-0.286	0.103	-0.046	-0.357
Gldc||ILMN_1218747	0.129	-0.03	-0.247	-0.316	0.32	-0.022	-0.525	-0.263	0.99	0.041	0.25	0.453	-0.813	-0.395	0.004	0.09	-0.34	-0.007	0.184	0.04	-0.348
Aldh1b1||ILMN_1257020	0.584	0.863	0.174	0.557	0.472	-0.67	-0.628	0.163	1.207	0.41	0.251	0.446	-0.791	-0.569	-0.286	-0.083	-0.675	-0.829	0.341	-0.01	-0.247
Kmo||ILMN_1224155	-0.2515	0.4165	0.1965	0.0395	0.0105	-0.6745	-0.7595	0.5505	1.5785	0.1025	-0.0785	0.2725	-0.9305	-0.2495	0.0525	-0.0695	0.0045	-0.1535	-0.0675	0.1055	-0.0045
Rapgef6||ILMN_2906948	-0.44	0.055	-0.029	0.456	0.181	-0.092	-0.003	-0.14	0.207	0.093	0.601	0.621	-0.692	-0.99	-0.054	0.143	0.155	0.003	-0.004	0.007	-0.625
Krt23||ILMN_2671165	-0.714	-0.105	1.881	2.348	1.614	-1.324	-1.131	0.105	1.485	1.54	1.549	2.144	-1.345	-1.791	0.739	0.513	-0.735	-1.309	-0.5	-0.761	-1.289
Hc||ILMN_2659143	-2.3485	0.6405	0.1715	0.6905	-1.3275	-1.3675	-1.6735	1.0495	1.4695	0.2195	1.7875	1.2555	-2.1245	-2.8315	0.4025	-2.0375	0.5565	0.3515	0.6965	-1.7035	-1.9305
2700049A03Rik||ILMN_2668630	-0.378	0.003	-0.124	0.072	-0.003	-0.177	-0.178	0.113	0.443	0.076	0.536	0.291	0.034	-0.263	-0.191	-0.044	-0.137	-0.249	0.059	-0.213	-0.026
Pdcd4||ILMN_1214782	0.0985	0.0935	-0.4405	0.1325	-0.0345	0.0005	-0.3515	-0.2135	0.0985	0.2995	0.0615	0.3415	-0.6345	0.5295	0.3055	0.0275	-0.1045	-0.1385	-0.2435	0.1705	-0.1565
Insc||ILMN_1253062	-0.003	-0.137	-0.194	0.16	0.249	0.015	0.123	-0.056	0.824	1.083	0.162	0.361	-1.49	0.349	0.159	-0.225	-0.781	-0.641	-0.203	0.043	-1.123
Hs3st3b1||ILMN_1251178	-0.0235	0.4255	-0.5455	0.2725	0.2865	0.1265	0.2425	0.1895	-0.0455	0.2635	0.2445	0.4715	-0.4605	0.2735	-0.1105	-0.2385	-0.2255	-0.3045	0.1725	0.0715	0.1075
Zfp750||ILMN_2654571	0.3505	0.6965	-0.1065	0.3185	0.5645	0.0995	-0.0935	0.2835	-0.0675	0.1305	0.6925	0.6175	-0.9375	0.4605	-0.2215	-0.2785	-0.8705	-0.4865	-0.1975	-0.0195	-0.3525
Tpmt||ILMN_2800466	0.131	0.394	0.011	0.225	0.058	-0.086	0.105	0.062	0.279	-0.011	0.548	0.338	-0.604	0.171	0.065	-0.179	-0.169	-0.205	-0.085	-0.065	-0.547
Tpmt||ILMN_1226726	0.061	0.53	0.064	0.36	0.08	0.128	0.068	-0.005	0.24	-0.044	0.49	0.254	-0.578	-0.151	0.083	-0.158	-0.088	-0.295	0.005	-0.109	-0.472
Tpmt||ILMN_1217372	-0.1215	0.2185	-0.2955	0.3295	0.1825	0.0615	0.0805	-0.0945	-0.0195	0.0635	0.3965	0.3455	-0.6695	0.2155	0.1205	0.0845	-0.0235	-0.1885	-0.0065	0.0065	-0.4205
Acsl5||ILMN_2892222	-0.0115	0.5615	0.1315	0.7125	0.4415	0.2485	0.2015	-0.3145	-0.3785	0.5195	0.3625	0.5415	-0.7825	-0.1065	0.0665	-0.0225	-0.7155	-0.6215	-0.0115	-0.2125	-0.1865
Chrna4||ILMN_2832675	-0.5615	0.9205	0.0605	1.0795	0.9735	0.2765	0.1055	-1.0915	-1.4285	0.3735	-1.0795	0.4165	-1.9925	-1.9695	0.6175	0.5315	-1.9095	-1.3335	0.6855	-0.1015	-1.2185
Chrna4||ILMN_1245582	-0.6085	0.9075	0.0055	0.9845	1.0535	0.5475	0.2885	-0.6615	-1.7515	0.8585	-1.0175	0.7345	-2.4125	-1.9665	0.6195	0.5455	-2.2655	-1.7805	0.7535	-0.2705	-1.2925
Pnpla3||ILMN_2777462	-0.191	0.638	-0.045	1.122	1.38	0.017	0.041	-0.65	-1.589	1.661	-0.221	0.594	-3.071	-2.011	0.781	0.283	-2.914	-1.9	0.488	-0.184	-2.053
Acsl5||ILMN_2892227	0.439	0.508	-0.047	0.806	0.568	0.495	0.231	-0.645	-0.375	0.631	0.108	0.551	-1.098	-1.055	0.165	0.023	-0.821	-0.604	0.133	-0.456	-0.409
Fads2||ILMN_2713071	0.013	0.675	0.752	1.533	1.143	0.28	0.158	-0.985	-1.154	0.993	0.073	0.337	-2.435	-1.816	-0.14	0.103	-0.604	-0.474	-0.078	-0.392	-0.412
Fads2||ILMN_2519802	0.609	1.105	0.407	0.788	1.13	0.639	0.428	-0.486	-0.298	0.735	0.147	0.46	-1.776	-1.929	-0.18	0.241	-0.019	-0.23	0.197	-0.149	-0.317
H2-Q10||ILMN_2717352	-0.11	0.321	0.487	0.608	0.101	-0.093	-0.05	-0.209	-0.214	1.241	-0.128	0.208	-1.635	0.244	0.077	0.048	-0.181	-0.185	0.019	0.085	-0.021
Elovl5||ILMN_2652757	0.232	0.455	-0.128	0.251	-0.309	-0.74	-0.595	-0.76	-0.325	0.554	0.206	0.083	-1.699	-1.174	0.329	0.322	-0.416	-0.094	0.316	0.006	-0.006
Elovl2||ILMN_2714222	-0.0275	0.5705	-0.0555	0.9075	0.4545	-0.5885	-0.8505	-0.4825	-0.3205	0.3575	-0.1765	0.3935	-2.1725	-2.0015	-0.0775	0.2635	0.0275	0.0665	0.5175	0.1515	0.3895
Fads1||ILMN_2607786	-0.1965	0.5565	0.2025	0.1675	0.3135	0.0735	0.0535	-0.0025	-0.4075	0.6215	0.4265	0.4865	-2.4025	-0.5675	-0.2195	-0.1615	-0.4175	-0.2795	-0.0175	-0.2425	-0.2595
Arhgap24||ILMN_2728038	0.1235	-0.6135	-0.0285	0.3725	0.1335	-0.0585	-0.0765	-0.2245	-0.1655	0.5315	0.3215	0.3165	-1.3415	-0.2725	0.1415	-0.0145	-0.0325	0.2255	0.1185	0.0145	-0.3795
Hrsp12||ILMN_2610706	-0.005	-0.252	-0.309	0.078	0.301	0.101	-0.155	-0.162	-0.221	0.472	0.119	0.025	-1.305	-0.412	0.148	0.276	-0.043	0.247	0.08	0.005	0.14
Hrsp12||ILMN_2610703	-0.1035	-0.0995	-0.1845	0.0365	0.3175	0.1995	-0.2215	-0.2755	-0.2585	0.3595	0.1765	0.0765	-1.1735	-0.2735	0.1405	0.2965	-0.0365	0.1765	0.1725	0.1915	0.3815
Hrsp12||ILMN_2816876	-0.1385	-0.0635	0.0115	0.0445	0.2295	0.0495	-0.2605	-0.0115	-0.0565	0.3895	0.3775	0.0935	-1.0795	-0.5745	0.1825	0.1765	-0.0265	0.3055	0.1375	0.0645	0.2975
Hrsp12||ILMN_1251300	0.1855	-0.0275	-0.1245	-0.0015	-0.0465	0.1875	-0.3025	-0.2755	0.0015	0.0565	-0.1185	0.1665	-1.3035	-0.5745	0.0025	0.0245	-0.0655	0.0745	0.0575	-0.0585	0.1275
Tspan31||ILMN_2964076	-0.0325	0.0575	0.0975	0.3225	0.6005	0.4715	-0.0775	-0.1155	-0.0775	0.4155	-0.0895	-0.4175	-1.4315	-0.4535	0.1335	0.0285	0.1965	0.1945	0.0745	-0.0285	0.1175
Bdh1||ILMN_1231553	-0.278	-0.573	0.069	0.605	0.365	-0.066	0.467	-0.192	-0.601	1.198	-0.227	0.451	-2.216	-0.786	0.006	0.113	0.264	0.046	-0.006	-0.04	0.377
Ociad2||ILMN_2766875	-0.4715	-0.2835	0.1415	-0.0005	0.5385	0.4125	-0.1675	-0.5025	-0.4645	0.5495	-0.2205	0.0055	-2.0775	-0.4205	0.1415	0.0505	0.1395	-0.0295	0.1925	0.1955	-0.8185
Spp2||ILMN_2903540	0.0725	-1.1395	0.0245	0.2455	0.8295	0.1755	0.7385	-1.7805	-1.9175	0.3375	-0.0325	0.2875	-2.4995	-1.3405	-0.1645	-0.3085	0.0125	-0.3735	-0.3555	-0.1375	-0.1845
Ccnd1||ILMN_2669793	-0.0815	0.5505	0.2365	-0.2945	-0.0175	-1.0975	0.0225	-0.5705	-0.4985	0.8055	-0.0205	0.3675	-1.3055	-0.4445	-0.6785	-0.3125	-0.8515	-0.3995	0.0065	-0.6885	-0.6065
Ccnd1||ILMN_2601471	-0.578	0.768	0.125	-0.091	0.341	-0.899	0.42	-0.917	-0.515	0.286	-0.082	0.452	-1.471	-0.389	-0.557	-0.279	-0.885	-0.562	0.056	-0.584	-0.283
Ccnd1||ILMN_1221503	-0.565	0.771	0.024	-0.024	0.413	-0.678	0.488	-0.933	-0.607	0.427	0.145	0.527	-1.353	-0.34	-0.667	-0.209	-0.934	-0.504	0.194	-0.63	-0.305
LOC100044190||ILMN_2633386	-0.129	-0.479	0.085	0.168	0.628	0.682	0.447	-0.076	0.135	0.003	0.276	0.716	-1.194	-0.397	-0.282	-0.227	-0.162	0.004	0.039	-0.003	-0.255
LOC100044190||ILMN_1214731	-0.1145	-0.3435	0.2855	-0.0015	0.6475	0.5535	0.2715	-0.0775	0.3055	0.3545	0.2135	0.5265	-0.8715	-0.9275	0.0355	0.0005	0.2195	-0.1075	0.2105	0.3375	-0.0805
Ociad2||ILMN_2482178	-0.157	-0.176	0.052	-0.041	0.689	0.468	0.137	0.081	-0.603	0.14	0.712	0.519	-1.023	-0.166	0.041	0.152	0.499	-0.22	-0.276	0.078	-0.644
Ociad2||ILMN_2943722	-0.2275	-0.0585	-0.0255	-0.1665	0.6385	0.2525	0.0725	0.2405	-0.6275	0.3775	0.8185	0.5215	-1.1735	-0.2735	-0.0605	0.0255	0.4835	-0.1375	-0.1275	0.3785	-0.7815
LOC665792||ILMN_1239872	0.3635	-0.6695	0.3495	0.4045	0.8515	-0.6115	0.0765	-0.2735	-0.6025	-0.4885	0.5875	0.3435	-1.5845	-0.3555	0.0375	-0.1105	0.0285	-0.1785	0.2135	0.2475	-0.3715
Prss8||ILMN_2740965	0.1455	0.6815	-0.5415	-0.4075	0.4395	-0.3845	-0.2915	-0.4375	-0.6255	-0.3015	-0.0955	-0.2655	-1.1355	-0.4325	0.0155	-0.2145	-0.5265	-0.7295	0.2005	-0.1335	-0.7155
Inhba||ILMN_2868220	0.221	0.608	-0.027	1.645	0.694	0	0.155	-0.064	-0.041	0.136	0.336	0.581	-1.123	-0.419	-0.335	-0.262	-0.247	0.305	-0.495	0.124	-0.155
EG240327||ILMN_1254685	0.421	-0.217	-0.219	0.722	0.266	0.849	0.411	0.348	0.245	-0.413	0.851	0.367	-0.902	-0.572	-0.421	-0.639	-0.018	0.011	-0.389	-0.254	-0.068
LOC435565||ILMN_2783223	0.5875	0.0315	0.0865	0.7495	0.1745	0.8325	0.3575	0.2265	0.2605	-0.3075	0.4995	0.2375	-1.0985	-0.7845	-0.5085	-0.7165	-0.1865	-0.0395	-0.4065	-0.1965	-0.1765
Osgin1||ILMN_2645780	0.2095	0.5725	0.4455	0.7135	0.4865	0.3985	0.9605	0.1815	0.3535	0.3465	0.4065	-0.0415	-1.3375	-2.2235	-1.1405	-0.8125	-0.3265	0.0415	-0.9515	0.1635	-1.2905
2700094K13Rik||ILMN_3088934	-0.3105	0.8675	0.5425	0.3535	0.8975	-0.5455	0.1515	-0.3215	0.6635	0.2465	-0.0725	0.1035	-0.9975	0.0305	-0.0695	-0.2015	-0.1315	-0.1825	-0.3855	-0.3655	-0.0615
2700094K13Rik||ILMN_1244773	-0.345	0.823	0.538	0.43	1.027	-0.302	0.227	-0.143	0.567	0.018	-0.018	0.067	-0.864	-0.182	0.251	0.097	-0.057	-0.144	-0.128	-0.116	0.261
3110004L20Rik||ILMN_3142391	-0.1325	-0.6345	-0.0865	0.1655	0.2225	-0.1585	0.3895	0.0555	-0.1805	-0.2365	0.0195	0.1275	-0.6245	-0.2065	-0.4235	-0.4175	-0.0195	-0.2615	-0.2715	-0.2745	-0.3995
Palmd||ILMN_3126277	-0.2675	-0.6195	0.1245	0.0095	0.2015	-0.2085	0.2475	0.0775	-0.6805	0.2275	0.0235	0.3245	-0.3835	-0.0735	-0.3575	-0.3435	-0.3075	0.0465	-0.4095	-0.3865	-0.2525
2210408F11Rik||ILMN_2483811	-0.216	-0.316	-0.297	-0.582	0.065	-0.544	0.235	-0.231	-0.403	0.422	0.719	0.778	-0.755	-0.841	-0.457	-0.53	-0.402	0.015	-0.379	-0.574	0.061
Ptplb||ILMN_2945551	0.122	-0.153	-0.081	-0.255	-0.033	-0.238	-0.029	0.063	-0.079	0.249	0.257	0.051	-0.289	0.029	-0.065	0.032	-0.148	-0.17	-0.14	-0.212	-0.086
2310021H06Rik||ILMN_2653590	-0.0295	-0.1985	-0.0365	-0.0855	0.1745	-0.0055	0.2735	0.0475	-0.0665	0.2705	0.0335	-0.1385	-0.0835	-0.0725	-0.1555	-0.1495	-0.0375	-0.1915	-0.1255	0.0975	-0.1205
LOC382092||ILMN_1259528	0.0485	0.5405	0.0235	0.3655	0.7235	-0.3765	0.1415	-0.3455	-0.0575	0.1015	-0.7415	-0.4425	0.4705	-0.7625	0.0125	-0.1035	-0.5715	-0.6155	-0.5055	-0.2485	-1.0285
Tuba1b||ILMN_2986393	0.2245	0.6645	-0.0175	0.2965	0.3815	-0.4015	-0.1805	-0.1575	0.0175	0.0175	-0.7225	-0.3445	0.5525	-0.5935	-0.0815	-0.4455	-0.7575	-0.8685	-0.6415	-0.5435	-1.2005
Tubb2c||ILMN_2702061	0.0365	0.3695	0.3055	0.3855	0.8995	-0.3525	0.0045	-0.6685	0.1085	0.0785	-0.7865	-0.3915	-0.1025	-0.6615	-0.1325	-0.4975	-0.9035	-0.7855	-0.7635	-0.5015	-1.1575
Tuba1a||ILMN_2916705	0.214	0.485	-0.009	0.616	0.833	-0.294	0.267	-0.295	-0.248	-0.053	-0.824	-0.607	0.939	-0.502	0.402	0.129	-0.373	-0.471	-0.433	0.009	-0.841
Acly||ILMN_1240770	-0.262	0.486	-0.04	0.114	-0.272	-0.262	-0.401	0.149	0.446	0.094	-0.307	0.244	-0.876	-1.059	0.767	0.612	-1.256	-0.672	0.983	0.138	-0.387
Dhcr24||ILMN_2747031	-0.0265	1.1525	0.3335	0.1935	0.0265	-0.1875	0.0785	0.0375	-0.4975	-0.1125	-0.5335	0.3355	-0.5735	-1.0795	-0.4295	-0.3235	-0.6785	-0.2595	-0.2665	-0.4485	0.0395
Hmgcr||ILMN_1225718	-0.4175	0.8225	-0.1725	0.3995	0.1625	-0.1815	0.0205	1.2095	-0.0995	-0.6455	-0.3445	0.3695	0.4105	-1.0925	0.1025	0.2355	-0.5525	-0.4315	-0.0205	-0.0785	-0.0875
Idi1||ILMN_2590923	-0.382	1.847	0.231	0.32	-0.626	-0.005	0.061	1.103	0.028	-0.764	-0.491	0.482	-0.038	-1.54	-0.179	-0.193	-1.117	-0.975	-0.089	0.005	-0.342
Cyp51||ILMN_2688075	-0.9585	1.1635	-0.1515	0.5475	-0.4835	0.3535	0.2055	0.4345	-0.9015	-0.3975	-0.6945	0.2015	0.2845	-1.6095	-0.4295	-0.3145	-1.2365	-1.0225	-0.4785	-0.2405	-0.2465
LOC100040592||ILMN_2654952	-0.7825	0.9635	-0.2955	-0.0655	-0.4745	0.1255	0.0335	0.4945	-1.0575	-0.3125	0.0855	0.3665	0.1435	-1.4025	-0.0705	-0.1305	-1.4725	-0.7595	-0.2485	-0.2545	-0.6085
Fdps||ILMN_1225730	-0.813	1.593	0.275	0.378	-0.049	0.151	0.134	-0.228	-0.604	-0.434	-1.398	-0.292	-0.49	-1.557	0.158	-0.068	-1.843	-1.556	0.129	-0.536	-0.65
Mvd||ILMN_2645275	-0.9685	2.1025	0.6955	0.5595	0.2465	-0.0905	0.2025	0.0855	-0.8715	-0.6415	-1.2115	-0.3205	-1.0965	-1.0745	0.6815	0.2865	-1.2615	-1.3655	0.0045	-0.3515	-0.4535
Lss||ILMN_2614161	-0.537	1.737	0.461	0.481	0.058	0.451	0.452	0.628	-0.294	-0.007	-1.05	0.007	-1.201	-1.365	-0.193	-0.634	-1.993	-1.508	-0.507	-0.321	-0.914
Nsdhl||ILMN_2958207	-0.571	0.933	0.313	0.797	-0.049	-0.058	-0.113	0.564	-0.044	-0.228	-0.484	0.147	-0.39	-0.49	0.108	0.2	-0.594	-0.835	-0.128	-0.289	-0.273
Rdh11||ILMN_2899318	-0.2655	1.0335	-0.3895	0.4265	0.2445	0.1435	0.0985	-0.3835	0.1615	-0.4325	-0.1225	-0.0715	-0.9065	-1.0355	0.1865	0.0505	-1.3935	-0.8745	0.0485	-0.0015	-0.5275
Rdh11||ILMN_1241278	-0.288	0.806	-0.655	0.385	0.115	0.057	0.018	-0.21	0.145	-0.132	0.173	0.211	-0.353	-0.832	-0.018	-0.242	-1.334	-0.844	-0.195	-0.217	-0.68
LOC666559||ILMN_2540103	-1.037	1.149	-0.255	0.779	0.568	0.729	0.575	-0.525	-1.002	-0.277	-1.156	0.007	-0.512	-2.281	0.692	0.463	-1.237	-1.075	0.363	0.253	-0.223
LOC637711||ILMN_1239601	-0.6725	0.3965	-0.3435	0.7135	0.3445	0.6455	0.1855	0.0305	-0.0525	-0.3955	-0.5725	0.0765	-0.6985	-0.9535	0.0695	-0.0585	-0.4535	-0.5265	-0.4425	0.1025	-0.2025
Nsdhl||ILMN_2725402	-0.563	0.907	-1.008	1.149	0.409	0.642	0.619	0.313	-0.738	-0.165	-1.213	-0.084	-0.969	-1.263	0.448	0.184	-0.872	-0.679	-0.467	0.046	-0.046
Nsdhl||ILMN_2594525	-0.8785	0.8465	-0.7885	0.9235	0.2485	0.7225	0.5085	0.4645	-0.5415	-0.2435	-1.1945	-0.0645	-0.7265	-1.1325	0.4035	0.2735	-0.5245	-0.4885	-0.2575	0.0305	-0.2295
Nsdhl||ILMN_2594521	-0.877	0.963	-0.744	1.06	0.287	0.536	0.484	0.271	-0.489	-0.098	-1.118	-0.147	-0.801	-1.06	0.51	0.071	-0.43	-0.498	-0.307	-0.033	0.033
Atp6v0a1||ILMN_1247682	-0.459	0.18	0.088	0.752	0.191	0.283	-0.027	-0.458	-0.206	-0.395	-0.473	-0.453	-0.591	-0.603	-0.448	-0.515	-0.536	-0.501	-0.395	-0.487	-0.582
Mmab||ILMN_2764301	-0.463	0.047	-0.061	0.363	0.181	-0.273	0.161	-0.053	0.001	-0.119	-0.527	0.095	-1.05	-0.701	-0.314	-0.001	-0.793	-0.611	-0.364	-0.362	-0.913
Pcsk9||ILMN_2756023	-0.2555	0.4275	-0.1185	0.7445	0.6795	0.8595	0.6005	0.0485	-0.0485	-0.6195	-1.3575	0.2945	-0.7435	-0.2915	-0.4565	-0.3955	-1.2535	-1.3375	-0.2875	-0.5675	-0.8895
Sqle||ILMN_2600348	-0.2935	0.6025	-0.9605	1.0745	0.3445	0.3745	0.0765	0.3305	-1.3255	0.4885	-0.9565	-0.2625	-0.3425	-0.2955	0.0725	-0.0925	-1.1085	-1.2255	-0.6155	-0.2365	-0.4635
Insig1||ILMN_2895388	0.227	0.691	0.225	0.018	-0.018	0.239	0.004	-0.108	-0.623	-0.079	0.123	0.414	-0.004	-0.826	0.21	0.337	-1.189	-1.018	0.295	-0.351	-0.577
Hsd17b7||ILMN_1229529	-1.338	0.203	-0.693	-0.024	-0.31	0.038	-0.107	0.485	-0.233	0.017	-0.71	0.417	0.275	-0.72	0.117	0.186	-0.444	-0.361	0.007	-0.307	-0.023
Stard4||ILMN_1240445	-0.735	0.815	-0.596	0.338	0.292	0.171	0.013	0.241	-0.177	-0.089	-0.28	0.646	0.165	-0.548	-0.016	0.306	-0.295	-0.554	-0.013	-0.077	-0.107
Pdzk1ip1||ILMN_2618935	-0.222	0.653	-0.348	1.87	0.021	-0.162	-0.27	-0.515	-0.373	0.321	-0.736	0.168	-0.137	-0.764	0.098	0.319	-0.328	-0.401	0.352	-0.105	-0.126
LOC100043906||ILMN_2648376	0.159	0.729	0.309	0.611	-0.038	-0.283	0.349	0.283	0.403	0	-0.205	-0.066	0.033	-0.814	0.033	-0.287	0.024	-0.047	-0.363	-0.179	-0.287
Hspa8||ILMN_1249586	0.093	0.69	0.559	0.117	-0.251	0.113	0.036	0.414	0.209	-0.162	-0.031	-0.19	0.171	-0.864	-0.365	-0.241	-0.298	-0.326	-0.647	-0.415	-0.006
9030625A04Rik||ILMN_2949217	0.382	0.065	-0.03	0.115	-0.233	-0.298	0.239	-0.283	0.008	-0.476	-0.214	-0.377	-0.114	-0.371	-0.02	-0.132	-0.72	-0.458	0.067	-0.397	0.035
LOC665506||ILMN_2417926	-0.0175	-0.8265	0.0245	0.8005	0.1475	-0.0365	-0.2455	0.4415	-0.2745	0.5615	0.3215	0.4635	-0.4485	-0.0975	0.2115	-0.1435	-0.4555	-0.1275	0.0665	-0.0515	0.4325
Stat1||ILMN_2655721	-0.01	-0.326	-0.365	0.654	-0.181	0.177	0.01	0.282	0.131	0.607	0.304	0.121	0.064	-0.502	-0.011	-0.029	-0.166	-0.028	0.071	-0.047	0.062
Ifi27||ILMN_2762944	0.522	-1.648	0.128	-0.195	-0.31	-0.148	-0.075	-0.804	0.698	0.066	-0.066	0.249	-0.729	-0.698	-0.613	-1.108	-0.546	-0.589	-0.871	0.123	0.742
Iigp2||ILMN_1259564	0.279	-0.648	-0.009	0.748	-0.413	0.038	0.342	0.452	0.796	0.439	-0.048	0.054	-0.74	-0.57	-0.527	-0.579	-0.168	0.009	-0.27	-0.447	0.028
Irgm1||ILMN_1234539	0.455	-0.224	-0.039	0.756	-0.278	0.108	0.241	0.199	0.194	0.208	-0.14	-0.031	-0.701	-0.431	-0.199	-0.231	-0.339	-0.133	-0.33	-0.364	0.088
Igtp||ILMN_2593554	0.4295	-0.6375	0.1485	1.0925	-0.2495	-0.0955	0.3775	0.0725	0.9925	0.2625	-0.6355	-0.4345	-1.0655	-0.8955	-0.2825	-0.1455	-0.0975	0.2185	-0.0895	-0.1775	0.2855
Gbp6||ILMN_2860645	0.5995	-0.0095	-0.0905	0.6425	-0.1315	0.0875	0.1215	-0.0035	0.4525	0.1255	-0.1135	0.0355	-0.3725	-0.1655	0.0665	-0.0185	-0.2575	-0.1565	0.3165	-0.0695	0.6565
Irgb10||ILMN_2534151	0.2105	-0.3525	0.0325	0.4165	-0.2695	0.0685	0.1705	0.1005	0.4945	0.0495	-0.1065	-0.1145	-0.1425	-0.3905	-0.0825	-0.0985	-0.0695	-0.0925	0.2555	0.0765	0.5435
LOC667597||ILMN_1250443	0.1305	-0.7005	0.1545	1.7115	-0.2555	0.3125	0.8505	0.0815	0.7725	0.7085	0.3095	0.3605	-0.4285	-0.7475	0.5275	-0.2835	-0.2595	0.0015	1.0355	-0.0015	0.6465
Cxcl9||ILMN_1215862	-0.211	-1.316	0.688	1.897	0.174	0.796	0.248	-1.045	-0.735	0.878	0.141	0.535	-1.496	-1.112	-0.636	-0.564	-0.944	-0.492	-0.211	0.495	0.2
Stat1||ILMN_2593196	0.487	-0.235	0.135	0.708	-0.003	0.336	0.099	-0.009	0.24	0.326	-0.169	-0.118	-0.156	-0.628	0.132	-0.296	-0.236	-0.095	0.003	0.01	0.103
Cd52||ILMN_2910934	0.8045	-1.0495	0.3715	0.3135	-0.3385	0.5275	-0.1715	-0.6175	0.0185	0.0285	-0.4705	-0.3295	-0.6925	-0.0445	0.0845	-0.4615	-0.5915	-0.5085	-0.1555	-0.0185	0.2725
Cd74||ILMN_1247832	0.7845	-0.3285	0.2305	1.3365	0.2315	1.0465	-0.2565	-0.6265	-0.3405	-0.0385	-0.4375	-0.3675	-0.6525	-0.7445	-0.1415	-0.7075	-0.4615	-0.3115	0.1105	0.3605	0.2795
Cd74||ILMN_3089584	0.838	-0.612	0.345	1.004	0.162	0.942	-0.232	-0.405	-0.413	-0.001	-0.367	-0.596	-0.804	-1.224	-0.2	-0.917	-0.709	-0.511	0.212	0.188	0.278
Cd74||ILMN_1221817	0.837	-0.701	0.347	0.944	0.021	0.942	-0.021	-0.413	-0.531	-0.146	-0.375	-0.749	-0.946	-1.066	-0.242	-1.139	-0.712	-0.597	0.172	0.169	0.241
H2-Ab1||ILMN_2631423	0.5805	-0.9435	-0.5365	1.0005	0.1545	0.9745	-0.1805	-0.1665	-0.3575	0.3485	-0.6225	-0.4705	-0.6795	-0.9535	-0.1025	-1.0215	-0.6655	-0.5675	0.0775	0.3065	0.3015
H2-Ab1||ILMN_2913716	0.1885	-0.6935	0.0275	0.6165	-0.0355	0.5245	-0.4205	-0.4805	-0.2805	0.0275	-0.3315	-0.4095	-0.8245	-0.8935	-0.0235	-1.0715	-0.9345	-0.4275	0.3705	0.2785	0.0285
H2-Eb1||ILMN_1239102	0.405	-0.704	0.503	1.112	-0.161	0.699	-0.324	-0.123	-0.021	0.411	-0.179	0.021	-0.774	-0.72	-0.242	-1.237	-0.781	-0.561	0.54	0.154	-0.303
H2-DMa||ILMN_2777769	0.371	-0.407	0.641	0.43	-0.228	0.179	-0.236	-0.188	-0.252	0.459	-0.424	-0.315	-0.231	-0.379	-0.235	-0.497	-0.095	0.095	0.477	0.266	0.16
H2-DMa||ILMN_2866856	0.694	-0.562	0.506	0.263	-0.524	0.372	-0.413	-0.147	-0.074	0.231	-0.316	-0.328	-0.548	-0.486	-0.156	-0.61	-0.474	-0.139	0.505	-0.153	-0.022
H2-DMb1||ILMN_1244977	0.33	-0.713	0.56	0.146	-0.484	0.271	-0.697	-0.066	-0.353	0.041	-0.145	-0.246	-0.726	-0.383	0.038	-0.692	-0.344	-0.096	0.539	0.125	-0.038
LOC641240||ILMN_2607675	-0.2765	-1.2805	-0.4225	-0.0365	0.0095	1.1455	-0.0095	0.2195	0.6045	0.6615	0.2005	0.2635	-0.6475	-0.5875	0.3625	-0.7845	-0.6495	-1.0605	-0.0665	0.7045	0.6915
D12Ertd553e||ILMN_2983525	0.288	-0.677	-0.086	-0.48	0.806	1.048	-0.113	0.319	0.1	0.407	-0.002	0.051	-0.162	-0.338	-0.271	-0.176	-0.25	-0.276	0.254	-0.183	0.294
Gas6||ILMN_2686327	-0.1855	-0.8465	-0.2735	0.6485	0.6185	-0.6675	-0.6095	0.9365	-1.4055	0.1925	-1.5995	-0.0515	-0.3605	-0.2655	-0.3525	0.0595	-0.9185	-0.6195	0.0865	-0.8495	0.2695
Ptpla||ILMN_2734712	0.6585	-1.5055	0.5635	0.5585	0.6625	-0.8545	-0.2935	-0.3345	-0.5795	0.4475	-0.3085	0.0265	-0.6265	-0.5955	0.0215	-0.0145	-0.0895	-0.0065	-0.4235	-0.3115	-0.0785
Ptpla||ILMN_1236185	-0.0345	-1.0755	0.2155	0.3955	0.6555	-0.6335	-0.2185	-0.2325	-0.6535	0.2995	-0.1615	0.1455	-0.5635	-0.4905	-0.1025	0.0945	0.1305	0.0345	-0.0415	0.0755	0.1385
Cyp2b23||ILMN_2976211	0.1255	-0.6575	-0.8955	0.1135	0.2515	1.9145	0.8895	-0.9705	0.3195	0.6575	0.1275	0.4405	-1.6765	-0.6405	0.5405	0.8485	-0.4015	-0.8255	-0.7445	-1.0395	1.7555
Cyp2b9||ILMN_2617625	-0.0055	-0.6385	0.2215	0.1485	0.1155	1.1125	0.3245	-1.3185	0.5305	1.5265	-0.1165	-0.1235	-2.2085	-0.4825	0.4265	0.7985	-0.4815	-0.8945	-0.6705	-1.4165	1.5635
9030619P08Rik||ILMN_1214448	-0.1825	-0.2125	0.1445	-0.6235	0.3415	0.3915	1.2785	-0.4075	1.4875	0.8755	0.0085	0.1195	-1.1045	-1.2105	-0.9225	-0.1725	-0.8895	0.1525	-0.7595	-0.7785	0.6995
Slc45a3||ILMN_1218226	-0.131	-0.179	-0.084	-0.11	0.126	0.21	0.051	-0.76	-0.218	0.335	0.013	-0.013	-0.621	0.461	-0.18	-0.164	-0.288	0.297	0.085	0.488	0.452
Gm2a||ILMN_2661971	0.025	0.406	-0.115	-0.079	0.088	0.064	-0.13	-1.208	-0.018	-0.204	-0.267	0.038	-1.192	0.356	-0.173	-0.205	-0.444	-0.08	0.32	0.018	-0.171
Rpp21||ILMN_2726308	-0.307	-0.242	0.328	-0.208	0.304	0.031	-0.083	-0.77	0.194	0.324	-0.601	-0.074	-1.124	0.086	-0.197	-0.205	-0.398	-0.331	-0.316	-0.441	-0.167
Snrpd1||ILMN_1225361	0.1775	0.0635	-0.1455	0.2275	0.2465	-0.1555	0.0255	-0.7125	0.3325	-0.0255	-0.5325	-0.3925	-0.2755	0.5555	-0.2885	0.0495	-0.3925	-0.3085	-0.0285	-0.3275	-0.1065
Tm6sf2||ILMN_2512740	0.038	-0.377	-0.285	0.133	0.796	0.148	0.168	-0.624	0.684	-0.306	-0.497	-0.33	-1.296	0.526	-0.505	-0.115	-0.915	-0.178	0.035	-0.251	0.272
Arntl||ILMN_2707510	0.261	0.059	0.191	0.29	-0.368	0.729	0.329	-1.774	0.959	0.588	0.506	0	-0.316	0.154	-0.266	-0.748	-1.423	-0.072	-0.499	-0.067	-0.32
Expi||ILMN_1239717	-0.022	-0.105	0.193	0.098	-0.005	-0.016	0.076	-0.152	0.211	-0.097	0.102	0.013	-0.164	-0.049	0.03	-0.069	-0.144	0.012	-0.121	-0.133	0.094
Bcl7c||ILMN_1216273	0.131	-0.374	-0.638	-0.9	0.59	0.643	1.453	-1.847	0.094	-0.911	-0.712	-0.4	-0.793	-0.245	0.039	0.757	0.095	0.365	-0.777	-0.695	-0.039
Cdc42ep5||ILMN_2592823	0.4785	-0.7115	0.3355	0.6425	0.6635	0.0355	-0.3985	-0.9495	0.2335	-0.0175	-1.0235	0.1785	0.0525	-0.4635	0.0175	-0.0895	-0.4785	-0.1785	0.0785	0.0175	0.0095
LOC384538||ILMN_2539917	-0.166	-0.523	0.314	0.102	0.086	0.589	-0.194	-0.682	0.249	0.268	-0.711	0.197	-0.563	0.705	0.106	0.372	0.123	0.409	-0.007	-0.148	-0.367
Hba-a1||ILMN_1212702	0.0495	-0.8065	0.5405	0.1705	0.0445	0.4965	-0.2175	-1.2635	0.2895	-0.0775	-1.3105	0.2945	-0.8735	0.5475	0.0645	0.1225	-0.4435	0.3835	-0.7175	-0.3225	-0.7685
Hbb-b1||ILMN_2544056	-0.0295	-0.9455	0.2955	0.2465	-0.0585	0.3525	-0.1395	-0.7885	0.3655	0.2955	-0.6225	0.4175	0.0875	0.2545	0.0755	0.1175	-0.7385	0.3205	-0.7385	-0.4515	-0.6815
Hbb-b1||ILMN_1244316	-0.066	-0.936	0.475	0.205	-0.024	0.51	-0.084	-0.788	0.442	0.271	-0.679	0.376	0.024	0.57	0.121	0.101	-0.519	0.244	-0.953	-0.426	-0.488
Hbb-b1||ILMN_1236718	0.2345	-0.7585	0.5675	0.1425	-0.0115	0.3385	-0.1655	-0.9105	0.2465	0.1665	-0.7985	0.2855	-0.1745	0.5015	0.1935	0.0115	-0.5975	0.3385	-0.8855	-0.4725	-0.5825
Hbb-b1||ILMN_1223244	0.0115	-0.7735	0.3065	0.3275	0.1495	0.4195	-0.0815	-0.9645	0.3125	0.2145	-0.8675	0.2145	-0.1245	0.3995	0.1185	0.1055	-0.5165	0.3995	-0.9305	-0.3025	-0.3025
Hbb-b1||ILMN_1216452	0.0115	-0.8815	0.4865	0.3135	0.3015	0.5525	-0.1275	-1.0005	0.3385	0.1415	-1.0645	0.2245	-0.2485	0.3835	0.1285	0.3195	-0.6565	0.4025	-0.9695	-0.4145	-0.4205
Hbb-b1||ILMN_1255462	-0.2335	-0.8835	0.3245	0.3105	0.0495	0.4085	-0.0635	-0.7235	0.3455	0.2705	-1.4325	-0.0085	0.0965	0.4295	0.0375	0.1965	-1.0935	0.0085	-1.4085	-0.7715	-0.5275
Hbb-b1||ILMN_1229203	-0.026	-1.001	0.076	0.188	0.108	0.381	-0.191	-0.7	0.404	0.365	-0.886	0.214	0.026	0.51	0.045	0.082	-0.827	0.149	-1.17	-0.528	-0.55
Hbb-b1||ILMN_2545963	0.01	-0.858	0.206	0.347	-0.05	0.531	-0.121	-0.677	0.453	0.347	-0.903	0.079	-0.01	0.548	0.066	-0.028	-0.849	0.165	-1.225	-0.552	-0.556
Hbb-b1||ILMN_1239117	-0.256	-1.075	0.131	0.269	0.253	0.57	0.045	-0.633	0.49	0.466	-0.878	0.306	0.012	0.418	0.21	0.259	-0.665	0.37	-1.132	-0.475	-0.457
Hbb-b1||ILMN_1235372	0.0055	-0.7415	0.4715	0.7355	0.4495	0.9885	0.3305	-0.3755	0.4345	0.3155	-1.1365	-0.2055	0.2895	-0.0985	0.5725	0.5215	-0.5305	0.2915	-0.8095	-0.3535	-0.0825
Igfbp7||ILMN_2764588	-0.075	-0.664	0.251	0.233	0.135	-0.196	-0.043	0.029	-0.031	0.529	-0.442	0.17	-0.027	0.269	0.1	-0.137	-0.436	-0.177	-0.387	0.038	-0.356
Mgam||ILMN_1215251	0.0125	0.6745	-0.5425	-0.0105	-0.0805	-0.0375	0.0035	0.3455	0.0265	-0.4315	0.3415	-0.6965	-0.7345	-0.7665	0.0095	0.2425	-0.1545	0.0895	0.4845	-0.0505	-0.0035
Esd||ILMN_2917223	0.055	0.671	0.009	-0.12	-0.095	0.185	-0.354	0.087	-0.04	-0.009	0.082	-0.261	-0.315	-0.138	-0.269	0.021	0.108	0.328	-0.118	-0.504	-0.079
Hspg2||ILMN_2520249	-0.0005	1.0615	-0.3565	0.7305	0.3105	0.7875	0.3185	-0.0385	0.5435	-0.2275	-0.3135	-0.4925	0.2075	0.5565	0.0565	-0.0475	-0.0915	0.0005	0.3355	-0.0845	-0.7335
Hspg2||ILMN_2685329	-0.289	0.612	-0.46	0.725	0.437	0.817	0.122	-0.093	0.48	-0.029	-0.092	-0.247	0.374	0.724	0.196	0.025	-0.042	0.074	0.035	-0.144	-0.644
Rrm2||ILMN_2714565	0.112	0.504	0.074	0.657	0.299	-0.13	0.534	-0.081	0.356	0.122	-0.228	-0.407	-0.11	0.274	0.042	-0.135	-0.184	-0.166	-0.205	-0.405	-0.194
Abca6||ILMN_2965612	0.21	0.621	-0.06	-0.607	0.246	-0.052	0.352	0.282	-0.085	0.08	0.005	0.266	-0.168	-0.173	0.232	0.251	-0.093	-0.005	0.232	0.18	0.351
Abca6||ILMN_2965613	0.3595	0.6435	0.0025	-0.4255	-0.0245	-0.1075	0.3535	0.3685	0.0615	0.0555	-0.0465	0.3745	-0.2115	0.2715	-0.1965	0.1485	-0.2485	-0.1505	-0.0025	-0.0415	0.0035
Dnaic1||ILMN_2744879	1.687	2.591	-0.063	0.246	0.02	-0.313	-0.203	0.121	0.45	-0.227	0.208	1.822	-0.067	0.499	-0.22	-0.221	-0.02	0.092	-0.108	1.192	-0.157
Sel1l||ILMN_3137920	-0.0585	0.7995	-0.4985	0.2635	-0.0195	0.4355	0.1865	0.0195	0.1535	0.1415	-0.3155	0.0595	0.1645	-0.9325	0.2155	0.0785	0.2885	0.0235	-0.1265	0.2135	0.3855
Ccbl2||ILMN_1256103	-0.786	0.605	0.152	0.315	-0.281	0.308	0.075	-0.129	-0.144	-0.555	-0.225	-0.568	0.226	0.269	-0.12	0.037	0.03	0.063	-0.047	-0.03	0.404
Ccbl2||ILMN_1231939	-0.4545	1.4075	0.7545	0.2725	-0.1035	0.3625	0.2515	-0.3405	0.3965	-0.9625	-0.0655	-0.5555	0.0015	0.0755	-0.2755	-0.0715	-0.2025	-0.0015	0.1655	-0.0815	0.3985
Sec11c||ILMN_1221592	0.1405	1.0785	0.6025	0.2855	0.4855	0.5835	0.6355	-0.6185	-0.2145	0.9635	0.0545	0.7395	0.5415	-0.6645	-0.1815	-0.2655	0.1115	-0.1745	-0.1255	-0.0655	-0.1585
Evc||ILMN_2706562	0.141	1.43	0.178	-0.501	0.14	1.146	0.325	-0.022	-0.467	0.174	-0.39	-0.312	0.111	-0.243	0.157	-0.277	0.122	-0.242	0.465	0.022	0.159
Evc2||ILMN_2690938	0.3605	1.2265	0.2635	0.0775	0.6505	1.3625	0.3855	-0.0605	-0.2435	0.4655	-0.0615	-0.2325	0.5255	-0.1695	-0.0655	-0.0435	-0.0265	-0.0265	0.2035	0.0265	0.3145
Dntt||ILMN_1232383	0.304	1.619	-0.116	0.219	1.125	1.433	0.806	-0.193	-0.171	0.581	0.099	0.028	-0.172	-0.013	-0.144	0.133	-0.147	-0.071	-0.078	0.013	0.166
Ppib||ILMN_1245092	-0.021	0.659	0.067	0.536	0.5	0.776	0.767	-0.406	0.029	0.221	0.074	-0.01	-0.08	-0.292	0.163	-0.066	0.191	-0.22	0.071	0.341	0.098
Hyou1||ILMN_2661367	0.342	1.362	0.337	0.135	0.011	0.312	0.482	-0.562	-0.136	-0.647	-0.642	-0.695	-0.583	-0.317	0.292	0.003	0.149	-0.021	-0.003	0.326	0.259
Sdf2l1||ILMN_1221943	-0.027	1.95	1.206	1.289	-0.07	1.141	0.984	-0.494	-0.102	0.005	-0.906	-0.254	-0.525	-0.192	0.215	-0.204	0.162	-0.155	-0.005	0.39	0.293
Syvn1||ILMN_2628258	-0.155	1.531	0.168	0.517	0.005	0.482	0.204	0.296	-0.278	-0.022	-0.514	0.369	0.29	0.656	-0.156	-0.003	0.003	-0.165	-0.491	0.053	-0.149
Pdia4||ILMN_1249670	0.159	1.766	0.044	0.658	0.017	0.185	0.274	-0.051	-0.074	-0.476	-0.455	-0.023	-0.373	-0.311	-0.023	-0.073	0.067	-0.046	-0.017	0.033	0.139
Celsr2||ILMN_1243455	-0.0125	3.2565	0.1115	0.2365	0.0845	1.0785	0.5375	-0.0735	0.0035	-0.0915	-0.0535	0.2525	-0.0665	-0.1165	-0.0085	0.0225	-0.1005	-0.0665	-0.0095	-0.0555	-0.0525
Rhox5||ILMN_2762935	-0.114	3.603	-0.009	0.574	0.099	-0.006	-0.038	-0.003	-0.054	-0.073	0.066	-0.109	0.032	-0.147	0.227	0.047	0.38	0.069	-0.091	0.098	0.077
Bglap-rs1||ILMN_1220829	-0.0055	1.5495	0.0255	-0.1275	-0.1285	-0.0905	0.0055	0.0965	-0.0785	-0.0105	-0.1565	0.0935	-0.0585	-0.1955	0.3095	0.2165	0.1085	0.0735	-0.0975	0.1215	0.1955
Bglap-rs1||ILMN_1233122	-0.202	1.874	-0.09	-0.089	0.048	-0.124	-0.032	0.165	0.003	-0.001	-0.12	-0.105	0.009	-0.044	0.011	0.247	0.001	0.123	0.02	-0.014	0.353
Bglap2||ILMN_2944508	-0.0555	1.2665	0.0465	-0.1665	-0.1225	0.0285	-0.1345	0.1525	-0.2745	-0.1385	-0.2165	-0.0705	0.0065	-0.0965	-0.0395	0.0095	0.0375	0.1475	-0.0475	0.0455	-0.0265
Bglap1||ILMN_2610166	-0.0055	0.7145	-0.0025	0.0175	0.1835	-0.0725	-0.0425	0.0325	-0.1235	-0.0995	-0.0475	0.0015	-0.0315	-0.0105	0.0715	0.1755	-0.0255	-0.0285	0.0145	-0.0505	0.1695
Bglap1||ILMN_3101908	0.1625	0.5095	0.0885	-0.0885	-0.0075	-0.0905	-0.0905	-0.0135	-0.0155	-0.0805	-0.1065	-0.0285	-0.0545	0.0145	0.0325	-0.0005	-0.0325	-0.0615	0.0735	-0.0115	0.1285
Cldn15||ILMN_2793817	-0.3575	1.0475	0.1985	0.7285	0.8115	0.3125	-0.1495	-0.3665	-0.2965	-0.2805	-0.2275	0.2155	-0.2425	0.3355	0.0395	0.1215	-0.0115	0.0095	-0.0045	-0.1425	-0.1335
Nfe2||ILMN_2881620	-0.584	1.451	0.077	0.238	-0.24	0.709	0.533	1.363	0.508	0.361	-0.215	0.091	-0.329	0	0	-0.449	-0.791	-0.668	-0.131	0.547	-0.303
Ttc39a||ILMN_2939503	0.026	0.807	-0.248	0.148	-0.704	-0.014	-0.255	0.38	-0.533	0.606	-0.887	-0.593	-0.547	0.014	0.11	0.064	-0.028	-0.675	-0.382	0.018	-0.319
Mcpt4||ILMN_1240746	-0.0885	0.0025	0.0025	0.0055	-0.0685	-0.0485	-0.2075	0.0125	-0.1665	0.0455	-0.0905	-0.0905	-0.0335	0.0055	-0.0155	0.0125	-0.0025	-0.1255	-0.1055	-0.0175	-0.0625
Crym||ILMN_2913563	-0.0725	0.3775	0.0805	0.1165	-0.8105	0.0285	-0.2075	0.0385	-0.3385	0.9165	-0.5255	0.3645	-0.4355	0.6015	-0.5955	-0.6315	-0.5785	-0.3155	-0.1105	-0.5585	-0.2055
Dner||ILMN_1243949	-0.052	0.129	0.06	-0.162	-0.096	-0.026	0.013	0.076	0.038	0.069	-0.074	0.105	0.038	0.095	-0.056	-0.181	-0.032	-0.159	-0.066	0.064	-0.07
Acot11||ILMN_1227579	-0.4025	0.0255	-0.2675	-0.4595	-0.5345	-0.0865	0.0945	0.5195	0.2045	0.7265	-0.7445	0.2485	0.2135	0.1955	0.2355	0.3535	0.3135	-0.0725	0.0975	0.1815	-0.3905
Gpr146||ILMN_2678521	-0.103	0.102	0.285	-0.036	0.248	-0.039	-0.375	0.519	-0.722	0.605	0.725	0.59	0	0.387	-0.265	-0.189	0.407	-0.242	-0.241	0.158	-0.508
Raet1b||ILMN_3158725	1.25	-0.753	-1.36	0.417	0.925	1.41	0.07	0.809	-0.69	2.097	0.49	-0.516	-0.814	0.61	0.574	0.712	-0.147	-1.026	-1.377	-0.431	-0.197
Raet1b||ILMN_3079461	0.811	0.008	-0.824	0.311	0.451	0.933	-0.479	1.051	-0.221	2.386	1.933	0.822	-0.649	0.575	0.651	0.838	-0.008	-1.086	-1.149	-0.535	-0.404
Raet1b||ILMN_1245816	1.121	-0.002	-0.805	0.481	0.794	1.238	-0.14	1.35	-0.261	2.615	1.984	0.955	-0.704	0.613	0.776	0.897	0.002	-0.8	-0.937	-0.28	-0.429
Raet1c||ILMN_2799851	0.351	0.013	-0.171	-0.072	0.198	0.449	-0.221	0.556	-0.037	1.749	1.487	0.685	-0.385	0.119	0.706	0.818	0.173	-0.017	-0.072	-0.242	0.006
Sfxn1||ILMN_1233606	-0.064	-0.018	-0.421	0.371	0.528	0.483	-0.615	0.225	-0.072	0.404	0.381	0.651	0.188	0.468	-0.147	-0.024	-0.283	-0.346	-0.129	-0.161	-0.414
Plxna2||ILMN_2701815	-0.112	0.243	-0.779	0.748	-0.003	0.201	-0.389	-0.148	-0.155	0.911	0.854	0.199	0.062	0.693	0.046	0.106	-0.276	-0.261	0.065	0.247	-0.485
Spsb3||ILMN_2994108	-0.3995	0.2715	0.1615	0.5055	0.6015	0.5715	-0.0135	-0.1735	0.1465	0.7425	0.7665	0.3185	0.0135	0.7275	-0.2275	-0.1555	-0.1335	-0.2105	-0.1935	0.0935	-0.4435
St5||ILMN_3154820	0.1485	0.1215	-0.1355	0.5265	0.0125	0.1175	-0.0895	-0.2815	0.7905	0.9705	0.8345	0.5655	-0.0125	0.4405	-0.2765	-0.1955	-0.7865	-0.1135	-0.1195	-0.2405	-0.2205
AW111922||ILMN_2612776	0.111	-0.004	0.155	0.404	0.004	0.012	-0.044	-0.095	0.277	0.585	0.306	0.452	-0.276	0.459	-0.289	-0.419	-0.338	-0.073	-0.207	-0.042	-0.267
Spon2||ILMN_1229547	0.722	0.714	-0.236	0.796	0.278	0.051	-0.256	-1.223	-0.312	1.606	1.152	0.614	0.774	0.659	-0.124	-0.275	-0.408	-0.051	-0.456	-0.24	-0.372
Mboat1||ILMN_1225029	0.3655	0.3575	0.3105	0.6315	-0.0135	-0.1515	0.0135	-0.1375	-0.2725	1.2245	0.8415	-0.0885	1.0765	-0.2595	0.2055	-0.0555	-0.3415	-0.0845	-0.3535	0.0235	-0.2785
Lpgat1||ILMN_2720479	0.487	-0.037	0.142	0.416	0.39	0.37	-0.174	0.863	-0.287	1.219	0.158	0.424	-0.241	0.367	-0.362	-0.499	-0.223	-0.227	-0.579	-0.333	-0.084
Tmem45b||ILMN_2661366	0.3675	-1.0385	-0.0255	0.2135	0.1505	-0.3645	0.3545	1.5345	-1.4065	1.9165	0.0255	-0.4565	0.2155	0.5055	-0.3845	-0.7645	-0.8175	-0.6965	-0.3695	-0.8535	-1.0575
AW544981||ILMN_2759499	-0.1665	-0.1175	-0.2575	0.3235	0.3645	-0.0305	0.2175	0.0305	-0.6715	1.5125	0.8845	0.4915	0.1785	0.6855	0.0745	-0.6195	-0.5685	-0.8205	-0.4735	-0.1215	-0.5925
Tubb2b||ILMN_1377919	0.4305	-0.5305	-0.2495	-0.3735	0.0445	-0.5835	-0.2575	0.3065	-0.5665	3.1625	1.7835	0.4385	1.8175	0.7595	-0.8105	-0.8405	-0.8825	-0.9575	-0.8575	-0.8125	-0.8855
Pgs1||ILMN_1223307	-0.417	-0.126	-0.049	0.08	-0.348	-0.194	-0.03	0.398	-0.461	0.932	0.027	0.141	0.96	0.605	-0.272	-0.071	-0.421	-0.604	-0.326	-0.185	-0.491
Prss8||ILMN_2846148	-0.2465	0.1165	-0.6365	-0.2245	0.4905	0.1165	0.0005	0.3705	-0.4615	0.8315	0.7605	0.7675	-0.0005	0.5365	0.3365	-0.2105	-0.4275	-0.4875	0.1825	0.1925	-0.3645
Hapln4||ILMN_2589915	-0.2455	-0.3835	0.0435	0.1935	0.4535	-0.3415	0.8795	0.3305	0.2835	1.0605	0.5455	0.6105	-0.1095	1.0555	-0.2155	-0.5275	-0.2595	-0.1785	-0.0155	0.0615	0.0155
Stab1||ILMN_2544343	-0.6795	-0.1535	-0.1345	0.3425	0.3205	-0.6165	0.1265	0.0205	-0.3835	1.3105	0.5685	-0.1415	-0.5375	1.1955	-0.0005	0.0505	0.1625	0.3175	0.0185	0.1475	0.1185
Bbc3||ILMN_2920736	-0.595	0.269	-0.134	0.504	0.919	0.617	0.198	-0.011	-0.44	0.598	0.647	0.433	-0.175	-0.132	0.485	0.215	-0.631	-0.376	0.188	0.581	-0.14
Psg26||ILMN_2794347	0.0745	3.2145	-0.0545	1.4935	2.5155	0.1015	0.1205	0.4245	-0.2025	1.8725	2.7665	0.2555	-0.0125	-0.1195	-0.0585	-0.0145	0.0045	-0.1625	0.1745	1.2605	-0.1115
Adfp||ILMN_1222246	0.6765	-0.2525	0.1475	1.3775	0.5865	0.7165	0.5815	-1.3175	-0.6315	1.5525	-1.3185	0.4425	-0.4015	-1.5345	0.1855	0.4465	0.0325	0.2885	-0.2135	-0.0605	0.1715
Rad51l1||ILMN_1241582	0.462	0.306	-0.061	1.118	0.196	1.25	0.684	-0.185	0.176	1.501	-0.099	0.798	-0.251	-0.321	0.215	0.286	-0.06	-0.153	-0.264	-0.472	0.52
2900074L10Rik||ILMN_1247924	0.0875	-0.0215	0.1135	1.2415	0.1975	0.1075	0.5685	-0.0245	0.5375	0.9955	-0.2415	0.0515	-0.1375	-0.2335	0.0985	-0.1725	-0.0235	-0.1665	0.0545	-0.0805	0.0025
Calr3||ILMN_1232231	-0.02	-0.288	-0.276	0.341	-0.06	-0.118	0.592	-0.34	0.036	0.614	-0.274	-0.106	-0.289	-0.329	-0.013	-0.136	-0.014	0.003	-0.146	-0.152	0.047
LOC100048733||ILMN_2759344	0.1935	-0.5485	-0.0315	2.5725	0.5465	-0.0115	-0.1655	-0.2095	-0.0295	2.7175	-0.3755	0.7065	1.2625	-0.4455	0.6485	0.3765	0.6575	0.2655	-0.1755	0.1665	0.1845
Wfdc2||ILMN_1236758	0.3315	-1.9435	-0.3455	3.2365	0.3125	0.0395	-1.1775	-0.4955	0.2845	3.7535	-1.8615	1.7335	2.5645	-0.1025	1.0695	0.6295	0.7515	-0.2045	-0.2395	-0.5155	0.2065
Tuba6||ILMN_2476139	-0.174	0.147	-0.222	0.509	0.71	-0.575	-0.4	0.312	-0.025	0.849	-0.202	0.025	0.789	-0.368	0.804	0.506	0.132	-0.272	0.313	0.329	-0.534
Arsa||ILMN_1225552	-0.0815	-0.1855	-0.3845	0.5895	0.3765	0.2045	0.1005	1.0035	-0.1215	1.0175	0.1455	0.5355	0.8755	-0.3835	0.4665	0.5015	0.4595	0.1225	0.2175	0.1965	-0.5995
LOC100047046||ILMN_2635387	-0.3465	-0.2675	-0.0765	0.3475	-0.2515	-0.3005	-0.2805	0.0205	-0.0115	2.1285	-0.3095	-0.3125	-0.0685	-0.3465	1.1255	1.2135	0.4075	0.3545	0.0455	-0.0055	0.0055
Aqp4||ILMN_2757232	0.097	-0.176	0.221	0.264	0.156	-0.079	-0.042	-0.065	-0.035	1.831	0.116	0.134	-0.02	-0.132	0.748	0.916	1.112	0.034	0.733	0.014	-0.014
Gm1006||ILMN_2781850	-0.17	0.017	0.098	0.015	0.635	0.259	0.087	-0.005	0.036	1.622	-0.285	0.093	-0.07	-0.295	-0.062	-0.151	-0.009	-0.248	-0.031	-0.181	-0.179
Mogat2||ILMN_2854920	-0.0175	-0.0695	0.0025	-0.0925	0.0775	0.1735	0.0405	-0.0145	0.1975	0.4325	-0.2015	0.0675	0.1005	-0.1375	-0.0025	-0.1675	0.0605	-0.0445	-0.0025	0.0285	-0.1515
0610007N19Rik||ILMN_2543688	-0.206	-0.107	0.138	0.45	0.029	0.04	0.074	-0.274	-0.21	1.521	-0.42	-0.236	0.875	-0.445	0.025	-0.035	-0.169	-0.113	-0.373	-0.175	-0.313
Tpsab1||ILMN_2705860	-0.1215	-0.0235	-0.2975	0.1015	-0.1005	-0.0355	0.1655	-0.0545	0.2405	1.0595	0.0295	-0.1895	0.2185	0.2635	-0.1775	0.1145	-0.1265	-0.0995	-0.1765	0.2075	-0.1435
Arl4a||ILMN_3144984	0.6015	-0.3945	-0.3775	-0.1145	-0.4575	0.5045	-0.0185	-0.2765	-0.0045	0.7085	-0.0225	0.2695	0.2605	0.4335	0.1985	-0.1145	-0.1145	0.1315	0.0325	-0.0325	0.0975
Arl4a||ILMN_3066763	0.4135	-0.2715	-0.1315	0.3195	-0.0395	0.4965	0.3375	-0.4995	-0.0505	1.1495	-0.0315	0.0315	0.6025	0.7715	0.2695	0.0365	0.1135	0.2345	-0.0605	0.2155	0.1355
Fcer1a||ILMN_2863390	-0.047	-0.024	-0.086	0.002	-0.162	0.08	0.267	0.119	0.045	0.411	0.234	0.099	0.02	-0.063	-0.212	0.235	-0.002	0.098	-0.082	0.105	-0.114
Sertad1||ILMN_2729162	-0.1355	0.2385	0.6725	0.0535	0.3745	0.1605	-0.2595	-0.3135	0.2855	-0.3535	-0.0875	0.4875	0.0415	0.2035	-0.4815	-0.7925	0.0555	-0.5275	-0.3095	-0.6785	-0.3465
BC048546||ILMN_2984219	-0.116	-1.545	-3.037	1.262	2.623	1.243	1.596	0.297	-0.451	-3.623	0.977	1.522	0.116	1.495	-1.073	-2.612	-2.685	-2.347	-2.338	-1.374	-1.729
BC048546||ILMN_2531773	-0.126	-1.433	-3.296	1.285	2.517	1.286	1.724	0.418	-0.228	-3.605	1.068	1.501	0.126	1.517	-0.999	-2.679	-2.732	-2.166	-2.489	-1.241	-1.764
Naip2||ILMN_2985497	-0.1015	0.2205	0.1255	0.7065	0.6575	0.2625	0.1585	0.5975	0.0725	0.3425	0.2935	0.2775	0.2305	-0.7785	-0.2265	-0.1415	-0.6535	-0.0385	-0.3335	-0.0515	-0.2425
Scd2||ILMN_2919259	-0.0985	0.6645	0.0025	0.8145	0.9285	-0.0025	-0.1035	0.5635	0.6085	0.9925	0.1015	0.6105	-0.3455	-0.7135	-0.5495	-0.7645	-0.7105	-0.5035	-0.5645	-0.4815	-0.6055
Slc39a4||ILMN_1226293	-0.759	0.04	-0.468	0.923	0.808	0.169	0.403	0.497	-0.473	1.233	0.65	0.22	0.436	-0.558	-0.693	-0.579	-0.04	-0.558	-1.056	-0.305	-0.372
Tnfaip2||ILMN_2841289	-0.4415	-0.1875	-0.5285	0.2175	0.2255	0.2465	0.2905	0.1775	0.0725	0.1075	0.4145	0.2455	0.3305	-0.6015	-0.0785	-0.5385	-0.6325	-0.4425	-0.4715	-0.1075	-0.6755
Irf1||ILMN_2834777	-0.0945	-0.7495	-0.0575	0.3595	0.1995	0.2375	0.2145	0.8115	0.2825	0.4125	0.3875	0.5105	-0.3805	-0.9125	-0.5255	-0.5985	-0.8205	-0.3975	-0.2645	-0.3255	-0.0765
Bach2||ILMN_2819558	-0.353	0.311	-0.527	0.074	0.183	0.64	0.355	-0.149	0.27	1.186	0.133	1	-0.796	-0.228	0.096	0.089	-0.085	-0.598	-0.368	-0.074	-0.363
LOC100044376||ILMN_1258587	-0.2535	-0.3115	-0.6545	0.3945	0.3315	0.8225	0.1225	-0.0695	0.1285	0.7635	0.3325	0.6385	-0.6065	-0.3975	-0.1795	-0.1835	-0.1395	0.2115	-0.0005	0.0075	0.0005
Fzd5||ILMN_3161263	-0.4615	0.2525	-0.3155	0.4695	0.4515	0.7855	0.2175	0.0235	0.2535	0.3425	0.1345	0.7245	-0.5595	-0.0895	-0.3075	-0.2785	-0.2565	-0.1255	-0.2805	-0.0235	-0.2125
LOC667754||ILMN_2743848	-0.334	-0.398	-0.123	0.043	0.343	0.354	0.602	0.011	-0.025	0.778	0.101	0.135	-0.185	-0.367	-0.223	-0.15	-0.027	-0.184	-0.2	0.089	-0.242
Slc6a9||ILMN_2667384	-0.4865	-0.5985	-0.3965	0.2575	0.5085	0.8385	0.7785	-0.0065	-0.5535	0.9555	0.1535	0.2705	-0.4845	0.0065	-0.5455	-0.2345	-0.1135	0.1315	-0.3985	-0.3485	0.1345
Ces5||ILMN_2589350	-0.4285	-0.9355	-0.2265	0.7085	0.8245	0.4415	1.1055	0.3085	-0.9355	0.4315	0.0375	0.2955	-1.8165	-0.2935	-0.3175	-0.4205	-0.9635	-0.7705	-0.5505	-0.6135	-0.5815
Vnn3||ILMN_1244479	0.1065	-0.4395	0.2765	1.4305	1.5125	1.1265	1.4505	0.6805	-0.4605	1.4925	0.7585	1.1905	-1.9585	-0.3755	-0.2065	-0.4555	-0.2545	-1.3175	-0.8885	-0.4805	-0.6855
Vnn3||ILMN_2491202	-0.015	-0.544	0.174	1.196	1.328	0.951	1.319	0.543	-0.661	1.161	0.647	0.972	-2.13	-0.406	-0.355	-0.549	-0.434	-1.543	-1.063	-0.775	-0.805
2310005P05Rik||ILMN_2709179	0.2955	-0.2815	0.1125	0.4445	0.2115	0.5315	0.6475	0.4305	-0.1005	0.8385	-0.2175	0.4755	-0.5845	-0.1285	0.1955	-0.2205	-0.4465	-0.6155	-0.1885	-0.4255	-0.3805
2210023G05Rik||ILMN_2895284	0.6155	-0.5455	-0.0395	-0.1685	0.4955	0.6455	0.9835	0.3475	-0.3695	0.7615	-0.5275	-0.1725	-2.0945	-0.0475	-0.1995	-0.6485	-0.5725	-0.8505	-0.6635	-0.3555	-0.3445
Rgl1||ILMN_2717176	0.3755	-0.5645	0.2725	0.2565	-0.2725	0.4055	0.5545	0.5245	-0.3305	0.5155	-0.1015	0.3515	-0.7725	-0.0395	-0.3495	-0.4085	-0.8575	-0.3605	-0.4195	-0.4435	-0.2775
Hap1||ILMN_1244829	0.064	-0.511	0.06	0.478	0.179	-0.009	0.423	-0.224	0.029	0.467	-0.088	0.655	-0.384	0.769	-0.06	-0.339	-0.291	-0.008	-0.27	-0.257	-0.299
4930583I09Rik||ILMN_2711199	0.2305	-0.3595	-0.7095	0.4235	0.8595	0.7055	0.5375	-0.4505	-0.0535	0.5375	0.3745	0.5555	-0.3575	1.1275	0.1335	0.2805	-0.0605	-0.2935	0.0025	0.1445	-0.4295
AI875142||ILMN_1256967	-0.0365	-0.9865	-0.8205	0.3395	0.8075	0.7685	0.3035	0.0365	0.0275	0.4775	0.3335	0.8685	-0.3495	0.5425	0.1955	0.1675	-0.1225	-0.3635	-0.1415	-0.1195	-0.1795
F11||ILMN_2609762	-0.06	-0.442	0.199	0.74	1.219	0.815	0.642	0.44	0.015	-0.015	0.59	0.939	-0.51	1.169	-0.123	-0.895	0.303	-0.77	-0.441	0.183	-0.472
F11||ILMN_3000236	-0.035	-0.345	0.272	0.712	1.025	0.77	0.776	0.429	-0.07	-0.134	0.65	0.822	-0.486	1.184	-0.163	-0.893	0.194	-0.659	-0.351	0.014	-0.561
Serpinf2||ILMN_3001824	0.055	0.208	-0.346	0.494	0.524	0.599	0.658	0.714	0.315	0.288	0.503	0.675	-0.571	0.871	-0.336	-0.501	-0.258	-0.449	-0.226	-0.133	-0.234
Hgfac||ILMN_2994299	-0.2045	-0.2785	-0.3505	0.1645	0.4785	0.8355	0.4965	0.4025	0.0805	0.6155	0.5885	0.7315	-0.6005	1.0915	-0.1825	-0.4315	-0.0715	-0.4605	0.0115	-0.0115	-0.1305
Sema4a||ILMN_1215120	-0.412	-0.247	-0.529	0.22	0.383	0.847	0.383	0.519	-0.005	0.48	0.41	0.48	-0.446	0.838	-0.112	0.005	-0.16	-0.028	0.028	0.048	0.254
Pqlc2||ILMN_2725548	-0.274	0.076	0.371	0.705	0.385	0.644	0.451	-0.109	-0.626	0.498	0.333	1.073	-0.25	1.171	-0.249	-0.576	0.149	-0.417	-0.343	-0.27	0.011
Habp4||ILMN_2841280	0.023	0.167	-0.023	0.446	0.482	0.429	0.355	-0.098	-0.573	0.635	0.204	0.795	-1.259	0.469	-0.293	-0.377	-0.327	-0.558	-0.159	-0.14	-0.631
1700072I22Rik||ILMN_1244632	-0.252	0.067	-0.118	1.076	0.897	1.273	1.133	0.133	-0.342	1.231	0.416	1.17	-0.943	0.9	0.023	-0.42	-0.023	-0.49	-0.22	0.047	-0.469
Zfp385a||ILMN_1231720	-0.2195	-0.0995	-0.1445	0.9185	0.9745	1.1065	0.9975	-0.3275	-0.6285	1.0375	0.2005	1.1395	-0.9225	0.8305	-0.3165	-0.4965	0.0195	-0.4165	0.0625	0.0105	-0.3635
Rdh5||ILMN_1221292	-0.283	0.359	0.232	-0.059	1.27	0.548	0.452	0.31	-0.222	0.334	0.443	0.897	-1.47	1.308	0.016	-0.393	-0.201	-0.951	-0.383	-0.016	-0.391
Map3k7ip1||ILMN_1245918	-0.7095	-0.4845	-0.5185	0.1555	-0.0385	0.0265	0.3505	0.4705	0.4415	0.8585	0.4875	0.3245	0.2605	0.5045	-0.0015	-0.3245	-0.4355	-0.2115	-0.3015	-0.2905	-0.4415
Jmjd2b||ILMN_2990420	-0.274	0.119	-0.267	0.102	0.705	0.369	0.281	0.374	-0.215	0.581	0.504	0.427	-0.242	1.211	-0.642	-0.807	-0.422	-0.482	-0.741	-0.338	-0.797
Hyal2||ILMN_1230039	-0.329	-0.442	-0.366	0.447	0.491	0.015	0.15	0.274	0.17	0.626	0.626	0.778	-0.43	0.43	-0.361	-0.451	-0.304	-0.246	-0.407	-0.421	-0.209
Nrm||ILMN_2733524	-0.417	0.069	-0.371	0.485	0.181	-0.096	0.135	0.617	0.47	0.367	0.484	0.225	-0.24	0.834	-0.536	-0.606	-0.436	-0.515	-0.51	-0.534	-0.061
Zc3h12d||ILMN_2680398	-0.317	-0.968	-0.901	0.194	0.238	0.91	0.486	0.377	0.018	0.908	0.251	0.876	-0.232	0.678	-0.018	-0.395	-0.668	-1.539	-0.743	-0.642	-0.611
Pter||ILMN_2618396	0.128	-0.424	-0.5	-0.291	0.5	0.355	0.128	0.306	-0.013	0.377	0.569	0.225	0.167	0.775	-0.245	-0.556	-0.828	-0.672	-0.343	-0.455	-0.11
Flot1||ILMN_1241618	-0.466	-0.99	-0.123	0.442	0.392	0.701	0.006	0.722	-0.549	0.547	0.263	0.303	-0.084	0.87	-0.284	-0.389	-0.483	-0.41	-0.338	-0.335	0.214
Capn2||ILMN_1219583	0.5365	0.0025	0.2295	0.2355	0.1185	0.4295	0.6675	-0.1075	-0.4135	0.5955	-0.2785	0.1185	0.5575	-0.1385	-0.3235	-0.2145	-0.3975	-0.2615	-0.4265	-0.0025	-0.5285
Capn2||ILMN_2683586	0.342	-0.113	0.065	-0.033	0.059	0.496	0.368	-0.074	-0.559	0.455	-0.416	0.069	0.487	-0.02	-0.308	-0.426	-0.561	-0.483	-0.447	-0.385	-0.671
Pea15a||ILMN_1260506	0.3535	-0.0635	0.1115	0.8105	0.7275	0.6145	0.3985	0.0275	-0.3725	0.5025	-0.2875	-0.1225	0.5595	-0.2565	-0.0375	-0.4395	-0.8275	-0.5095	-0.3505	-0.1595	-0.5075
Trib3||ILMN_1252762	0.447	-0.074	0.085	0.58	0.844	0.608	0.135	-0.605	-0.597	0.544	-0.378	0.494	0.527	-0.421	-0.161	-0.625	-0.474	-0.535	-0.507	-0.278	-0.56
Gpc3||ILMN_2832979	-1.1185	-2.6995	1.4695	0.6835	2.0695	2.2775	2.7545	0.5435	-0.3975	0.4005	-2.6495	2.0625	1.3095	-2.0195	-1.2735	-2.2205	-2.5045	-1.6315	-2.3415	-2.2095	-0.4905
Gpc3||ILMN_2719973	-1.002	-1.971	1.814	0.595	2.409	2.315	3.099	0.752	-0.201	0.469	-1.834	2.227	0.875	-1.198	-1.009	-1.633	-1.729	-1.372	-1.647	-1.763	-0.334
Ica1||ILMN_1245768	-0.11	-0.665	-0.027	0.458	0.429	0.44	0.122	0.233	-0.394	0.83	-0.509	0.842	0.811	0.156	-0.55	-0.667	-0.714	-0.594	-0.587	-0.691	-0.742
Cpne8||ILMN_3151149	-0.079	-1.218	0.182	0.192	0.794	0.277	0.507	-0.187	-1.062	0.831	-0.758	0.502	1.163	0.117	-0.915	-0.941	-1.264	-0.952	-1.061	-1.212	-1.118
Spink3||ILMN_2708477	-0.222	-2.905	1.554	1.42	2.298	1.035	0.36	0.963	-0.282	0.838	-3.601	1.027	2.537	-0.675	-2.332	-3.15	-3.788	-3.863	-4.033	-2.583	-2.558
Lmcd1||ILMN_2907540	-0.406	-0.317	0.111	0.325	0.523	-0.356	0.228	-0.039	-0.131	0.059	-0.27	0.758	0.158	0.171	-0.319	-0.682	-0.647	-0.455	-0.664	-0.792	-0.7
Card10||ILMN_2606660	-0.326	-0.757	-0.279	0.3	-0.042	0.322	0.496	-0.135	0.154	0.652	-0.418	0.519	0.035	-0.234	-0.595	-0.718	-0.617	-0.316	-0.551	-0.644	-0.318
Ggta1||ILMN_2784019	0.2165	-0.0045	0.2455	0.7525	1.7435	0.2755	0.1575	-0.0855	-0.0815	0.5405	0.2075	0.4985	0.4845	-0.0875	-0.2315	0.0075	-0.2865	-0.1815	-0.3365	0.0045	-0.2555
Cdkn2a||ILMN_1221177	-0.13	-0.019	0.149	1.249	1.48	0.199	0.116	-0.019	0.081	0.162	-0.015	0.137	-0.097	-0.155	-0.141	-0.084	-0.138	0.144	-0.165	-0.042	-0.174
Cdkn2a||ILMN_1226950	-0.325	-0.029	0.72	1.389	1.641	0.178	0.045	0.08	-0.176	0.047	-0.269	0.012	-0.31	-0.265	-0.088	-0.078	-0.285	-0.287	-0.292	-0.304	-0.115
Phlda3||ILMN_2923607	-0.507	-0.762	0.768	1.641	1.497	1.205	0.543	-0.505	-0.143	0.742	-0.821	-0.084	0.591	-0.227	-0.493	-0.554	-0.891	0.084	-0.722	-0.748	0.253
Phlda3||ILMN_2628567	0.0115	-0.3765	0.5965	1.2805	1.2955	1.0785	0.6455	-0.3265	-0.2735	0.6395	-0.3535	-0.0475	0.5625	-0.3075	-0.1195	-0.4465	-0.3945	0.0275	-0.4605	-0.2765	0.1675
Cidec||ILMN_1222679	0.3255	-0.2415	0.4615	1.5585	1.7455	0.8145	0.1755	-0.2855	-0.3255	1.6005	0.0105	0.0535	0.1085	-0.0585	-0.2665	-0.1595	-0.0105	-0.2375	-0.2565	-0.2845	-0.2545
Nxn||ILMN_2474011	-0.0225	-0.2285	0.0605	1.2335	1.2565	0.6815	0.1195	-0.3935	0.2305	0.9785	-0.4785	0.1805	-0.0585	-0.1815	-0.1015	-0.4155	-0.4105	-0.3745	-0.2695	-0.0565	-0.4275
Ddit4l||ILMN_2695819	-0.271	-0.712	0.155	1.217	1.14	0.36	0.321	0.013	0.207	0.833	-0.416	0.214	0.852	-1.135	-0.231	-0.34	-0.616	-0.333	-0.43	-0.68	-0.338
LOC100043822||ILMN_1220293	-0.214	-0.507	0.256	1.244	1.009	0.106	-0.023	0.526	-0.085	0.47	0.023	0.339	0.684	-0.288	-0.277	-0.312	-0.065	-0.24	0.126	-0.205	0.034
6030419C18Rik||ILMN_2599739	-0.2395	-0.1375	0.3745	-0.0245	1.0305	1.7725	0.4105	-0.1345	0.3005	1.7125	-0.2215	-0.0775	-0.0555	-0.3095	-0.2725	-0.3925	-0.3015	-0.0825	-0.3815	-0.3615	-0.2845
4732458O05Rik||ILMN_1234747	-0.1415	0.1365	-0.1525	0.3615	0.8715	1.1835	0.1295	-0.2425	-0.0595	1.3095	0.0145	0.1115	-0.0565	0.3965	-0.3525	-0.3295	-0.3115	-0.0495	-0.2835	-0.4045	-0.3035
Sult2b1||ILMN_2686353	-0.106	-0.144	0.158	0.346	0.627	1.049	0.466	-0.221	0.013	0.979	-0.137	0.232	-0.099	0.375	-0.206	-0.274	-0.301	-0.143	-0.341	-0.122	-0.294
1110021L09Rik||ILMN_2738655	-0.007	0.248	0.135	0.647	0.692	0.949	0.376	0.105	0.101	0.815	0.094	0.721	-0.393	-0.238	-0.32	-0.144	-0.342	-0.349	-0.261	-0.063	-0.248
Apoc2||ILMN_2880540	0.101	0.496	1.04	2.481	1.996	1.894	1.408	-0.592	0.756	1.612	0.004	0.898	-1.367	-0.036	-0.004	-0.343	-0.563	-0.479	-0.467	-0.29	-0.243
Cd40||ILMN_2502136	-0.134	-0.156	0.51	0.828	1.385	0.684	0.605	-0.232	0.188	1.04	-0.12	0.439	-0.091	0.106	-0.183	-0.118	-0.368	-0.098	-0.133	0.008	-0.042
Fabp5||ILMN_1235908	0.742	-0.111	0.752	1.197	1.752	2.063	1.667	-0.649	0.687	1.692	1.033	1.269	-1.247	-0.969	-0.512	-0.724	-0.979	-1.251	-0.321	-0.049	-0.084
LOC245892||ILMN_1230065	0.9525	-0.1185	0.7405	1.7085	1.9125	2.1755	1.8655	-1.1445	1.4105	1.6095	0.7655	1.3985	-1.3505	-1.2965	-0.4265	-0.6085	-0.9385	-1.3065	-0.2795	-0.0465	0.0465
Chka||ILMN_3099242	1.291	0.603	0.181	1.259	1.332	1.244	1.029	-0.807	-0.006	0.468	0.318	0.253	-0.137	-0.306	-0.533	-0.205	-0.989	-0.379	-0.561	0.006	-0.365
Rhoc||ILMN_2749437	0.3625	0.1465	0.6575	0.7685	0.9245	0.7395	0.5825	-0.4325	0.4405	0.4775	-0.1475	-0.0945	0.0925	0.0145	-0.0575	-0.1575	-0.4025	-0.3665	-0.3855	-0.3175	-0.3045
Glp2r||ILMN_3008399	0.217	0.431	0.671	0.339	0.764	0.989	0.925	-0.248	-0.342	-0.076	-0.299	0.571	-0.351	0.775	-0.217	-0.402	-0.357	-0.127	-0.435	-0.376	-0.354
Pglyrp1||ILMN_2592486	0.267	0.033	0.38	0.04	2.459	2.884	1.521	-1.035	-0.566	-0.273	-1.178	0.066	-0.093	0.94	-0.601	-1.05	-1.001	-1.008	-1.055	-1.107	-0.65
Tjp2||ILMN_1256328	0.0655	-0.0385	0.0075	0.3015	0.5145	0.8395	0.9285	-0.3825	0.2295	0.4225	-0.1695	0.3695	0.2125	0.1305	0.0545	-0.2435	-0.5655	-0.3955	-0.2835	-0.1295	-0.8205
LOC668706||ILMN_2668083	0.556	0.292	0.353	0.694	1.105	1.008	0.714	-0.832	0.123	0.109	-0.166	0.346	-0.135	0.109	-0.311	-0.705	-0.261	-0.545	-0.251	-0.142	-0.578
Rpl12||ILMN_2874228	0.324	0.31	0.228	0.562	0.997	0.81	0.676	-0.742	-0.052	0.137	-0.24	0.446	-0.091	0.191	-0.412	-0.791	-0.266	-0.55	-0.439	-0.232	-0.643
Calml4||ILMN_1246573	-0.8315	-1.5115	0.7775	1.9855	2.5995	1.9545	1.4605	-1.6015	-1.8465	1.9955	0.5655	0.9975	0.2335	-0.1725	-1.5225	-1.3315	-1.7815	-1.2495	-1.5695	-1.8045	-1.0795
Anxa4||ILMN_2935012	-0.001	-0.079	0.001	0.325	0.493	1.037	0.752	0.002	-0.41	0.277	0.151	0.47	-0.047	-0.052	-0.41	-0.583	-0.428	-0.657	-0.317	-0.508	-0.349
Anxa4||ILMN_2772410	-0.047	-0.287	-0.133	0.348	0.587	0.874	0.727	0.073	-0.562	0.171	0.047	0.793	0.352	0.129	-0.622	-0.785	-0.834	-0.802	-0.681	-0.708	-0.814
Ano10||ILMN_1223335	0.0175	-0.0015	-0.3045	0.5195	0.7605	0.8835	0.7145	-0.1405	-0.3805	0.3635	0.0645	0.1175	0.4225	0.0685	-0.2415	-0.4435	-0.3265	-0.4635	-0.5445	-0.2905	-0.5325
Cyp39a1||ILMN_2742311	-0.2555	0.0455	-0.7475	1.2035	1.3905	1.2605	0.9415	-0.0095	-0.1775	0.5425	0.4285	-0.1425	0.3805	0.3875	-0.9825	-0.4715	-0.9385	-0.8205	-0.4865	-0.6235	-0.3575
Tmem86a||ILMN_2645662	0.413	-0.845	0.273	1.492	1.978	2.344	1.15	-0.006	-0.036	1.95	0.963	1.244	-0.467	0.006	-1.242	-1.188	-1.17	-0.674	-0.976	-0.991	-0.372
Ptpre||ILMN_2826916	0.285	-0.39	0.042	1.046	0.901	1.194	0	0.17	0.127	0.495	-0.061	0.964	-0.325	0.543	-0.725	-1.109	-0.579	-0.815	-1.158	-0.685	-0.577
Itga6||ILMN_1231492	0.482	-0.045	0.003	0.506	0.867	1.025	-0.021	-0.058	0.429	1.106	-0.003	0.297	0.18	0.483	-0.773	-1.002	-0.757	-0.745	-0.815	-1.052	-1.025
Fam110c||ILMN_2757634	0.154	-0.565	-0.115	0.006	0.425	0.675	0.44	0.404	0.558	0.36	-0.006	0.364	0.198	0.527	-0.525	-0.417	-0.643	-0.611	-0.662	-0.47	-0.418
5330417C22Rik||ILMN_1258347	0.28	-0.451	0.301	0.677	1.813	1.535	1.274	1.208	1.186	1.46	-0.802	2.024	-0.275	1.677	-0.842	-1.124	-1.065	-1.12	-1.1	-1.263	-1.013
Spred1||ILMN_2490252	-0.154	-0.337	-0.19	0.479	0.317	0.514	0.38	0.407	0.314	0.488	-0.512	0.48	-0.379	0.466	-0.487	-0.408	-0.514	-0.678	-0.408	-0.633	-0.204
Akr1c18||ILMN_1260323	-0.801	-0.336	2.494	2.814	2.746	2.414	2.881	-1.926	2.746	2.664	-1.477	2.682	-0.745	1.18	-0.3	-2.302	-2.651	-0.704	-2.724	-1.247	-0.759
Sparc||ILMN_1243212	-0.6865	-0.2375	0.9545	1.7195	2.1655	2.3515	2.1075	-0.4825	0.5035	0.6925	-0.7805	1.1605	-0.0515	-0.3795	-0.2385	-0.7725	-0.8835	-0.8985	-0.8585	-0.8715	-0.5775
Sparc||ILMN_3059326	-0.3855	-0.2915	1.0855	2.2955	3.0025	3.0605	2.4505	-1.1605	0.1555	0.5635	-1.7185	1.4215	-0.5625	-0.0735	-0.0325	-0.8585	-1.5675	-0.8875	-1.4095	-0.8225	-0.5805
Sparc||ILMN_3136561	-0.5625	-0.1545	1.5075	1.5945	2.0375	2.1995	1.9355	-1.4705	0.3115	-0.0125	-1.5635	1.5745	-0.2245	-0.4705	-0.7885	-1.5675	-1.9745	-1.2645	-1.3215	-1.4825	-1.1995
Apom||ILMN_2769418	-0.3965	0.0905	0.2385	0.3835	0.7165	0.6295	0.6105	-0.7195	0.2495	0.6715	-0.0175	0.6055	-0.6335	0.9575	-0.5985	-1.0315	-0.6185	-0.5825	-0.6185	-0.0785	-0.1545
Apom||ILMN_2916782	-0.1815	0.1065	0.5665	0.8335	1.1465	1.1275	1.0065	-0.8385	0.1575	0.7625	-0.2275	1.0535	-0.9825	1.0625	-0.3985	-1.0815	-0.6185	-0.6155	-0.8215	0.1005	-0.1315
Adck4||ILMN_1214631	0.107	0.255	0.844	0.659	1.036	1.293	0.711	-0.378	0.159	0.201	-0.052	0.718	-0.999	0.528	-0.515	-0.598	-0.993	-0.531	-0.462	-0.32	-0.562
Pold4||ILMN_2777247	-0.1675	0.3055	0.5105	1.7375	1.3885	1.4625	1.2405	-0.9115	0.4955	0.2965	-0.2765	0.8365	-0.7795	0.9045	-0.3435	-1.0065	-1.3535	-1.0695	-1.1625	-0.7135	-0.6145
5330417C22Rik||ILMN_3160472	0.4065	-0.0505	0.6505	0.6635	1.6135	1.7035	1.4165	0.0505	1.1475	0.7285	-1.2325	1.2565	-0.9785	1.0185	-1.2135	-1.2765	-1.1235	-1.2985	-1.1005	-1.3675	-1.0035
Kif5c||ILMN_1216662	0.0215	-0.0225	0.4005	1.0115	1.5595	2.2145	1.5825	-0.9155	0.8465	0.4985	-0.9325	2.1535	-0.0215	0.4185	-1.3225	-1.7125	-1.6215	-1.2885	-1.7335	-1.4485	-0.9895
A130090K04Rik||ILMN_2506039	-0.261	-1.409	1.029	0.378	1.401	1.756	1.732	0.634	0.992	0.731	-0.485	1.03	-0.669	0.125	-0.944	-1.294	-1.367	-1.158	-1.258	-0.975	-1.064
Tlr1||ILMN_1236908	0.424	-0.644	0.323	0.506	1.014	0.681	1.125	-0.407	0.057	0.671	-0.342	0.909	-0.855	0.25	-0.975	-1.034	-0.883	-1.122	-1.135	-0.779	-0.767
Glipr1||ILMN_1215807	0.11	-0.909	0.975	0.666	1.342	1.703	1.015	-0.064	-0.047	0.259	-0.084	1.017	-0.532	0.047	-0.685	-1.08	-1.18	-1.001	-0.821	-0.498	-0.69
Arpc1b||ILMN_1227836	-0.1925	-0.5065	0.5565	0.2865	0.7705	1.0595	0.6355	-0.3285	-0.1225	0.5405	-0.1475	0.4815	-0.1675	0.5105	-0.7475	-0.6435	-1.0345	-0.6245	-0.5615	-0.4385	-0.2975
Arpc1b||ILMN_2860480	0.2495	-0.6695	0.4585	0.6795	0.7175	1.0375	0.6775	-0.2175	0.0345	0.6715	-0.2245	0.4945	-0.2635	0.0625	-1.0295	-1.0255	-1.2855	-0.9435	-0.6425	-0.6765	-0.5725
Prkab1||ILMN_2653081	0.2445	-0.3955	0.2485	0.1665	0.6075	0.6485	0.4695	-0.0555	0.8665	0.1705	-0.1725	0.4325	-0.2935	0.0145	-0.3855	-0.5965	-0.6585	-0.6725	-0.5325	-0.4785	-0.3845
Tnfsf12-tnfsf13||ILMN_2492170	-0.2665	-0.0115	0.2225	0.6175	1.3255	1.4925	1.6705	0.0115	-0.2875	1.4015	0.5955	1.0585	-1.1205	0.8315	-1.3525	-2.1365	-1.8435	-1.4215	-1.7465	-1.3265	-1.0825
Sgsm1||ILMN_2692078	-0.09	0.203	0.484	0.746	0.626	1.514	0.833	-0.223	-0.114	0.995	-0.584	1.053	-0.681	0.491	-0.66	-0.719	-0.786	-0.542	-0.718	-0.503	-0.88
LOC381738||ILMN_2538938	-0.1225	-0.0075	1.1575	0.7625	0.7295	1.0175	0.9205	-0.2275	0.0075	1.1065	0.0405	0.4955	-0.8365	0.2815	-0.4345	-0.6065	-0.7005	-0.6845	-0.7895	-0.5825	-0.5875
Miox||ILMN_2640116	-0.1175	-0.0975	2.2945	1.2195	2.4715	2.1055	2.0695	-0.1505	-0.4105	2.6625	0.0975	1.4665	-0.6815	0.6455	-0.8415	-0.7615	-0.7575	-0.8905	-0.9005	-0.6825	-0.6195
Abhd5||ILMN_2739295	0.5015	0.0845	0.6675	0.4715	1.1665	1.4835	1.2595	-0.5415	-0.5665	1.6835	-0.4705	0.4065	-0.4335	0.1825	-0.7645	-0.7195	-0.9575	-0.6975	-0.8375	-0.6105	-0.8975
Chmp6||ILMN_1251583	-0.4635	-0.4135	0.1535	0.8125	0.9165	1.1475	1.1425	0.1895	-0.2135	1.3705	-0.1795	0.4455	0.0585	0.7445	-0.1405	-0.3915	-0.2935	-0.3885	-0.4765	-0.1665	-0.3275
Cd40||ILMN_3115796	-0.265	-0.705	0.58	1.388	1.768	1.283	1.165	-0.399	0.647	1.437	-0.106	0.987	-0.346	1.049	-0.298	-0.453	-0.59	-0.507	-0.624	-0.604	-0.576
B930041F14Rik||ILMN_1250201	-0.7065	-0.9245	-0.0715	1.3755	1.9095	0.9665	0.9375	0.4055	0.5595	1.3845	0.0725	0.6125	-0.3065	1.2725	-0.3115	-0.7095	-0.7755	-0.5915	-0.9195	-0.6615	-0.5735
Pgm3||ILMN_1249694	0.235	0.339	-0.068	0.396	0.709	0.729	0.133	-0.222	-0.341	0.801	0.077	0.227	-0.51	0.611	-0.226	-0.227	-0.319	-0.448	-0.261	-0.421	-0.432
5430433E21Rik||ILMN_1253136	0.1725	0.6645	0.1815	0.7395	0.9245	0.8255	0.4385	-0.5985	-0.1385	0.3605	0.5465	0.8555	0.2525	1.3955	-0.5245	-0.6155	-0.6865	-0.4175	-0.6515	-0.6485	-0.5295
Mobkl2b||ILMN_2900854	-0.0315	0.5265	0.4425	0.8575	0.5255	1.1335	0.4115	-0.1675	-0.1995	0.4265	0.3625	1.0675	0.0075	0.9245	-0.5505	-0.6805	-0.8245	-0.9735	-0.3725	-0.5165	-0.7245
6330562C20Rik||ILMN_2643227	-0.0925	0.2955	0.2295	0.5285	0.2085	0.5785	0.4325	-0.3495	-0.2975	0.6685	0.0175	0.3885	-0.6095	0.6925	-0.3355	-0.6565	-0.2415	-0.4775	-0.4815	-0.4805	-0.5795
Rnf181||ILMN_2682063	-0.081	0.133	0.149	0.503	0.483	0.481	0.292	-0.059	-0.4	0.384	0.3	0.6	-0.296	0.374	-0.193	-0.371	-0.312	-0.376	-0.497	-0.257	-0.559
Bok||ILMN_2772077	-0.2145	0.7885	0.0105	1.3765	0.7445	1.1565	0.5175	-0.0035	-0.1105	1.1055	0.3245	1.6365	0.3375	0.9905	-0.4695	-0.9585	-0.2375	-0.7215	-0.5005	0.1385	-1.0455
Rab3d||ILMN_2588737	0.426	0.337	-0.031	1.335	1.109	1.564	0.909	-0.53	-0.116	0.867	-0.059	-0.183	-0.134	1.193	-0.892	-0.931	-1.192	-0.851	-0.962	-0.79	-0.695
Rras||ILMN_2658804	-0.0635	0.4885	0.1065	0.7215	0.7015	0.7655	0.1825	-0.3135	-0.0905	-0.0945	-0.0175	0.2135	-0.2915	0.3695	-0.5735	-0.4815	-0.8305	-0.6225	-0.4035	-0.3415	-0.4505
LOC624662||ILMN_2673668	0.2885	0.1025	0.1895	0.8715	0.8115	0.5385	0.2855	-0.5775	-0.3615	0.3295	-0.2145	0.2935	0.1945	0.6015	-0.1845	-0.3725	-0.4155	-0.3685	-0.4745	-0.2295	-0.3845
Aebp1||ILMN_2873822	-0.171	-0.223	0.305	0.345	1.26	0.285	1.294	-0.909	0.112	0.291	-0.275	0.335	-0.587	1.244	-0.543	-0.811	-0.872	-0.971	-0.86	-0.5	-0.941
Fmnl3||ILMN_2599659	-0.4275	-0.5565	-0.0135	0.0125	0.2255	0.4375	0.8735	-0.4105	0.0605	0.7305	-0.1595	0.4405	-0.2325	0.6045	-0.6315	-0.7445	-0.5805	-0.6525	-0.6295	-0.4985	-0.8485
Fmnl3||ILMN_2599657	-0.3115	-0.2685	0.1765	0.0615	0.2655	0.4455	0.9025	-0.3895	0.0375	0.6065	-0.1455	0.1995	-0.2585	0.5705	-0.3855	-0.4875	-0.5585	-0.4515	-0.2915	-0.5125	-0.6575
Ppp1r9b||ILMN_2592507	-0.009	-0.396	0.217	0.24	0.22	0.32	0.316	-0.237	0.237	0.192	-0.383	-0.146	-0.289	-0.133	-0.619	-0.454	-0.522	-0.642	-0.454	-0.582	-0.348
EG632778||ILMN_3161671	-1.274	-1.467	0.807	1.514	1.125	0.617	0.729	-1.589	0.101	1.117	-1.701	0.637	-2.043	-0.474	-1.122	-2.38	-2.063	-1.944	-2.423	-1.77	-1.847
Aig1||ILMN_1227386	-0.012	0.245	0.456	1.104	0.525	0.36	0.136	-0.668	0.158	0.523	-0.094	0.056	-0.257	0.496	-0.645	-0.877	-0.928	-0.759	-0.885	-0.657	-0.557
Rhoc||ILMN_2790097	0.595	-0.074	0.579	0.92	1.025	0.829	0.216	-1.089	0.055	0.045	-0.469	-0.023	0.023	-0.117	-0.877	-0.998	-0.811	-0.563	-0.82	-0.955	-0.909
Smox||ILMN_1247267	0.2705	-0.2475	0.9995	0.9255	1.0825	0.7125	0.1825	-0.7585	-0.1185	0.8705	-0.6665	-0.0385	0.0895	0.0025	-0.7225	-1.0805	-1.1265	-0.9985	-1.0135	-0.7695	-0.9355
Smox||ILMN_2597030	0.2165	-0.3155	0.9295	0.5945	0.9655	0.8435	0.2045	-0.9295	0.0855	0.9485	-0.7025	0.0205	0.2275	-0.0645	-0.8375	-0.7135	-1.1915	-0.5625	-1.0575	-0.6825	-0.9525
LOC100046741||ILMN_2677472	-0.204	-1.372	0.064	1.629	1.469	0.778	-0.097	-1.398	0.437	1.175	-1.323	-0.007	0.05	-0.322	-1.561	-1.77	-1.826	-1.328	-1.762	-0.772	-1.826
Cd276||ILMN_1259610	0.4055	-0.1355	0.2065	0.5615	0.3375	0.5495	0.4535	-0.2375	-0.1995	0.0015	-0.4635	0.1625	-0.3135	-0.3885	-0.7425	-0.9655	-0.5625	-0.5665	-0.8745	-0.5875	-0.7555
Lgals1||ILMN_2619107	-0.1355	-0.0095	0.5315	0.6765	0.0095	0.2295	-0.3305	-1.1915	0.3835	0.6385	-0.8355	-0.1635	0.1625	-0.1025	-0.4555	-1.1015	-1.7135	-1.5555	-1.5125	-1.3315	-1.1585
Cdkn2b||ILMN_1227240	-0.117	-1.564	2.002	2.749	1.84	2.044	1.295	-0.778	0.795	1.699	-1.711	2.083	0.28	-1.576	-0.395	-1.802	-1.91	-1.473	-1.721	-1.721	-1.243
Casc4||ILMN_1246107	0.882	-0.833	0.009	1.494	0.753	0.81	0.521	-0.568	0.325	1.213	-0.626	0.445	0.079	-0.772	-0.844	-0.522	-0.817	-0.623	-0.656	-0.638	-0.755
Lrrc8a||ILMN_2895213	0.5945	0.6165	0.1415	0.3565	0.7085	0.7985	0.0285	-0.2695	0.2155	0.2455	-0.4485	-0.4525	-0.4875	0.2585	-0.0605	-0.2165	-0.0745	-0.0285	-0.1715	-0.2315	-0.1035
1700019H03Rik||ILMN_2999818	0.1855	0.5775	0.0795	0.3535	0.8525	0.5215	0.2405	-0.1675	-0.2545	0.1295	-0.4335	-0.1285	-0.3495	0.1465	-0.6385	-0.2135	-0.3885	-0.0745	-0.4605	-0.2575	-0.5195
1700019H03Rik||ILMN_2466052	0.3865	0.7385	0.3145	0.4655	1.1815	0.8415	0.4605	0.0455	-0.3215	0.3985	-0.4725	-0.2685	-0.5075	0.1075	-0.0425	-0.3405	-0.2825	-0.2065	-0.4935	-0.1075	-0.4505
EG630499||ILMN_2588130	0.467	0.014	0.425	0.413	0.413	0.156	0.199	-0.425	-0.469	0.161	-0.511	-0.206	-1.698	-0.333	-0.176	-0.222	-0.187	-0.148	0.068	-0.069	-0.206
Pnpla7||ILMN_2695047	-0.0425	0.5045	0.8165	0.8525	1.3565	0.3805	0.0885	-1.3605	-0.6175	0.6585	-0.9405	0.1205	-2.3955	0.2395	-0.0645	-0.3655	-0.1075	-0.3815	-0.2705	0.0425	-0.6785
Klk1b4||ILMN_1238736	0.4615	-0.1365	0.6425	0.7995	1.3205	0.8985	0.0965	-0.7165	-0.8765	0.7465	-0.5475	0.8345	-0.9535	0.1235	-0.0515	-0.2655	-0.8305	-0.3455	-0.2885	-0.1245	-0.4445
Klk1b4||ILMN_2697256	0.7315	-0.1555	0.9995	1.1275	1.5795	0.9295	0.6075	-0.9855	-0.7965	1.0455	-0.8065	1.0615	-2.3885	0.4975	0.0165	-0.6705	-1.3765	-0.5245	-0.5295	-0.4715	-0.8325
Klk1b4||ILMN_1253983	0.681	-0.166	1.087	1.089	1.586	0.878	0.48	-0.851	-0.741	0.972	-0.749	0.912	-1.692	0.45	-0.021	-0.431	-1.257	-0.504	-0.201	-0.456	-0.847
Klk1b5||ILMN_2731191	0.7385	0.0265	0.8715	0.9255	1.5735	0.7255	0.4235	-0.5935	-0.7305	0.6025	-0.5585	0.4315	-1.1235	0.1965	-0.0655	-0.1425	-0.8965	-0.4515	-0.3495	-0.0215	-0.6975
Klk1b8||ILMN_1216962	0.731	-0.068	0.97	1.049	1.647	0.729	0.463	-1.033	-0.66	0.657	-0.817	0.194	-1.266	0.221	0.109	-0.329	-0.905	-0.506	-0.334	-0.046	-0.719
Klk1b5||ILMN_1255129	0.7475	-0.0155	1.0715	1.1535	1.6315	0.8685	0.6365	-0.5455	-0.4875	0.8815	-0.6105	0.4385	-0.9475	-0.0915	0.3155	-0.1585	-0.4835	-0.1975	-0.0205	-0.1145	-0.3935
EG226654||ILMN_1243926	0.154	0.78	0.86	1.686	1.763	1.716	1.119	-0.504	-1.179	1.02	-0.806	1.147	-2.233	0.605	-0.019	-0.656	-0.933	-1.117	-0.578	0.019	-0.785
Vamp5||ILMN_1232901	0.04	-0.044	0.551	0.291	0.413	0.272	0.315	-0.578	-0.001	-0.294	-0.242	0.404	-0.695	-0.107	-0.211	-0.474	-0.478	-0.412	-0.294	0.053	-0.295
Avpi1||ILMN_2813186	-0.001	0.045	0.581	0.732	0.96	0.421	0.212	-0.727	0.541	0.001	-0.346	-0.029	-0.916	-0.138	-0.15	-0.217	-0.164	-0.322	-0.181	-0.085	-0.462
Avpi1||ILMN_2755585	-0.0435	-0.0625	0.4195	0.7305	0.9615	0.5155	0.4445	-1.0045	0.5665	0.1025	-0.5175	-0.0065	-1.2515	0.0065	-0.0665	-0.3505	-0.2285	-0.4065	-0.3685	-0.0495	-0.4555
Tubb2b||ILMN_2588051	0.72	-0.02	0.445	0.597	1.328	0.098	-0.003	-1.484	0.002	0.689	-0.899	-0.393	-1.175	-0.318	0.076	-0.309	-1.731	-0.85	-0.839	-0.353	-1.397
Ly6c1||ILMN_1254927	-0.0795	0.6735	0.0035	1.4825	0.7315	0.6645	0.0575	-0.4545	-0.0295	0.7515	-0.3395	-0.5745	-0.3695	0.5285	-0.3915	-0.4235	-0.7195	-0.4445	-0.5365	-0.6195	-0.7485
Apoc2||ILMN_2647820	0.039	0.026	0.068	1.306	0.926	0.91	0.411	-0.801	0.031	0.747	-0.615	0.154	-1.681	0.384	-0.463	-0.589	-0.681	-0.743	-0.77	-0.51	-0.576
Ly6a||ILMN_1255416	-0.1105	0.0325	-0.3845	0.9465	0.5055	0.5065	-0.0155	-1.0655	-0.3285	0.5245	-0.7825	-0.5215	-0.9215	0.3305	-0.4095	-0.8795	-0.9895	-0.3925	-0.7105	-0.7155	-0.9575
Timp3||ILMN_2741096	0.0345	0.2545	-0.1805	0.7475	0.4075	0.3005	0.1415	-0.4205	-0.5145	-0.0675	-0.3255	-0.1545	-0.2435	0.3185	0.1295	-0.3525	-0.2335	-0.1695	0.0315	-0.0635	-0.6835
Mmrn2||ILMN_2761918	-0.2825	0.4265	-0.4055	0.9265	0.3975	0.3945	0.2485	-0.0035	-0.0665	0.1745	-0.4605	-0.3525	-0.3995	0.6355	0.1425	0.0035	-0.5685	-0.0825	-0.0875	-0.0625	-0.7575
Pnpla5||ILMN_2850595	-0.061	0.196	0.295	0.82	0.969	0.044	-0.047	-0.498	0.084	0.955	-0.425	0.123	-0.514	-0.438	-0.197	-0.008	-0.406	-0.32	0.011	0.083	-0.519
Pnpla5||ILMN_2654454	-0.304	0.798	0.548	1.447	1.749	-0.016	0.155	-0.692	0.142	1.509	-0.847	0.313	-0.961	-0.606	0.169	-0.01	-0.968	-0.633	0.557	0.126	-0.693
Sox18||ILMN_2645321	-0.404	0.246	0.2	1.28	1.036	0.03	-0.05	0	0.19	0.64	-0.666	-0.372	-0.542	0.216	0.001	-0.116	-1.081	-0.475	0.002	-0.471	-0.799
4833422F24Rik||ILMN_2493715	-0.123	0.144	-0.029	0.496	1.588	0.61	0.361	-0.07	-0.165	0.365	-0.001	0.226	-0.058	-0.01	-0.115	-0.098	-0.1	-0.029	0.067	-0.081	0.05
5930434B04Rik||ILMN_2626683	0.0445	0.1205	0.2775	0.1045	1.6095	0.6755	0.6325	0.1075	-0.2675	0.6125	-0.1875	0.2015	-0.0925	-0.2085	-0.2845	0.3635	-0.0445	-0.2405	0.0715	0.1395	0.3395
BC040758||ILMN_3108004	-0.0255	-0.0495	0.1585	-0.0175	1.4485	0.3885	0.7365	-0.0885	-0.1785	0.3265	-0.0605	-0.0255	-0.1475	0.1265	-0.1415	-0.1435	-0.0585	-0.1795	-0.0595	0.1945	0.0875
Bcas1||ILMN_2662264	0.0455	-0.0205	0.1655	0.0295	1.4405	1.0185	0.4395	-0.0875	-0.1855	-0.0525	-0.0555	0.0855	-0.1535	-0.0275	-0.2645	-0.1415	-0.0705	-0.0875	-0.0555	-0.0155	-0.0185
BC040758||ILMN_3034303	-0.3055	-0.3385	0.1675	-0.1025	2.3535	1.0905	1.1455	0.1345	-0.1655	0.8225	-0.2025	0.1385	-0.3915	1.1405	-0.3575	-0.2585	-0.4585	-0.3815	-0.3115	-0.3395	-0.0005
Tspan2||ILMN_1234698	-0.191	-0.176	0.464	0.571	1.287	0.927	0.767	0.115	-0.019	0.004	-0.256	-0.004	0.054	0.093	0.125	-0.084	-0.286	-0.024	-0.194	-0.253	-0.036
Tnfrsf18||ILMN_2419490	0.0735	-0.0755	0.5535	1.2465	0.9475	0.8805	0.5985	-0.0685	0.1715	-0.2165	-0.1145	0.3525	-0.0875	0.3515	0.1165	-0.1525	-0.1535	-0.1335	-0.1465	-0.1225	-0.1075
Klrb1b||ILMN_2731002	0.2405	-0.0255	1.1865	1.9265	1.8735	2.3835	1.7785	-0.3455	-0.0915	0.7515	-0.0085	1.2325	-0.2455	1.3955	0.0515	-0.3515	-0.3175	-0.2635	-0.4755	0.0015	-0.3545
Klrb1b||ILMN_2646358	0.0025	-0.1625	0.7615	1.8885	1.9715	2.4595	1.5815	-0.5665	-0.0925	0.7115	-0.0025	1.1305	-0.2155	1.5005	-0.1895	-0.6435	-0.6845	-0.3255	-0.6205	-0.2335	-0.3415
Klrb1b||ILMN_1226510	0.0675	-0.1835	1.0775	2.0685	1.6585	2.3215	1.5955	-0.4635	0.0045	0.9035	-0.0045	1.1475	-0.1395	0.9015	0.0215	-0.4505	-0.6145	-0.1425	-0.4025	-0.4425	-0.3305
Tmem54||ILMN_2919393	-0.1585	-0.3065	0.5245	2.2125	1.2285	2.6655	1.8455	-0.2125	-0.1555	1.3695	-0.3525	0.2345	-0.1925	1.0345	0.5735	-0.3485	-0.3495	-0.2225	-0.3485	-0.0345	0.0235
BC024561||ILMN_2783414	0.095	-0.165	-0.011	0.635	1.809	3.185	1.91	-0.011	0.115	-0.255	-0.154	0.774	0.058	0.959	0.197	-0.165	-0.124	0.018	-0.116	-0.059	-0.078
Cxcl17||ILMN_1226394	-0.002	0.048	0.144	0.923	1.923	2.94	1.78	-0.204	-0.06	0.031	-0.05	0.58	-0.047	1.109	-0.159	-0.055	-0.147	-0.18	-0.151	0.141	0.021
Alox5||ILMN_2928453	0.031	0.056	0	0.492	1.168	1.363	0.334	-0.099	-0.148	0.168	0	0.065	-0.016	0.917	-0.045	-0.182	-0.228	-0.199	-0.146	-0.158	-0.174
Alox5||ILMN_1221016	0.0545	0.4075	0.5335	0.8625	1.5815	1.5855	0.7415	-0.1555	-0.0675	-0.2635	0.0395	-0.0175	-0.0155	0.6225	-0.0555	-0.0935	-0.0405	-0.0655	-0.1225	-0.1515	-0.0105
Wfdc12||ILMN_2948296	0.068	-0.076	-0.029	1.707	2.659	2.025	0.971	-0.15	0.95	0.194	-0.103	0.118	0.072	0.652	0.803	-0.182	-0.332	-0.113	0.009	-0.053	0.502
LOC622994||ILMN_1243314	0.226	0.06	0.025	0.934	0.925	0.865	0.686	-0.397	0.192	0.095	-0.266	0.386	0.154	-0.08	0.04	-0.125	0.027	-0.12	-0.269	0.051	-0.173
Mylc2b||ILMN_2710185	0.185	0.064	0.024	1.014	1.067	0.741	0.351	-0.395	-0.457	0.022	-0.165	0.095	-0.252	-0.052	0.042	-0.071	-0.011	-0.022	-0.23	0.013	-0.031
Mylc2b||ILMN_2710186	0.435	0.083	-0.141	1.067	1.167	0.778	0.43	-0.182	-0.459	-0.075	-0.191	0.4	0.005	0.151	-0.005	0.011	-0.199	-0.076	-0.153	0.179	-0.124
P2rx4||ILMN_2620122	0.7315	-0.0705	-0.1385	0.8505	0.9525	0.9065	0.5505	0.0205	-0.4235	0.1535	-0.0495	0.2075	0.0425	0.0065	-0.0065	-0.1875	-0.0485	-0.0075	-0.4285	0.2165	-0.1665
Cd151||ILMN_2836710	-0.186	-0.751	0.355	0.671	0.893	0.865	0.243	-0.344	0.297	-0.158	-0.072	-0.032	-0.129	0.631	0.07	-0.176	-0.216	-0.238	-0.09	0.032	-0.274
Cd151||ILMN_1235688	0.2225	-0.5295	0.4655	0.7465	0.8895	0.8505	0.4075	-0.2745	0.2205	-0.0515	-0.0665	0.0835	-0.0465	0.1045	-0.1145	-0.0625	-0.3155	-0.0745	-0.0225	-0.0835	-0.1445
Cd151||ILMN_2492403	0.2405	-0.7165	0.2535	0.5925	0.7255	0.8045	0.4075	-0.2465	0.2105	-0.0825	0.0045	0.1255	0.1115	-0.0045	-0.1135	-0.2195	-0.1295	-0.1355	-0.2615	-0.2225	-0.2085
LOC100046802||ILMN_2653725	-0.1475	-0.5205	0.7065	0.9605	1.3225	0.0975	1.4735	-0.4245	1.3075	1.9825	0.0315	1.7765	1.2905	1.5095	-0.5215	-0.9835	-1.1645	-1.0435	-0.8685	-0.8845	-1.1275
Actn1||ILMN_2844996	0.251	-0.473	0.023	0.24	0.524	0.463	0.725	0.669	-0.023	0.315	-0.268	0.382	0.088	0.029	-0.194	-0.662	-0.233	-0.475	-0.201	-0.192	-0.205
AW112037||ILMN_1225938	0.0605	-0.0395	-0.8695	0.8775	1.1255	0.9975	0.5585	0.9035	-0.3755	0.9795	0.2195	0.8775	-0.3765	0.5275	-0.9285	-0.3135	-1.0875	-0.8045	-0.3855	-1.1115	0.5335
Smpd3||ILMN_2716389	0.5485	-0.6565	-0.4595	0.7505	0.5455	0.9675	0.7925	1.4475	-0.5165	1.3225	0.2665	0.3595	-0.0035	0.9355	-0.4345	-0.7285	-0.7165	-0.7605	-0.8365	-0.8945	-0.5905
Ssbp4||ILMN_1231896	-0.1285	-1.0575	0.3165	1.1235	0.6665	0.6455	1.0325	0.8685	-0.4835	0.8445	0.3485	0.4285	-0.4145	0.9925	-0.7215	-0.9655	-0.8685	-0.9265	-1.0555	-0.8185	-0.4455
Apcs||ILMN_2896170	0.5495	-0.2705	-0.0305	0.2765	0.8315	1.0805	0.9955	0.6505	-0.5965	0.6505	0.8765	0.3575	0.5565	0.5855	-0.6345	-0.7825	-0.6395	-0.7025	-0.4815	-0.8115	0.0305
Prtn3||ILMN_2758029	1.8825	-0.5105	-0.4925	0.4075	1.6845	2.2185	1.9875	1.6825	-0.5935	1.6855	0.6005	0.8085	-0.2575	2.9265	-0.9325	-1.0405	-0.9705	-0.9015	-0.9435	-0.8955	0.1245
Aldh1l2||ILMN_2898319	0.5065	-0.1025	-0.0535	0.5535	1.9915	2.4085	1.7875	-0.1045	0.7165	1.9505	1.3075	0.2425	1.3425	0.8525	-0.6455	-0.4595	-0.4505	-0.3895	-0.4635	-0.4435	-0.5655
Il1rn||ILMN_2682566	0.567	-0.247	-0.138	0.247	1.116	1.369	0.956	0.488	0.427	0.535	-0.029	0.13	0.101	0.729	-0.159	-0.165	-0.218	-0.255	-0.06	-0.226	0.029
LOC381330||ILMN_2526987	-0.171	0.206	0.176	0.514	0.52	0.854	0.977	0.43	-0.007	0.251	0.233	0.486	1.057	0.036	-0.152	-0.328	0.007	-0.107	-0.196	-0.123	-0.131
2310040C09Rik||ILMN_1256927	-0.0955	-0.1535	-0.1315	0.5875	0.9675	1.1215	0.8315	0.2385	0.1575	0.6835	-0.1295	0.7445	0.4635	0.2505	-0.3815	-0.5385	-0.2095	-0.2895	-0.1935	-0.2395	-0.1095
Kng1||ILMN_2788221	0.0455	0.3485	-0.1845	0.6025	0.4655	0.5405	0.4765	0.2185	0.1075	0.3235	0.2945	0.4015	0.3485	-0.0205	-0.1435	-0.2805	-0.1375	-0.0655	-0.0655	-0.0995	0.1245
LOC100039751||ILMN_2540574	0.2405	0.3625	0.0245	0.7895	0.6315	0.8805	0.9005	-0.0195	0.2805	0.4135	-0.0165	0.6515	0.3415	-0.0995	-0.0695	-0.1015	-0.0135	-0.2305	0.0475	0.1365	-0.2545
9130213B05Rik||ILMN_2756704	-0.131	-0.115	0.006	0.425	0.993	0.21	1.015	0.329	0.074	0.469	-0.098	0.626	0.539	-0.191	-0.056	-0.195	-0.039	-0.028	-0.139	-0.275	-0.084
scl0001905.1_3||ILMN_1255833	0.396	-0.222	-0.597	1.375	0.995	0.912	0.366	-0.105	0.492	1.067	-0.627	-0.036	0.701	0.677	-0.147	-0.273	-0.588	-0.363	-0.527	-0.023	-0.27
Tnfrsf22||ILMN_2454204	0.5425	-0.0315	-0.0585	1.2925	0.4555	0.6025	0.1995	-0.3585	-0.1555	0.7575	-0.3725	-0.0055	0.7855	0.2865	-0.1965	-0.2415	-0.4845	-0.3475	-0.2985	-0.5185	-0.2435
Tm4sf4||ILMN_2479370	0.7415	-0.2875	-0.2025	0.8455	0.6925	0.8255	0.1315	-0.0095	0.6125	0.7695	0.4505	0.9115	1.0525	1.3015	-0.5605	-0.5465	-0.3765	-0.6275	-0.6525	-1.0625	-0.1895
Tm4sf4||ILMN_2901387	0.5395	-0.0225	-0.0115	0.9555	0.7405	0.9675	0.3955	-0.0875	0.6895	0.3875	0.3615	0.6235	0.4415	0.6635	-0.2795	-0.2675	-0.3695	-0.4905	-0.4195	-0.7645	0.0115
LOC100044475||ILMN_2596917	0.9025	-0.7985	-0.1835	1.7885	1.0155	0.8305	-0.0045	0.2815	0.6885	1.2995	0.6555	0.1975	1.1225	0.9585	-0.6165	-0.7325	-0.9025	-0.7655	-0.6165	-0.5535	-0.7865
2410008K03Rik||ILMN_2759563	-0.2925	-0.1775	0.2645	0.6695	1.3235	0.7315	0.5925	0.6315	-0.2405	1.3875	0.4325	0.6155	0.3355	1.0515	-0.1075	-0.2035	0.0275	-0.2105	-0.3325	-0.0545	-0.0875
M6prbp1||ILMN_1245528	-0.2305	-0.3185	-0.2115	0.8105	1.0615	1.0605	0.4925	0.4395	-0.1635	1.0375	0.3345	0.3465	0.6165	0.2815	0.2935	-0.0115	-0.1255	-0.0965	-0.0715	0.0705	-0.0485
D10Ertd610e||ILMN_1259949	-0.0365	-0.2935	0.1175	0.5405	0.9295	0.2355	0.1095	-0.2045	-0.0295	0.8595	0.4065	0.5825	0.3515	0.9935	-0.0625	-0.2775	-0.3925	0.0015	-0.1305	-0.1945	-0.4135
Kdelr3||ILMN_2675697	0.09	-0.465	0.261	1.413	1.885	0.959	-0.016	-0.575	0.029	1.763	-0.074	-0.1	0.513	1.942	-0.623	-0.453	-0.391	-0.494	-0.373	-0.432	-0.557
Fbxo6||ILMN_2660175	-0.0175	-0.2895	-0.2105	0.7335	0.9125	0.9325	0.3695	0.0175	-0.4745	0.8785	0.6355	0.9495	1.4055	1.4765	-0.0635	-0.2575	-0.2385	-0.2835	-0.1075	-0.0545	-0.0705
Hcn2||ILMN_2672624	-0.076	-0.244	-0.069	0.462	0.73	0.697	0.239	0.113	-0.139	0.753	0.46	0.087	1.088	1.507	-0.204	-0.27	-0.026	-0.268	-0.214	-0.046	-0.245
Slc35c1||ILMN_2675249	0.0145	-0.0935	-0.1585	0.8145	1.0425	1.1605	0.3765	0.3135	0.1095	0.9245	-0.0875	0.4105	0.7265	1.4125	-0.2955	-0.3715	-0.3195	-0.3765	-0.3855	-0.3715	-0.0145
Cope||ILMN_2944646	-0.321	0.004	0.253	0.288	0.285	0.424	0.459	0.109	0.004	0.689	0.341	0.417	0.578	0.908	-0.132	-0.431	-0.086	-0.279	-0.201	-0.129	-0.33
D330045A20Rik||ILMN_2706677	-0.19	0	-0.392	0.024	0.73	0.73	0.525	-0.169	0.282	-0.343	0.024	-0.011	0.375	1.068	-0.278	-0.265	-0.268	-0.363	-0.424	-0.226	-0.393
Slc41a3||ILMN_2647533	0.2215	0.0105	-0.1365	0.7175	1.4695	1.1365	0.8035	-0.1085	1.1885	0.7505	0.3015	0.8935	0.1445	2.3075	-0.5375	-0.6955	-0.5395	-0.6585	-0.7975	-0.4925	-0.3545
Slc41a3||ILMN_3154553	0.4895	0.3465	0.1825	0.4355	1.4435	0.8995	0.7735	-0.3005	1.1015	0.2745	0.0545	0.9685	-0.0545	2.3525	-0.9315	-0.8755	-0.8805	-0.8855	-1.0355	-0.5865	-0.4265
1700045I19Rik||ILMN_2967255	0.0575	-0.1475	-0.0555	-0.1005	1.2985	0.8835	0.4215	0.2545	1.0205	-0.2125	0.5065	0.2905	0.2405	1.0275	-0.2305	-0.1845	-0.0225	-0.1405	-0.1875	0.0105	0.0215
2010204K13Rik||ILMN_1246382	0.1375	-0.3585	0.4965	0.5575	0.7375	0.4315	0.1135	-0.0385	-0.3615	0.6895	-0.4365	0.0385	-0.2125	0.6545	-0.3575	-0.4595	-0.2665	-0.3475	-0.2655	-0.4005	-0.2585
Trib3||ILMN_1244279	0.425	-0.118	0.31	0.469	0.589	0.527	0.016	-0.561	-0.417	1.082	-0.747	0.221	0.209	0.587	-0.14	-0.696	-0.5	-0.477	-0.838	-0.643	-0.324
C330008K14Rik||ILMN_2618148	0.0325	-0.4795	0.0675	1.0415	1.2005	0.3595	-0.0935	0.2245	0.3955	1.2335	-0.7965	0.3625	0.5285	1.4235	-0.3505	-0.7055	-0.8995	-0.7055	-0.5995	-0.7205	0.0785
Prelid2||ILMN_2615672	0.8635	0.0155	0.4315	0.6755	0.9095	0.1215	-0.2135	0.2255	0.5945	1.2365	-0.9095	-0.0155	0.1615	0.9855	-0.4355	-1.0655	-1.1345	-1.0145	-1.0125	-0.7945	-0.2825
Pla1a||ILMN_2974343	-0.0325	-0.3415	0.0265	-0.4355	0.8945	0.8015	0.5015	0.3645	1.0935	0.2635	0.8285	0.3275	-0.4495	0.6225	-0.5175	-0.8115	-0.4005	-0.8185	-0.4735	-0.1865	-0.3195
A130090K04Rik||ILMN_1230881	-0.0715	-0.2035	0.2765	0.1545	0.3515	0.8045	0.9685	0.3835	0.5805	0.2905	-0.1015	0.2585	-0.2255	0.0295	-0.0905	-0.0885	-0.1915	-0.0365	-0.1215	-0.1685	-0.1775
Ddx25||ILMN_1237338	-0.0355	-0.7055	-0.2855	-0.3715	2.1865	1.7265	1.9485	0.0425	2.5375	1.7765	-0.5875	0.7575	-0.4705	1.4735	0.5335	-0.5805	-0.5895	-0.6365	-0.4815	-0.4505	-0.3105
Itih5||ILMN_2752371	-0.0465	-0.2595	0.3395	0.1525	1.3055	0.8345	0.4705	-0.3705	0.6915	0.6235	-0.1975	0.6355	-0.2225	-0.0745	-0.2705	-0.2465	-0.4615	-0.4055	-0.2405	-0.0935	-0.1885
Snx20||ILMN_1239963	-0.0215	-0.3885	0.3195	0.2025	1.4625	1.2225	1.0005	-0.0795	0.8855	0.3605	-0.1495	0.0225	-0.1395	0.1635	-0.1315	-0.2235	-0.3625	-0.0945	-0.2275	-0.2975	0.0365
A830007P12Rik||ILMN_1219067	-0.25	-0.598	-0.003	-0.386	1.651	0.795	0.474	0.311	0.977	0.334	-0.665	0.488	-0.155	-0.131	-0.097	-0.406	-0.611	-0.428	-0.146	-0.521	-0.316
Igsf9||ILMN_2804166	0.0065	-0.0465	-0.0025	-0.0205	0.3985	0.4235	0.0475	0.0865	0.4415	0.1975	0.0245	0.0305	0.0405	-0.0915	-0.0875	-0.0275	-0.2435	-0.0365	-0.0265	0.0025	-0.1195
Crim2||ILMN_2907964	-0.0765	-1.2425	-0.4215	0.9735	2.0015	1.1305	1.0635	0.8775	0.8665	1.5605	0.1005	1.6005	-0.5745	-0.1425	0.1405	-0.0065	0.0065	-0.3785	-0.4315	0.2665	-0.4125
Fgfr2||ILMN_2609887	-0.214	-0.358	0.325	0.547	0.981	0.256	0.168	0.607	1.075	0.523	-0.028	0.978	-0.415	-0.157	0.131	-0.065	-0.028	-0.074	0.018	0.006	-0.163
Fgfr2||ILMN_1225071	-0.424	-0.607	0.271	1.062	1.132	0.712	0.261	1.251	1.867	1.567	0.573	1.988	-0.707	0.451	-0.205	-0.298	-0.098	-0.131	-0.283	-0.168	-0.205
1110012J17Rik||ILMN_1257630	0.0895	0.0065	0.6405	1.9725	1.6985	1.1655	0.2955	-0.1275	1.3205	0.9915	-0.3165	1.8325	-0.1295	-0.2115	-0.0065	-0.1895	-0.1255	-0.3095	-0.2565	-0.1995	-0.2145
Psmb8||ILMN_2693940	-0.2355	-0.4255	0.1295	0.5015	0.7775	0.4475	0.3125	0.3565	0.5005	0.7455	0.0715	0.6845	-0.6705	-0.2355	-0.1175	0.0105	-0.1595	-0.0005	-0.0035	-0.1725	0.7295
Wnk4||ILMN_2518744	-0.4705	-1.0955	0.2955	0.6425	0.7805	0.5425	0.8375	-0.0555	1.0905	0.7985	-0.7005	1.5085	-0.5615	0.2585	-0.3455	-0.7655	-0.2375	0.1305	-0.7415	0.0135	-0.2585
Csn3||ILMN_2854811	0.2005	-1.0565	3.0505	1.3285	-0.3875	3.8465	2.4345	0.8805	5.0805	3.7265	-0.9525	1.7395	-0.9895	-0.3785	0.6915	-1.2955	-1.4435	-1.2475	-1.0275	-1.2165	-0.8625
Csnk||ILMN_2621622	0.1845	-1.8635	3.0685	1.6915	-0.1845	4.1225	2.7525	1.3045	5.1215	4.3455	-0.8725	2.1985	-0.5055	-0.2965	1.0455	-1.9505	-1.9835	-1.6245	-1.3865	-1.9755	-0.9765
Cdh17||ILMN_2648968	-0.0455	-0.0365	0.5915	0.7205	0.3435	0.2895	0.3405	-0.1865	1.3455	0.3345	0.0685	0.0505	-0.0535	-0.0475	-0.0525	-0.1595	-0.0055	-0.1725	-0.1615	-0.1145	-0.1255
Camk2n2||ILMN_1241161	-0.006	-0.706	0.658	0.767	0.125	0.813	0.289	-0.538	2.313	1.232	-0.033	-0.131	-0.146	0.963	-0.597	-0.483	-0.323	-0.118	-0.65	-0.236	-0.293
Syde1||ILMN_2596183	-0.262	-0.401	0.649	0.738	0.535	0.474	0.728	-0.027	1	-0.185	-0.332	0.622	0.15	-0.347	-0.106	-0.119	-0.32	0.027	-0.247	-0.319	-0.339
LOC100045542||ILMN_1239716	0.02	-0.179	-0.06	-0.017	0.472	0.738	0.532	0.668	0.866	0.454	0.017	1.145	0.559	-0.115	-0.324	-0.76	-0.52	-0.552	-0.225	-0.279	-0.328
Ifi44||ILMN_2680136	0.7535	-0.2915	-0.3895	-0.0235	0.4435	0.5605	0.3785	-0.0605	1.0385	-0.0465	0.4835	0.6595	-0.0095	0.0095	-0.4915	-0.5435	-0.4135	-0.6795	-0.6145	-0.3125	-0.3195
Il33||ILMN_1259747	-0.04	0.133	-0.076	0.645	1.013	1.249	1.028	0.499	3.678	0.069	-0.293	1.014	1.208	0.04	-0.654	-0.741	-1.253	-0.857	-0.821	-0.782	-0.731
Stambpl1||ILMN_1252400	0.2895	-0.5805	0.2755	0.7125	0.6115	0.6825	0.0365	-0.1945	0.9755	0.6265	0.0295	0.6585	0.4175	0.4005	-0.1925	-0.5395	-0.3715	-0.4105	-0.3645	-0.2265	-0.2435
5730528L13Rik||ILMN_1222594	-0.003	-1.003	0.084	0.862	0.723	0.836	0.235	0.003	1.806	1.052	-0.937	1.089	1.191	0.289	-0.811	-1.088	-1.122	-0.967	-1.008	-1.105	-0.926
Fst||ILMN_1228958	-0.6155	-0.8835	0.2275	1.1675	0.5895	1.1405	0.9015	-1.1115	2.4925	-0.2755	-0.3755	1.4085	0.2705	0.3535	-0.1105	-1.1805	-1.3425	-1.2355	-0.9795	-0.8385	-0.8285
Gcap27||ILMN_1230119	0.128	-0.436	0.104	0.542	0.951	0.815	0.325	-0.075	1.116	0.073	0.363	0.115	0.374	0.259	-0.528	-0.721	-0.573	-0.655	-0.568	-0.521	-0.742
Ngfrap1||ILMN_2943599	0.1115	-0.4165	0.3815	0.5415	1.0325	0.8765	0.4005	-0.0235	0.9545	0.0095	0.3685	0.3255	0.3245	-0.1325	-0.3745	-0.4065	-0.4385	-0.4435	-0.3915	-0.5475	-0.7145
Slpi||ILMN_1256817	-0.3665	-1.0765	1.4095	2.1975	3.9945	2.2055	1.4375	-0.6795	3.7155	-0.7245	0.2715	2.8345	2.5505	1.5385	-1.5215	-1.2825	-1.7885	-2.1005	-1.9725	-1.5375	-0.9205
BC023892||ILMN_1242130	0.252	0.003	-0.003	0.266	0.964	0.738	1.127	0.242	1.097	-0.144	0.471	1.252	0.522	0.536	-0.476	-0.51	-0.534	-0.357	-0.474	-0.343	-0.318
Il1rn||ILMN_3072427	0.029	-0.631	0.086	0.457	0.62	2.334	1.385	0.552	2.42	0.092	1.271	1.403	-0.029	1.193	-1.661	-1.802	-1.795	-1.567	-1.769	-1.627	-0.804
BC023892||ILMN_2502471	0.4865	-0.1295	0.1675	0.2535	0.7245	0.5595	1.2995	-0.1665	1.4495	-0.3075	0.2675	1.2665	0.7645	0.7425	-0.9215	-1.1485	-1.0735	-1.0385	-0.7885	-1.3215	-0.6215
Wsb1||ILMN_1250815	0.183	-0.439	0.478	-0.038	0.057	1.082	0.501	-0.252	1.636	-0.211	0.295	1.608	0.881	0.701	-1.061	-1.533	-0.623	-0.997	-0.784	-1.324	-0.493
Cd9||ILMN_2725414	0.3305	-0.5635	-0.1795	0.0445	0.6785	0.9005	0.4835	-0.3095	1.3525	0.2535	0.2775	0.3945	0.1755	0.3235	-0.7745	-1.3025	-1.1305	-0.3445	-0.6685	-0.8045	-0.0865
LOC100045542||ILMN_1230893	0.0225	-0.1555	0.0035	0.1735	0.6025	0.7375	0.4575	-0.1575	0.6465	-0.2035	-0.2615	0.6685	-0.1685	-0.0035	-0.3305	-0.7215	-0.3325	-0.4995	-0.4475	-0.1885	-0.4795
Dcp1b||ILMN_3062378	0.1615	-0.4155	-0.1665	0.1435	0.1285	0.2985	0.2415	0.2785	1.0595	0.0835	0.2765	0.9325	0.9015	0.6195	-0.2235	-0.4185	-0.6805	-0.3955	-0.3165	-0.2145	0.0215
Afp||ILMN_1245472	-1.2025	-0.2375	0.7335	2.4825	1.5815	2.2355	2.4325	0.2375	2.4015	-1.4515	-0.2605	0.9975	1.0295	-2.5645	-2.2105	-2.5865	-2.4445	-2.2105	-2.3405	-2.0575	-1.6165
Panx1||ILMN_2647544	-0.3655	-0.4605	0.2695	0.6745	0.2855	0.8645	0.5725	-0.2945	0.7375	0.2715	0.3645	0.2795	0.0915	-0.3615	-0.3825	-0.4845	-0.5275	-0.3715	-0.4735	-0.5505	-0.3295
Atpif1||ILMN_1250068	-0.3915	0.2835	-0.0125	0.7925	0.9775	0.4045	0.3085	-0.8265	0.7925	-0.1795	-0.2915	0.1495	0.3065	0.0945	-0.5915	-0.5535	-0.8895	-0.8645	-0.6465	-0.6475	-0.4035
Col4a4||ILMN_2983387	-0.0405	0.2535	0.0185	-0.1175	0.4625	0.1885	0.0455	0.2035	0.5285	-0.0185	-0.1225	0.6925	-0.2775	0.1025	-0.2545	-0.3205	-0.4285	-0.2665	-0.3795	-0.1855	-0.3855
E130010M05Rik||ILMN_1228314	0.0135	0.2385	0.0025	0.5005	1.0915	0.5605	0.4745	0.6225	0.6905	-0.0025	-0.0555	1.4785	-0.2545	-0.3725	-0.3465	-0.4875	-0.3565	-0.4115	-0.5205	-0.3445	-0.3495
2310043N10Rik||ILMN_2493030	0.718	0.136	0.453	0.279	0.523	0.796	0.948	0.406	0.737	-0.367	1.182	1.18	-0.649	-0.826	-0.68	-0.697	-1.203	-0.994	-0.938	-0.981	-1.518
Cgn||ILMN_2649148	-0.0085	0.1075	-0.1135	0.2035	-0.0545	0.4425	0.3725	-0.0345	0.2765	0.3865	0.5445	0.6135	-0.1925	-0.2295	-0.0715	-0.4925	-0.4755	-0.1055	-0.1875	-0.1215	-0.7005
Itpr3||ILMN_1228385	0.136	-0.008	0.007	-0.023	-0.007	0.472	0.364	-0.023	0.428	-0.085	-0.059	0.342	-0.201	0.009	0.074	-0.292	-0.379	-0.291	-0.188	-0.286	-0.376
4933425L03Rik||ILMN_1230276	-0.0675	0.2895	0.1025	0.3205	-0.0105	0.4655	0.7075	0.1645	0.5035	0.3225	-0.2095	0.2685	-0.3655	-0.2325	-0.4105	-0.3755	-0.5685	-0.4475	-0.2295	-0.3215	-0.3865
Smo||ILMN_2986978	-0.0635	0.4275	-0.2405	0.1775	0.3875	0.5305	0.2395	0.0065	1.2155	0.0365	0.4235	0.3035	-0.4755	-0.8795	-0.3195	-0.6635	-0.4645	-0.3555	-0.3455	-0.0915	-0.4745
C730007P19Rik||ILMN_1242564	0.9135	-1.8515	-0.9205	-1.5355	1.9275	4.0355	3.3085	0.6595	0.2675	1.9255	2.8255	2.1865	0.0075	-1.8965	-1.7045	-1.7475	-2.0045	-1.8795	-1.8015	-2.0315	-0.5685
Gprc5b||ILMN_2611767	-0.6345	-0.4735	-0.6315	0.0065	0.5395	0.7125	0.1405	-0.7425	2.0265	1.6785	0.5155	0.7725	0.3445	-0.4485	-0.4085	-0.7045	-0.8055	-0.7885	-0.8235	-0.8645	-0.5415
Casp1||ILMN_1247592	0.2415	-0.6625	-0.1055	-0.5455	0.0195	1.0575	0.2205	0.1505	2.0495	1.9415	1.3895	1.7535	-0.0615	-0.2495	-0.7925	-1.1095	-1.3835	-0.7195	-0.9035	-0.8635	-0.2435
Panx1||ILMN_2946088	-0.396	-0.505	-0.336	0.13	0.137	0.463	0.28	0.015	0.808	0.561	0.471	0.243	0.82	-0.486	-0.293	-0.612	-0.393	-0.347	-0.379	-0.198	-0.15
Parp14||ILMN_2825803	0.0205	-0.6345	-0.4535	0.0945	-0.1295	0.3575	0.0655	0.3755	0.6595	0.2515	0.5185	0.5775	-0.0025	-0.3245	-0.3935	-0.3465	-0.5685	-0.1535	-0.3145	-0.4145	0.2125
Rnf213||ILMN_1229455	0.19	-0.336	-0.72	0.112	-0.001	0.261	0.395	0.064	0.979	-0.05	0.513	0.579	0.123	-0.184	-0.268	-0.427	-0.588	-0.148	-0.178	-0.435	-0.029
Scfd1||ILMN_1257281	0.053	-0.131	-0.037	0.002	0.027	0.114	0.26	0.334	-0.047	0.453	0.07	0.381	0.274	0.195	-0.139	-0.121	-0.288	-0.377	-0.395	-0.195	-0.415
Ms4a7||ILMN_3091003	-0.2505	-0.1375	-0.4445	1.0855	0.4485	0.8645	-0.4685	0.5295	0.0935	0.3435	0.2565	0.4215	0.4055	-0.6075	-1.2285	-0.5705	-1.1885	-1.2125	-1.0725	-0.8635	-0.7755
Myh9||ILMN_2672626	0.164	0.342	-0.309	0.561	0.374	0.559	0.358	0.621	0.304	0.565	0.108	0.696	0.523	-0.274	-0.38	-0.441	-0.814	-0.63	-0.311	-0.427	-0.313
4930570C03Rik||ILMN_2912471	-0.072	-0.548	-0.364	0.895	0.802	1.205	0.799	1.02	-0.401	1.312	-0.174	0.593	0.152	-0.66	-0.372	-0.56	-0.659	-0.562	-0.975	-0.741	-0.388
B4galt6||ILMN_1250019	0.355	-0.002	-0.114	0.77	0.288	0.401	0.285	0.495	-0.112	1.158	0.002	0.229	0.441	-0.125	-0.484	-0.498	-0.484	-0.479	-0.618	-0.522	-0.273
Arpc1b||ILMN_2860479	0.0915	-0.6995	0.1345	0.3895	0.5675	0.9025	0.5435	0.1995	0.2605	1.0025	0.3275	0.5905	0.3105	-0.0415	-0.9585	-1.0155	-1.2285	-0.9905	-0.8225	-0.6695	-0.6055
Casp4||ILMN_1254655	-0.2435	-1.1555	-0.0575	0.9825	0.6025	1.4855	0.5045	1.0135	1.3425	1.5985	0.3845	0.9265	0.9905	-0.8315	-0.8135	-1.2435	-0.9905	-0.9185	-1.1955	-1.0465	-1.0175
D330050I23Rik||ILMN_2525025	0.165	-0.547	-0.004	0.137	0.002	0.563	0.633	0.301	0.373	1.006	0.025	0.656	0.367	-0.471	-0.59	-0.629	-0.19	-0.25	-0.548	-0.531	0.074
Casp4||ILMN_2811737	0.1925	-0.7595	-0.2955	1.1245	0.6385	1.0735	0.0615	0.3815	0.8085	1.2885	0.1755	0.7545	-1.0035	-1.0255	-0.9575	-0.8105	-1.0145	-0.9985	-0.9295	-0.6485	-0.8575
Sox9||ILMN_3007428	0.494	0.155	-0.005	0.098	-0.058	0.239	0.208	0.339	-0.095	0.352	0.467	0.504	0.492	-0.433	-0.561	-0.679	-0.79	-0.3	-0.53	-0.236	-0.557
Mcl1||ILMN_1216732	0.006	0.194	0.003	0.354	0.039	0.213	0.208	0.594	-0.003	0.281	0.7	0.849	0.909	-0.308	-0.534	-0.335	-0.437	-0.368	-0.474	-0.374	-0.226
Dsg2||ILMN_1221153	0.211	0.189	-0.537	-0.152	-0.156	0.009	0.196	0.987	-0.109	-0.009	1.41	0.898	1.016	-0.275	-0.563	-0.737	-0.632	-0.57	-0.285	-0.396	-0.484
Lrrc8d||ILMN_2766455	-0.023	-0.281	-0.43	0.484	-0.323	0.419	0.308	0.42	0.194	0.847	0.773	0.485	0.571	0.312	-0.228	-0.305	-0.329	-0.116	-0.274	-0.224	-0.449
Ubd||ILMN_2426853	0.502	-0.799	0.121	1.232	-0.666	1.013	0.112	1.113	0.68	1.955	2.362	1.671	1.498	-0.067	-1.211	-0.956	-0.995	-1.021	-1.094	-1.156	-0.861
Tgfb2||ILMN_1225196	-0.0145	-0.0805	-0.1215	0.1905	0.1845	0.0015	-0.0015	0.8905	0.2005	0.8355	0.0785	0.6285	0.3565	-0.2695	-0.3705	-0.2695	-0.3655	-0.4205	-0.2045	-0.1665	-0.0225
Edg5||ILMN_2773936	-0.3405	-0.3145	-0.2415	0.2725	0.2525	0.6265	0.0845	0.5475	0.1175	1.1905	0.5735	0.8505	0.5805	-0.1555	-0.3855	-0.3465	-0.2615	-0.0955	-0.2075	-0.1505	0.1155
LOC100044702||ILMN_1230278	0.1055	0.0025	0.1035	0.0105	-0.0025	0.2035	0.1425	-0.0675	0.1235	0.5295	0.1365	-0.0645	0.4845	-0.0335	-0.0595	-0.1825	-0.1415	-0.0235	-0.0635	-0.0575	-0.1605
Gramd1b||ILMN_2646411	0.4375	-0.2585	-0.0165	-0.1395	0.2305	0.3885	0.7915	0.0645	0.4195	0.8415	0.2605	0.0745	0.7085	-0.3525	-0.1405	-0.6375	-0.6185	-0.3915	-0.4765	-0.4225	-0.4645
Atxn10||ILMN_2771326	0.318	-0.138	0.207	0.095	-0.053	0.388	0.319	-0.055	0.308	0.482	0.107	0.001	0.834	-0.474	-0.324	-0.397	-0.195	-0.529	-0.573	-0.03	-0.281
Tyki||ILMN_1240864	1.4205	-0.5155	-0.3765	0.1045	0.2645	0.4625	0.4825	-0.3815	1.3245	1.2675	0.6555	0.5315	0.9135	-1.4685	-0.4095	-0.5025	-0.8745	-0.3185	-0.6205	-0.9685	-0.1015
Gvin1||ILMN_3120510	0.7915	-1.3805	0.3645	1.1125	0.0775	1.9895	1.0305	1.5745	2.1565	0.3075	1.6515	1.0405	-0.0775	1.4275	-0.9485	-1.3655	-1.6465	-0.8235	-0.7435	-1.1945	-0.2085
Il1rn||ILMN_3151270	-0.082	-0.267	0.133	-0.001	0.301	1.361	0.682	0.518	1.134	0.052	0.467	0.655	0.176	0.48	-0.197	-0.28	-0.432	-0.522	-0.249	-0.048	-0.161
LOC100043821||ILMN_1257107	-0.1735	0.0035	-0.0115	0.3945	-0.0675	2.6055	1.4855	1.0575	1.5305	-0.2595	1.0345	1.3855	0.5145	-0.1725	-0.4985	-0.2415	-0.0745	-0.4365	-0.0035	-0.3175	-0.3325
LOC280487||ILMN_1260582	-0.235	-0.202	0.006	0.575	-0.051	1.398	1.27	0.506	0.42	-0.164	0.617	0.774	0.036	-0.062	-0.366	-0.119	-0.346	-0.358	-0.232	-0.126	-0.166
Gm379||ILMN_1247074	0.2565	-0.5075	0.2115	0.0865	0.2565	0.7685	1.0025	0.5505	0.6765	-0.1595	0.4495	0.4665	-0.0415	-0.0395	-0.0535	-0.2495	-0.1605	-0.3945	0.0645	-0.0195	0.5565
Glt25d1||ILMN_1256563	0.0445	0.2175	0.2185	0.3895	0.3465	0.4315	0.1735	0.6835	0.4045	0.1235	0.5795	0.2265	0.5585	0.4455	-0.6905	-0.5205	-0.4445	-0.3335	-0.2785	-0.4145	-0.2675
Nenf||ILMN_2941728	-0.0385	0.3955	0.1695	0.3775	0.8715	0.7175	0.4345	-0.1645	-0.2645	0.5765	0.7135	0.5945	0.8785	0.4445	-0.1995	-0.1595	-0.3415	-0.7765	-0.5525	-0.4925	-0.8755
Gdpd1||ILMN_2683528	0.156	0.004	-0.397	0.093	1.208	0.845	0.937	-0.868	-0.004	1.996	0.861	0.47	0.615	0.172	-1.232	-0.982	-0.838	-0.516	-1.102	-0.571	-0.777
Sult4a1||ILMN_1258935	0.4335	-0.0885	0.9995	2.7805	2.5305	-0.2985	-0.2045	0.0305	-0.1815	3.5115	0.3325	2.0525	0.2385	-0.1385	-0.2095	-0.3565	-0.2735	-0.0435	-0.3675	-0.2085	-0.2405
Gtse1||ILMN_2908070	-0.6145	-0.0335	-0.0625	1.1655	0.5715	-0.2435	0.1795	-0.3025	-0.0105	0.8785	0.0165	0.5605	0.3625	0.1035	-0.5175	-0.5585	-0.7735	-0.4745	-0.5075	-0.5065	-0.3895
Phlda2||ILMN_2425029	-0.0445	0.2935	0.1505	0.2925	1.5095	-0.0585	-0.3625	0.3835	-0.3755	0.9295	0.4505	0.0785	-0.4775	0.2865	-0.5435	-0.5495	-0.5075	-0.4735	-0.6425	-0.2395	-0.3355
Cpne2||ILMN_2870487	-0.273	-0.138	0.131	0.38	0.995	-0.224	0.031	-0.003	0.373	0.587	0.184	0.518	-0.264	0.078	-0.47	-0.422	0.133	-0.032	-0.311	0.09	-0.698
Rab34||ILMN_3102467	-0.598	-0.456	-0.075	0.478	1.013	0.016	0.045	-0.079	0.177	0.882	0.172	0.319	0.196	0.428	-0.354	-0.415	-0.108	-0.3	-0.264	-0.445	-0.481
Rab34||ILMN_2633777	-0.242	-0.407	0.011	0.329	1.101	-0.229	-0.145	-0.011	0.226	1.078	0.536	0.673	0.467	0.069	-0.546	-0.474	-0.274	-0.254	-0.378	-0.447	-0.611
Rab34||ILMN_3029294	-0.0995	-0.2805	0.2755	0.5375	1.3005	-0.1695	-0.2465	-0.3415	0.0955	0.6435	-0.0185	-0.0045	-0.1395	0.1095	-0.5685	-0.5865	-0.5185	-0.5645	-0.8655	-0.4505	-0.9365
Fam148c||ILMN_2615081	0.0935	-0.3225	-0.2735	-0.1175	0.7725	-0.3755	-0.4325	-0.4235	0.0605	0.6475	0.2825	0.4825	-0.0605	-0.0905	-0.4395	-0.4405	-0.5435	-0.3245	-0.4155	-0.3935	-0.5785
Tubb2a||ILMN_2485044	0.036	-0.118	0.074	0.243	0.704	-0.206	-0.191	-0.109	0.274	1.277	-0.011	0.132	-0.108	0.58	0.11	-0.086	-0.471	-0.427	-0.291	-0.161	-0.621
P2rx4||ILMN_1237644	0.8815	-0.1245	0.3315	0.5745	0.5905	1.0005	0.3285	-0.2805	-0.0065	-0.3915	0.2295	0.4935	-0.4175	-0.0135	-0.4325	-0.4155	-0.3825	-0.3465	-0.1245	-0.0195	-0.5695
Slc7a7||ILMN_2723826	0.538	0.114	0.415	0.375	0.267	0.488	0.308	0.066	-0.242	0.675	0.197	-0.051	-0.595	-0.543	-0.393	-0.61	-0.877	-0.401	-0.819	-0.036	-0.195
H2-M2||ILMN_2964185	1.5115	0.1195	0.6875	1.7195	0.5615	1.8765	-0.2835	-0.3115	-0.2955	0.7115	0.7315	-0.1065	-0.1225	-0.6105	-1.1275	-1.5195	-1.1975	-1.2705	-1.3645	-0.7715	-1.3045
Clec4b1||ILMN_2959372	0.6465	-0.0985	0.3905	0.5985	0.1455	0.4425	-0.0525	0.3185	-0.1475	0.3145	0.0015	-0.0015	-0.0285	-0.5575	-0.4625	-0.3555	-0.3185	-0.5005	-0.3915	-0.3475	-0.0935
Ccl4||ILMN_1223257	0.869	-0.209	0.636	1.421	0.074	0.325	-0.085	-0.552	-0.287	0.573	0.048	0.167	-0.453	-0.433	-0.767	-0.471	-0.438	-0.59	-0.782	-0.265	-0.058
Ccl5||ILMN_1231814	1.0795	-0.2395	0.5205	1.8955	0.6975	0.5415	0.1245	-0.4795	0.0665	0.4785	-0.0915	0.2515	-0.4215	-0.3775	-0.5625	-0.1195	-0.7385	-0.5895	-0.4085	0.0405	0.4785
Gltp||ILMN_2971816	0.647	-0.783	0.289	0.531	0.446	0.521	-0.113	-0.046	-0.709	-0.02	-0.264	-0.483	0.041	-0.178	-0.722	-0.848	-0.984	-0.824	-1.023	-0.227	-0.426
Soat2||ILMN_1227282	-0.075	0.44	0.046	0.417	0.161	0.342	0.456	0.418	-0.908	0.836	0.109	0.193	-0.561	0.257	-0.258	-0.347	-0.224	-0.367	-0.365	-0.279	-0.281
Gpc1||ILMN_2635784	0.535	1.578	-0.99	1.701	1.858	1.753	0.532	-0.831	-1.684	2.919	1.024	-0.238	-0.681	0.519	-0.719	-0.715	-0.029	-0.756	-1.128	-0.734	-0.733
Apoa4||ILMN_1250349	0.329	-0.35	-0.054	1.154	1.278	1.248	0.704	-1.213	-2.446	0.964	0.581	0.515	0.081	1.248	-1.56	-1.459	-1.716	-1.642	-1.937	-0.593	-0.445
Apoa4||ILMN_2834123	0.601	-0.089	0.089	1.502	1.419	1.272	0.802	-1.829	-2.707	1.522	0.16	0.155	-0.272	1.218	-1.736	-1.485	-1.932	-1.805	-1.912	-0.52	-0.452
Apoa4||ILMN_2754104	0.7955	0.0865	0.1165	1.9375	1.8455	1.5675	0.9095	-1.7785	-3.0235	2.0515	0.3555	0.3315	-0.4285	1.4415	-1.4475	-1.3495	-1.5265	-1.4755	-1.7535	-0.2665	-0.3735
Limk1||ILMN_2653927	0.123	-0.167	0.164	0.321	0.274	0.295	-0.016	-0.136	-0.248	0.13	0.016	-0.173	0.048	0.325	-0.184	-0.14	-0.135	-0.105	-0.089	-0.14	0.049
Kng2||ILMN_3050275	-0.1895	0.1495	-0.5415	0.1965	0.6815	0.5745	0.4445	0.0485	-0.8865	0.1135	-0.0785	0.0085	-1.0665	0.2735	-0.3565	-0.2825	-0.1045	0.0065	-0.2585	-0.2145	0.1535
1810055G02Rik||ILMN_2650275	-0.374	0.068	-0.452	0.199	1.172	0.413	0.034	0.008	-1.229	-0.309	-0.211	0.144	-0.343	1.314	-0.737	-0.3	-0.147	-0.797	-0.462	-0.52	-0.008
Aldoc||ILMN_3160137	-0.371	0.045	0.009	0.459	0.371	0.534	0.374	0.042	-1.043	-0.203	-0.365	-0.021	-0.236	0.506	-0.191	-0.254	-0.308	-0.506	-0.375	-0.034	-0.482
Tbc1d2b||ILMN_2819859	-0.1215	-0.0255	0.2505	0.1635	0.2765	0.5605	0.9315	0.0135	0.2175	-0.6775	-0.0135	0.4675	-0.2305	0.1315	-0.4815	-0.7645	-0.2655	-0.4495	-0.2295	-0.2875	-0.3995
Fem1b||ILMN_1230162	-0.2195	-0.1525	-0.0875	0.0225	0.6285	0.5135	0.3205	-0.1955	0.0965	-0.1115	0.0595	0.4695	0.2855	-0.6005	-0.4025	-0.5075	-0.3915	-0.2405	-0.4355	-0.3155	-0.4125
Sftpd||ILMN_1244169	-0.2825	-0.0035	0.2705	-0.0385	0.8645	1.0295	0.7925	-0.2155	0.0055	-0.6765	-0.0845	1.1035	1.1065	-0.5845	-0.4405	-0.5525	-0.4525	-0.3795	-0.1735	-0.5155	-0.3505
Crip2||ILMN_2710449	0.0045	0.4805	0.1465	0.3565	0.0705	-0.4945	-0.3805	-0.5915	0.0025	0.4185	0.0975	0.3265	0.4335	0.9245	-0.7205	-0.6535	-0.4595	0.0315	-0.3855	-0.0345	-0.4935
Unc13b||ILMN_1220360	0.5285	0.9825	-0.0905	1.0765	-0.4215	-0.3585	0.3425	-0.7025	-0.5585	0.2895	0.1375	0.7555	0.7255	0.4915	-0.8315	-0.7065	-0.8655	-0.4305	-0.4315	-0.7075	-0.9045
Bhlhb8||ILMN_2651389	0.498	1.234	0.955	0.634	0.581	0.375	-0.08	-0.012	-0.171	1.077	-0.637	-0.028	0.194	0.957	-0.745	-0.657	-0.418	-0.552	-0.811	-0.51	-0.77
Bhlhb8||ILMN_2664777	0.2905	1.0085	0.8145	0.4845	0.3365	0.2735	-0.0035	0.0195	-0.2375	0.9005	-0.5145	-0.3075	0.0475	0.3475	-0.5315	-0.7595	-0.5975	-0.6205	-0.5655	-0.3195	-0.7115
Mist1||ILMN_2651388	0.608	1.117	0.856	0.584	0.43	0.213	0.253	-0.116	-0.027	0.903	-0.4	-0.183	-0.02	0.522	-0.732	-0.646	-0.66	-0.567	-0.635	-0.529	-0.691
4732460I24||ILMN_2641171	0.052	0.916	0.513	0.361	0.464	0.677	0.092	-0.472	-0.209	1.027	0.356	0.037	0.251	0.281	-0.479	-0.399	-0.329	-0.157	-0.481	-0.4	-0.361
Irx3||ILMN_2776909	0.055	1.809	0.492	1.446	0.358	0.509	-0.095	0.321	-0.112	1.124	-0.107	0.759	0.733	0.963	-0.312	-0.273	-0.298	-0.202	-0.309	-0.381	-0.218
Bcl2||ILMN_1249021	0.357	0.48	0.434	0.849	0.538	0.006	-0.016	-0.099	-0.051	0.679	0.323	0.785	0.255	0.148	-0.286	-0.375	-0.703	-0.182	-0.344	-0.404	-0.321
Nrg1||ILMN_2971688	-0.15	0.734	0.379	1.49	0.596	0.238	-0.002	0.189	-0.203	1.116	-0.08	0.382	0.343	0.487	-0.415	-0.562	-0.645	-0.685	-0.698	-0.28	-0.544
Alg12||ILMN_2869182	-0.3405	0.7935	0.1295	0.4975	-0.0745	0.6025	0.4895	0.4085	-0.4655	1.0375	-0.2555	0.2885	0.5775	0.1715	-0.2655	-0.2345	-0.4985	-0.4475	-0.5745	-0.2595	-0.8955
Dcakd||ILMN_2698843	-0.23	0.137	-0.058	0.589	0.462	-0.235	0.277	0.2	0.115	0.916	0.033	0.234	0.164	0.386	-0.198	-0.244	-0.165	-0.016	-0.426	-0.013	-0.324
Zfp37||ILMN_2809334	0.0155	0.4875	0.1665	0.5195	-0.0155	-0.2095	0.2755	0.4875	0.4275	0.8075	-0.2485	0.1355	0.3455	0.7215	-0.2075	-0.3385	-0.4035	-0.3415	-0.5105	-0.1845	-0.3335
Pfkfb4||ILMN_2712668	-0.038	0.177	-0.107	0.425	0.6	0.223	-0.02	0.641	0.101	0.637	-0.12	-0.007	0.254	0.389	-0.4	-0.151	-0.309	-0.145	-0.125	-0.088	-0.258
Rbp7||ILMN_2733708	0.069	1.58	-0.129	0.391	0.791	-0.149	0.164	-0.381	-0.044	0.564	-0.038	0.016	0.59	0.874	-0.079	-0.238	-0.285	-0.016	-0.316	-0.251	-0.302
Slc25a30||ILMN_2675523	0.21	-0.19	0.033	0.783	0.391	0.361	-0.029	-0.976	0.016	0.743	-0.369	0.615	-0.353	-0.991	-1.229	-1.18	-0.178	0.069	-1.288	-0.844	-0.725
Tnik||ILMN_2524251	0.331	-0.171	-0.031	0.362	0.305	0.122	-0.326	-0.601	0.113	0.343	-0.328	0.964	0.05	-0.38	-0.412	-0.615	-0.463	-0.278	-0.317	-0.554	-0.628
Sstr2||ILMN_1229577	0.92	1.299	1.025	0.571	0.964	-0.011	-0.409	0.208	1.952	0.011	1.43	1.28	-0.684	1.643	-0.581	-1.281	-1.071	-0.837	-0.987	-0.09	-0.863
Tff3||ILMN_2645973	1.315	2.122	-1.089	-1.643	0.978	-0.63	-0.277	0.007	2.652	0.74	1.322	1.745	-1.488	1.317	-2.754	-3.345	-3.707	-0.399	-3.677	-0.007	-1.029
Gldn||ILMN_2599692	-0.0505	0.6245	0.5555	-1.4775	2.0585	0.4615	1.6965	-1.9675	1.0925	0.4435	1.6785	1.0315	-0.4865	0.0505	-1.3485	-2.1825	-2.2125	-0.5055	-1.9555	-0.4245	-1.4845
Adh7||ILMN_2621448	0.226	0.162	0.341	0.065	0.427	0.147	-0.295	-0.244	0.507	0.452	0.016	0.3	-0.963	0.106	-0.563	-0.248	-0.208	-0.219	-0.447	-0.504	-0.54
Arsg||ILMN_2732601	0.3145	0.5865	0.0455	0.6805	0.5485	0.0665	-0.4325	-0.8245	0.3405	0.3365	0.0545	0.3345	-1.0535	0.7245	-0.5285	-0.7875	-0.0985	-0.8085	-0.6935	-0.1715	-0.5835
D12Ertd647e||ILMN_3125606	0.2475	-0.1365	0.0485	0.3115	0.3945	0.1965	0.2325	-0.5285	0.7225	-0.2275	0.2985	0.5465	-2.4205	0.0085	-0.8225	-0.9815	-0.6705	-0.0795	-0.9035	-0.8005	0.0085
D12Ertd647e||ILMN_2681232	0.1005	-0.1645	0.0055	0.3135	0.3285	0.1725	0.1475	-0.4595	0.6715	-0.2585	0.2865	0.5085	-2.1385	0.1035	-0.9115	-0.9695	-0.6375	-0.0425	-0.9775	-0.8535	-0.0055
H2-T10||ILMN_2894678	0.566	-0.157	0.428	-0.232	0.24	0.29	0.128	-0.136	0.125	-0.221	0.167	0.39	-1.562	0.041	-0.71	-0.603	-0.579	-0.552	-0.429	-0.354	-0.501
Serpind1||ILMN_2731446	0.3325	0.1935	0.0035	0.1295	-0.0985	0.3025	0.1625	-0.0035	-0.1695	-0.0505	0.3655	0.4925	-1.8515	0.4185	-0.6045	-0.7585	-0.5845	-0.5995	-0.7985	-0.7925	-0.7785
Serpinf2||ILMN_2769089	0.359	0.526	0.083	-0.066	0.107	0	0.274	-0.257	-0.059	-0.509	0	0.197	-1.443	0.451	-0.808	-0.991	-0.856	-0.825	-0.603	-0.643	-0.773
Serpinf2||ILMN_3001827	0.575	0.464	0.07	0.251	0.371	0.49	0.598	-0.554	0.02	-0.582	-0.042	0.328	-1.594	0.403	-0.686	-0.729	-0.593	-0.59	-0.386	-0.485	-0.394
Trim2||ILMN_2511355	0.287	0.503	-0.714	-0.142	-0.208	0.244	0.072	-0.305	0.504	-0.05	0.283	0.423	-1.203	0.03	-0.593	-1.146	-1.024	-0.899	-0.501	-0.611	-1.099
Ly6e||ILMN_2776278	0.7445	-0.4785	0.2105	-0.2295	0.5435	0.3485	0.6085	-0.2005	0.2105	0.3745	0.0135	0.1995	-0.8575	0.4035	-0.6555	-0.7825	-0.6835	-0.5405	-0.4265	-0.6205	0.2225
Ly6e||ILMN_2984828	0.8415	-0.3345	0.2135	-0.1065	0.5615	0.3795	0.6025	-0.5125	0.0255	0.0735	-0.4145	0.0225	-1.2575	0.1565	-0.6145	-0.8535	-0.7165	-0.7105	-0.4785	-0.6635	0.1645
St5||ILMN_1250665	0.4735	0.4885	0.1645	0.3895	-0.0775	0.0805	0.0255	-0.7625	0.9795	0.2765	0.2445	-0.0665	-1.1055	-0.2805	-0.3095	-0.3415	-0.8105	-0.1225	-0.0465	-0.2545	-0.2695
Dhcr7||ILMN_2660471	0.856	1.281	0.029	0.723	0.139	0.542	0.358	-0.624	0.435	-0.236	-0.683	-0.173	-2.741	-0.914	-0.166	-0.205	-1.364	-1.25	-0.41	-0.249	-0.64
Ncrna00117||ILMN_1250771	0.3945	0.0845	0.5095	0.1165	0.0095	-0.1105	-0.0095	-0.1175	0.1135	0.1575	-0.2395	-0.3215	-1.0725	0.6675	-0.2435	-0.3905	-0.2625	-0.2935	-0.2755	-0.1655	-0.3085
Sema4b||ILMN_1226447	0.0035	-0.3955	-0.4585	-0.2055	-0.0205	0.5165	0.2455	0.0325	1.0445	0.3125	-0.2155	0.1765	-0.8365	0.6495	-0.5855	-0.8655	-0.8635	-0.6115	-0.6425	-0.4855	-0.3665
Isyna1||ILMN_1228752	-0.434	0	-0.083	0.135	0.421	0.264	0.549	0.303	0.39	0	-0.255	-0.362	-0.685	0.131	-0.509	-0.667	-0.502	-0.296	-0.527	-0.347	-0.501
5730469M10Rik||ILMN_2796798	0.2345	0.7225	0.0735	0.4625	0.7635	0.4225	0.1645	0.0025	0.1275	-0.4595	0.2255	0.2175	-0.5355	-0.1445	-0.1565	-0.2825	-0.6865	-0.5855	-0.0025	-0.1055	-0.5855
Afm||ILMN_2678063	-0.0035	0.5985	-0.0525	0.6175	0.5145	0.5145	0.5365	-0.2595	-0.1995	0.1885	0.6725	0.3655	-0.3415	0.0035	-0.2015	-0.2185	-0.3115	-0.3015	-0.1845	-0.1615	-0.4265
Rrbp1||ILMN_2597686	0.574	1.371	0.17	0.638	1.188	1.021	0.484	-0.365	0.341	-0.001	0.537	0.518	-0.668	-0.243	-0.367	-0.159	-0.112	-0.352	0.001	-0.011	-0.34
LOC666036||ILMN_2772691	0.259	1.622	0.028	0.631	1.332	1.259	2.243	-0.568	-0.028	0.093	0.896	-0.27	-0.188	-0.098	-0.641	-0.684	-0.756	-0.584	-0.651	-0.587	-0.726
LOC234081||ILMN_2533143	0.154	0.811	0.007	0.512	0.913	0.938	1.852	-0.473	-0.002	0.048	0.348	-0.184	0.011	-0.385	-0.34	-0.426	-0.461	-0.242	-0.362	-0.232	-0.381
Phgdh||ILMN_2790181	0.476	1.224	-0.405	0.991	1.539	1.285	2.42	-0.613	-0.612	0.208	0.231	-0.513	0.056	-0.318	-0.51	-0.601	-0.627	-0.571	-0.642	-0.313	-0.639
Gss||ILMN_2667909	0.3645	0.7445	0.2705	0.2075	0.8305	0.1935	0.1935	-0.3265	-0.1015	-0.4455	0.1255	-0.1555	0.0705	-0.1035	-0.7765	-0.3585	-0.2235	-0.4385	-0.4215	-0.2155	-0.3765
Npdc1||ILMN_2589403	0.0875	0.4705	0.0145	-0.0145	0.7625	0.3545	0.2355	-0.1765	-0.3465	-0.2765	0.4365	-0.0945	0.3825	0.1665	-0.3175	-0.3005	-0.3765	-0.2915	-0.3985	-0.3095	-0.2275
LOC100048710||ILMN_2648732	-0.227	1.112	-0.272	1.123	0.458	0.972	0.201	-0.218	0.205	-0.101	0.097	0.031	-0.033	-0.175	-0.386	-0.043	-0.416	-0.266	-0.373	-0.265	-0.34
Prkcdbp||ILMN_2956942	0.0005	1.0125	-0.0145	0.8865	0.5685	0.4075	0.1165	-0.3215	-0.0625	-0.1435	-0.2935	-0.1925	0.3365	0.3475	-0.2715	-0.1785	-0.2595	-0.3515	-0.3475	-0.2725	-0.4795
Cldn15||ILMN_2674906	-0.0325	0.5485	0.0865	0.5195	0.3065	0.2585	-0.0225	-0.0845	-0.1515	-0.1155	0.0275	-0.1805	0.0445	-0.0555	-0.2675	0.0055	0.0365	-0.0255	-0.0755	-0.1165	-0.0105
Spcs3||ILMN_1242700	0.48	0.696	0.076	0.27	-0.049	0.22	0.295	0.021	-0.283	0.066	-0.462	-0.209	0.144	0.251	-0.363	-0.478	-0.434	-0.662	-0.753	-0.021	-0.414
Ssr4||ILMN_1255237	0.0015	0.6465	0.5375	0.4935	0.0665	0.2185	0.1945	-0.7745	-0.3825	-0.0125	-0.3365	0.2005	-0.2245	0.3925	-0.3225	-0.6055	-0.3205	-0.3165	-0.1555	-0.2705	-0.4295
Cldn1||ILMN_2870295	0.8995	0.6685	-0.2945	0.3665	0.0945	0.1425	-0.0825	-0.1275	-0.4795	0.4955	0.5585	0.3395	-0.5515	0.0945	-0.5415	-0.8365	-0.8225	-0.4475	-0.3515	-0.3715	-0.8665
Serac1||ILMN_2673385	0.109	0.703	0.024	0.478	0.217	0.176	0.163	0.458	-0.173	0.535	0.441	0.575	-0.418	-0.009	-0.661	-0.647	-0.639	-0.534	-0.667	-0.387	-0.638
Abcd2||ILMN_1245831	0.2385	0.3415	-0.2105	0.4105	0.3525	0.4275	0.5095	-0.5205	-0.4385	0.9055	0.1015	0.5005	-0.8895	0.3605	-0.6665	-1.0515	-0.7345	-0.5925	-0.8035	-0.7955	-0.6495
Abcd2||ILMN_1243944	0.278	0.168	-0.079	0.209	0.15	0.24	0.29	-0.704	-0.793	1.113	0.053	0.536	-1.107	0.041	-1.038	-1.046	-1.054	-0.862	-0.902	-1.177	-0.967
Arf3||ILMN_1252195	0.239	0.102	-0.005	-0.001	0.213	-0.008	0.001	-0.564	-0.025	0.248	-0.09	0.012	-0.739	0.314	-0.449	-0.51	-0.404	-0.428	-0.241	-0.319	-0.335
2310045A20Rik||ILMN_2663281	0.1075	0.6715	0.3165	0.0575	-0.2635	0.1415	-0.1395	-0.0105	-0.5805	0.5565	-0.1525	0.4785	-1.1725	-0.6715	-0.7995	-1.0305	-0.8855	-1.2005	-0.6365	-0.8405	-1.1285
Dab1||ILMN_2601072	0.656	0.023	0.4	0.977	1.058	0.497	0.079	-0.023	-0.975	0.295	-0.088	0.845	-0.205	0.361	-0.921	-1.28	-0.879	-0.94	-1.116	-1.021	-1.103
Slc7a7||ILMN_1240318	0.578	0.026	0.272	0.104	0.538	0.375	0.407	0.003	-0.392	-0.003	-0.082	0.08	-0.697	-0.25	-0.552	-0.732	-0.676	-0.62	-0.334	-0.397	-0.428
Rpl22l1||ILMN_2678755	0.763	0.502	0.393	0.174	0.099	0.23	0.395	-0.355	0.048	-0.321	-0.165	0.071	-0.24	-0.506	-0.339	-0.89	-0.386	-1.092	-0.644	-0.381	-1.008
Chka||ILMN_2702540	1.1685	0.8775	1.0265	1.0555	1.0395	1.4045	0.7715	-1.4555	0.8655	0.3445	0.4975	0.4235	-0.4835	-1.2115	-0.9455	-1.3185	-1.8575	-0.8345	-1.0325	-0.7305	-1.0675
Cyp4f16||ILMN_2729452	0.177	0.263	0.112	0.465	0.459	0.365	0.261	-0.33	0.219	0.155	0.181	0.423	-0.141	-0.786	-0.473	-0.541	-0.603	-0.442	-0.779	-0.586	-0.439
Sh3bgrl3||ILMN_2625351	0.5255	-0.0575	0.2135	0.5575	0.5465	0.5485	-0.0255	-0.6785	-0.3655	-0.4235	-0.2505	-0.1855	-0.2295	0.5385	-0.6505	-0.6795	-1.1205	-1.0595	-0.9715	-0.7595	-0.6555
Cyp4f16||ILMN_2792351	0.2865	0.0465	-0.1415	0.3715	0.2435	0.4665	0.1655	-0.7635	0.2335	0.1645	0.0605	0.2895	-0.6205	-0.2315	-1.0175	-0.8805	-0.9655	-0.7545	-0.9875	-0.6985	-0.9525
Hexa||ILMN_2773624	0.387	0.328	0.098	0.074	0.151	0.629	0.845	-0.885	-0.274	-0.072	0.062	0.064	0.077	-0.251	-0.73	-0.705	-0.836	-0.998	-0.706	-0.615	-0.43
Rpl31||ILMN_3073486	0.2505	0.2145	0.2275	-0.1405	-0.0645	0.2925	0.4145	-0.7715	-0.0245	0.0315	0.0365	-0.0665	-0.3095	0.0245	-0.8045	-0.6035	-0.8035	-0.6855	-0.6375	-0.7065	-0.6605
Rpl31||ILMN_1221124	0.116	0.221	0.092	-0.36	0.004	0.306	0.791	-0.45	-0.015	0.074	0.077	0.104	-0.206	0.173	-0.633	-0.618	-0.611	-0.678	-0.499	-0.505	-0.803
Ly96||ILMN_2743003	0.6095	0.3175	0.5475	0.1965	-0.0475	0.4185	0.1055	-0.5715	0.0395	0.4225	-0.5355	-0.5725	-0.6605	0.2165	-0.6055	-0.5105	-0.4775	-0.5205	-0.2375	-0.5615	-0.5745
Bcmo1||ILMN_2713638	0.5165	1.0855	0.4585	0.7585	0.6045	0.5815	1.0415	-0.5825	0.0175	0.9585	-0.4875	-0.2985	-0.9215	0.3145	-1.1025	-1.0535	-1.1805	-1.0785	-0.6905	-0.7465	-0.9385
C630004H02Rik||ILMN_3132223	0.6685	0.8455	0.9355	0.6935	0.5225	0.7845	0.6625	-0.6435	-0.2385	0.4905	-0.4055	-0.1315	-0.1795	0.0005	-0.7505	-1.0235	-0.7945	-0.7495	-0.5955	-0.8925	-0.9405
LOC100043986||ILMN_1228783	0.8235	0.7385	0.9165	0.3575	0.4125	0.4865	0.6975	-0.5895	-0.0225	0.2225	-0.3215	-0.1905	-0.1455	0.1885	-0.8445	-0.5125	-0.7185	-0.5355	-0.6965	-0.5175	-0.5715
Fkbp11||ILMN_1224635	0.197	1.422	0.485	0.497	0.982	0.491	0.509	-1.465	-0.731	0.497	-0.587	-0.231	-1.9	0.04	-1.525	-2.195	-1.514	-1.79	-2.255	-1.104	-2.085
Krtcap2||ILMN_2605694	0.0735	0.4815	0.4105	0.2025	0.0365	0.0865	0.0435	-0.8805	-0.1815	0.2235	-0.5175	-0.3005	-0.6965	0.5015	-0.6915	-0.7965	-0.5815	-0.8055	-0.5755	-0.3935	-0.7355
Dnclc1||ILMN_2776419	0.4755	0.7645	0.7435	0.2295	0.2655	0.4335	0.1055	-0.7605	-0.0845	-0.1595	-0.3205	-0.3615	-1.0635	0.4525	-0.6535	-0.9315	-0.9635	-0.9035	-0.9605	-0.6985	-0.5945
Dynll1||ILMN_2788121	0.4015	0.5035	0.5395	0.3275	0.2465	0.3875	0.1385	-0.9955	-0.3485	-0.2085	-0.5855	-0.5415	-1.1015	0.5485	-0.8095	-1.2195	-1.1755	-0.8065	-1.2585	-0.8355	-0.7975
2310008M10Rik||ILMN_2904961	0.467	0.359	0.242	0.176	0.006	0.127	0.07	-0.595	-0.627	-0.009	-0.392	-0.055	-0.258	0.184	-0.813	-0.689	-0.833	-0.974	-1.056	-0.672	-0.69
Slc39a11||ILMN_2668706	0.557	0.331	0.063	0.002	-0.155	0.019	0.129	-0.461	-0.23	-0.108	-0.295	-0.228	-0.663	0.376	-0.744	-0.462	-0.728	-0.897	-0.666	-0.685	-0.551
Nans||ILMN_1245757	0.1565	0.8185	0.1755	0.0395	0.0795	0.1385	0.1525	-0.3945	0.0005	0.0795	-0.9535	-0.2335	-0.0745	0.0485	-0.8805	-0.6535	-1.0795	-0.7985	-0.9355	-0.7205	-0.7785
Uba5||ILMN_1216388	0.3535	0.2575	0.4315	0.2325	-0.2045	0.2465	0.3705	-0.5075	-0.4755	0.2945	-0.6755	-0.2085	0.0305	0.0835	-0.5585	-0.5865	-0.5455	-0.7725	-0.5325	-0.3765	-0.7025
Bin1||ILMN_2946466	0.127	0.258	0.297	0.223	0.417	0.515	0.223	-0.567	-0.002	0.043	-0.065	-0.213	-0.578	-0.315	-0.362	-0.363	-0.383	-0.278	-0.185	-0.338	-0.368
2310007G05Rik||ILMN_1237606	0.637	0.293	0.319	0.182	0.314	0.794	0.493	-0.959	0.093	-0.553	-0.625	-0.338	-1.12	-0.371	-0.845	-0.754	-0.573	-0.674	-0.655	-0.649	-0.959
Hist1h2an||ILMN_1248830	0.3305	1.2765	0.4425	1.2355	0.8515	0.4305	1.2915	-1.1705	0.8865	-0.3565	-0.4015	-0.1395	-0.1725	-0.2085	-0.7065	-1.0835	-1.1305	-0.7515	-0.9885	-1.0245	-0.6495
Hist1h2af||ILMN_1219574	0.0615	1.1795	0.2165	1.0185	0.7795	0.3835	1.1745	-1.3195	0.6865	-0.4195	-0.5915	-0.1665	-0.2325	-0.3905	-0.7035	-0.8105	-0.9265	-0.8055	-0.9295	-0.8255	-0.5595
Hist1h2ad||ILMN_1226839	0.0625	1.1265	0.3525	1.0695	0.7265	0.2975	1.1535	-1.3645	0.6545	-0.4415	-0.7245	-0.3235	-0.4485	-0.3925	-0.9295	-1.0185	-1.2565	-0.9195	-1.3235	-1.0105	-0.9035
Hist1h2ad||ILMN_2795040	0.3795	1.4365	0.3505	1.1905	0.9165	0.2855	1.3625	-1.0895	0.6255	-0.3495	-0.6205	-0.2555	-0.4755	-0.2505	-1.1295	-1.4085	-1.3925	-1.1595	-1.1395	-1.0235	-0.8985
Hist1h2ak||ILMN_2847144	0.319	1.354	0.173	1.199	0.801	0.409	1.287	-1.148	0.554	-0.409	-0.615	-0.278	-0.571	-0.421	-0.854	-1.005	-1.123	-0.796	-1.187	-0.848	-0.709
Hist1h2ah||ILMN_2730329	0.072	1.125	-0.067	1.014	0.768	0.29	1.138	-1.149	0.286	-0.307	-0.593	-0.516	-0.589	-0.261	-0.886	-1.259	-1.13	-1.159	-1.285	-1.026	-1.009
Hist1h2ao||ILMN_2836654	-0.073	1.039	0.271	0.899	0.543	0.114	0.891	-1.648	0.638	-0.53	-0.807	-0.38	-0.567	-0.142	-1.087	-1.331	-1.507	-1.209	-1.457	-1.304	-1.05
Hist1h2ah||ILMN_1246108	0.614	1.75	0.326	1.68	1.207	0.647	1.82	-0.979	0.966	-0.009	-0.311	-0.012	-0.425	0.009	-0.598	-1.225	-0.739	-0.87	-1.094	-0.713	-0.572
Hist1h2ai||ILMN_1238276	0.193	1.374	0.612	1.529	1.008	0.528	1.545	-1.196	0.79	-0.103	-0.337	-0.001	-0.123	-0.235	-0.457	-0.94	-0.933	-0.559	-0.715	-0.812	-0.148
Lmna||ILMN_2662387	0.407	0.761	0.05	0.689	0.431	0.364	0.488	-0.646	-0.3	-0.351	-0.12	-0.122	0.32	-0.489	-0.359	-0.28	-0.411	-0.307	-0.37	-0.448	-0.259
Lmna||ILMN_3121891	0.1505	0.6085	0.0815	0.5375	0.5115	0.3775	0.4965	-0.1735	-0.0845	-0.5015	-0.0685	0.1235	0.5485	-0.4325	-0.6835	-0.3675	-0.8145	-0.3895	-0.4825	-0.5585	-0.4735
Lmna||ILMN_1254405	0.07	0.546	0.116	0.493	0.283	0.338	0.196	-0.417	-0.222	-0.556	-0.185	-0.123	0.087	-0.243	-0.688	-0.528	-0.793	-0.533	-0.746	-0.419	-0.666
Lmna||ILMN_2597710	0.1705	0.6145	0.2295	0.6645	0.4715	0.3835	0.3405	-0.4865	-0.1115	-0.5375	-0.2245	-0.1175	-0.0045	-0.0595	-0.5635	-0.3415	-0.2615	-0.2585	-0.4465	-0.3205	-0.4445
Pygb||ILMN_2747754	0.6485	1.6215	-0.2505	0.3855	0.7805	0.3935	0.2335	-0.9295	0.4205	-0.6805	0.8435	0.5455	-0.7255	-0.1525	-1.2145	-1.4315	-1.6845	-1.1515	-1.2505	-0.6705	-1.0625
Pdgfb||ILMN_2618714	-0.0505	0.6835	-0.1255	0.2945	0.4195	0.4395	-0.0605	-0.2215	0.1875	0.0315	-0.0265	0.1635	-0.1805	0.0265	-0.5045	-0.5195	-0.3725	-0.5635	-0.4965	-0.6445	-0.5715
Tmem97||ILMN_2656871	0.0635	0.6525	-0.2205	0.3775	0.1675	0.2575	0.3285	-0.2265	-0.0435	0.0395	-0.1335	-0.0135	-0.4795	-0.2635	-0.4155	-0.4895	-0.6605	-0.6625	-0.3415	-0.6185	-0.3695
Aldh18a1||ILMN_3123473	0.915	-0.025	0.072	-0.305	0.133	0.025	0.063	-0.838	-0.482	-0.055	0.041	-0.425	-0.044	0.054	-0.675	-0.604	-0.774	-0.616	-0.469	-0.376	-0.52
Arl2bp||ILMN_2745036	0.687	-0.005	-0.241	0.148	-0.253	0.09	0.06	-0.227	-0.179	0.005	-0.226	-0.604	0.243	0.389	-0.754	-0.704	-0.664	-0.788	-0.751	-0.492	-0.348
Spire2||ILMN_2640995	0.3555	0.0305	-0.1315	-0.0305	0.1495	0.5785	0.1895	-0.3965	-0.1575	0.0515	0.0655	-0.2815	-0.0975	0.1735	-0.2945	-0.2325	-0.3945	-0.3685	-0.3605	-0.3045	-0.3745
Slc1a4||ILMN_2888552	1.1235	0.0845	-0.2065	-0.0845	0.6665	0.1745	1.9895	-0.6735	-0.4055	-0.6905	-0.1275	-0.2745	0.5075	0.7275	-1.1415	-1.2215	-1.2285	-1.0485	-1.0335	-1.0735	-0.8895
Mpp1||ILMN_3161936	0.2465	0.5875	0.1455	0.1625	0.2245	-0.2445	-0.1205	-0.4255	-0.6635	-0.4155	-0.0195	-0.0265	0.2895	-0.2725	-0.7545	-0.5705	-0.7775	-0.5815	-0.8335	-0.7135	-1.1755
Armcx3||ILMN_1234742	0.635	0.715	0.445	0.249	-0.025	0.298	-0.144	-0.623	-1.296	0.09	0.437	0.313	0.087	0.42	-0.902	-0.75	-0.838	-0.91	-0.75	-0.887	-0.725
Gpx4||ILMN_2684855	0.012	0.817	0.171	0.333	-0.092	0.043	-0.196	-0.841	-0.977	0.003	0.235	-0.086	-0.169	-0.481	-0.642	-0.542	-0.799	-0.406	-0.513	-0.732	-0.462
Gpx7||ILMN_2724294	0.369	0.792	0.093	-0.077	0.247	-0.234	0.283	-0.185	0.014	-0.278	-0.298	0.16	-0.014	0.448	-0.347	-0.409	-0.551	-0.493	-0.416	-0.362	-0.496
H2afx||ILMN_2907878	0.2475	1.5405	0.6465	0.5105	0.2445	-0.3305	0.1835	-0.2815	0.3415	-0.0765	-0.2655	-0.0665	-0.6035	-0.4535	-0.5905	-0.4365	-0.2335	-0.1975	-0.4465	-0.1285	-0.4055
Pdia6||ILMN_2489360	0.2565	1.3715	0.7785	-0.0805	-0.1665	0.3355	0.5915	-0.0175	0.0175	0.3635	-0.8405	0.0825	-1.2435	-0.3335	-0.2415	-0.6055	-0.2835	-0.5745	-0.4605	-0.1575	-0.2415
Creld2||ILMN_2757368	0.087	2.487	1.146	0.601	-0.046	1.111	0.651	-0.281	-0.561	0.108	-1.147	-0.093	0.254	-0.364	-0.931	-0.357	-0.363	-0.529	-1.055	-0.31	-0.661
Creld2||ILMN_2983948	0.118	2.411	0.922	0.412	-0.178	1.123	0.617	-0.416	-0.844	0.15	-1.228	-0.268	-0.016	0.013	-0.687	-0.513	-0.473	-0.849	-0.947	-0.65	-0.841
Hist1h3e||ILMN_2951691	0.399	0.974	0.491	-0.066	0.12	0.624	0.571	-0.504	-0.345	-0.216	-0.152	-0.161	-0.126	-0.258	-0.56	-0.113	-0.396	-0.064	-0.478	-0.57	-0.303
LOC100046163||ILMN_2672325	0.2265	1.0735	0.6515	0.3435	0.4355	0.5165	0.4705	-0.6715	-0.7005	0.0165	-0.5455	-0.2095	-0.6595	-0.5135	-0.1145	-0.0495	0.0185	-0.4345	-0.3885	0.1145	-0.4955
Dhcr24||ILMN_2620106	0.038	1.728	-0.164	0.394	0.372	0.15	0.076	-0.762	-0.765	-0.561	-0.339	0.699	-0.446	-0.614	-0.268	-0.08	-0.438	-0.357	-0.414	0.016	-0.236
Dhcr24||ILMN_2752940	0.0325	1.8015	0.0755	-0.0855	0.0735	-0.0455	0.0255	-0.9885	-0.4615	-0.4975	-0.3315	0.3865	-0.8485	-0.5125	-0.5325	-0.4205	-0.8495	-0.4615	-0.3495	-0.4015	-0.4325
Dhcr24||ILMN_1253224	-0.025	1.659	-0.249	0.263	0.238	-0.024	0.127	-0.554	-0.177	-0.258	0.024	0.613	-0.308	-0.368	-0.466	-0.356	-0.719	-0.432	-0.363	-0.362	-0.335
Gcap14||ILMN_3130768	0.07	0.818	-0.058	0.421	0.024	0.203	-0.266	-0.384	-0.424	-0.355	0.005	-0.157	-0.287	-0.342	-0.527	-0.688	-0.478	-0.404	-0.116	-0.087	-0.503
Cenpl||ILMN_2883414	-0.221	0.112	-0.326	0.314	0.099	-0.455	0.079	-0.169	0.28	0.111	0.024	0.288	0.282	-0.341	-0.69	-0.83	-0.833	-0.527	-0.887	-0.133	0.17
Cenpl||ILMN_2676726	0.0085	0.3275	-0.2595	0.2415	0.0265	-0.3985	0.1215	-0.3245	0.3925	-0.1055	0.1325	-0.0085	0.0275	-0.7925	-0.7385	-0.8915	-0.7755	-0.6435	-0.7375	-0.0705	0.0495
Cenpa||ILMN_1236574	-0.2045	0.6715	0.2345	0.7475	0.3845	-0.3895	-0.0225	-1.0805	1.0085	0.1075	0.3155	0.4775	-0.7425	0.1715	-1.1785	-1.4625	-1.3465	-1.1545	-1.3375	-0.9585	-1.1335
Birc5||ILMN_2603699	0.01	0.889	0.277	0.744	0.175	-0.543	0.082	-0.371	-0.083	0.332	0.162	0.075	-0.334	0.021	-0.399	-0.431	-0.528	-0.442	-0.52	-0.564	-0.2
Aurkb||ILMN_1239230	-0.1555	0.6545	-0.0495	0.5255	0.0975	-0.2755	0.3235	-0.1775	0.3185	-0.0695	-0.0365	-0.0915	-0.2865	0.1585	-0.4545	-0.5415	-0.5415	-0.3535	-0.4815	-0.3425	-0.4805
Cdca2||ILMN_2632153	-0.128	0.697	-0.125	0.745	0.283	-0.278	0.25	-0.182	0.69	0.25	0.607	0.523	0.164	-0.149	-0.529	-0.486	-0.454	-0.319	-0.601	-0.413	-0.392
Birc5||ILMN_2681241	-0.027	1.195	0.414	1.011	0.723	-0.192	0.394	-0.148	0.057	-0.089	0.115	0.064	-0.119	-0.029	-0.48	-0.514	-0.613	-0.492	-0.423	-0.45	-0.241
Birc5||ILMN_2632712	0.019	1.536	0.453	0.944	0.259	-0.485	0.332	-0.457	0.274	-0.024	0.264	0.246	-0.512	-0.098	-0.575	-0.57	-0.452	-0.653	-0.781	-0.42	-0.659
Cdc20||ILMN_2612206	-0.1385	1.9515	0.2555	1.1815	0.2885	-0.4675	-0.0005	-0.3905	0.8835	0.0005	0.6535	0.0465	-0.3485	-0.4625	-0.5395	-0.4525	-0.6655	-0.4875	-0.3975	-0.6735	-0.3865
Cdc20||ILMN_2867901	-0.2385	1.4585	0.0825	0.9705	0.7245	-0.4575	0.3535	-0.3175	0.6355	0.0835	0.3755	0.2325	-0.4365	-0.4225	-0.4905	-0.2695	-0.6115	-0.4385	-0.5025	-0.4875	-0.6645
LOC640739||ILMN_1229210	-0.1995	1.0605	-0.0305	0.7565	0.5315	-0.4495	0.3275	-0.3635	0.5085	0.0675	0.4585	0.3425	-0.0095	-0.5875	-0.4495	-0.2885	-0.4625	-0.4615	-0.4335	-0.5735	-0.2495
D2Ertd750e||ILMN_2795949	-0.0265	1.3555	0.5365	0.6715	0.5485	-0.2165	-0.0175	-0.0615	0.5415	0.1025	0.2115	0.5315	-0.1575	-0.3495	-0.3805	-0.4575	-0.4405	-0.2775	-0.2785	-0.3805	-0.2115
Kif22||ILMN_2762326	-0.433	0.581	0.126	0.87	0.071	-0.577	0.327	-0.129	0.395	0.383	0.285	0.169	-0.005	-0.051	-0.408	-0.713	-0.367	-0.269	-0.306	-0.51	-0.456
Plk1||ILMN_1255053	-0.614	0.86	-0.157	1.254	0.553	-0.759	0.314	-0.215	0.692	0.736	0.412	0.292	-0.302	-0.02	-0.638	-0.927	-0.928	-0.852	-0.949	-0.872	-0.661
Aurka||ILMN_2617228	-0.4645	0.8655	0.2595	0.5485	0.0155	-0.6245	-0.1265	-0.6125	0.4025	0.3185	0.1865	0.4585	-0.2645	-0.0835	-0.3915	-0.4535	-0.4835	-0.7665	-0.6605	-0.6765	-0.6555
Aspm||ILMN_2693205	-0.0885	1.2445	-0.0575	0.5295	0.0595	-0.4805	-0.0885	-0.1885	0.4745	0.1635	0.6595	0.4835	-0.0995	-0.4055	-0.4255	-0.4335	-0.4245	-0.5745	-0.5005	-0.4745	-0.2935
Mki67||ILMN_2740902	-0.165	1.336	0.036	0.656	-0.299	-0.56	0.007	-0.261	0.947	-0.007	0.593	0.379	-0.117	-0.689	-0.663	-0.792	-0.81	-0.703	-0.774	-0.593	-0.567
Kif23||ILMN_1220121	-0.106	1.137	-0.076	0.807	0.05	-0.817	0.284	-0.436	0.968	-0.136	0.4	0.387	-0.253	-0.504	-0.917	-0.297	-0.91	-0.646	-0.8	-0.724	-0.385
Cdkn3||ILMN_1243616	-0.347	1.699	0.615	1.111	0.834	-0.936	-0.067	-0.728	0.582	-0.392	0.614	0.371	-0.423	-1.093	-0.691	-1.044	-1.277	-1.107	-1.22	-1.22	-0.892
Cdc20||ILMN_2867899	-0.3835	1.9165	-0.0235	1.0775	0.4395	-1.4065	-0.0125	-0.6935	1.0725	0.2525	0.8465	0.5075	-0.3015	-0.6965	-0.9145	-0.8535	-1.1105	-1.0935	-1.3695	-1.3245	-0.8975
Cdca3||ILMN_1225182	-0.5345	1.3495	0.0825	0.7145	0.5835	-0.7055	0.1205	-0.6975	0.5045	0.3305	0.6935	0.3225	-0.4155	-0.6915	-0.8765	-0.6905	-0.8815	-0.7875	-1.0065	-0.8835	-0.6815
Nusap1||ILMN_2653765	-0.368	1.347	0.255	1.033	0.276	-0.573	0.332	-0.757	1.071	0.169	0.584	0.527	-0.134	-0.623	-0.865	-1.129	-1.307	-0.942	-1.181	-1.161	-0.893
Ccnb1||ILMN_2753497	-0.26	1.185	0.074	0.921	0.092	-0.795	0.236	-0.751	0.457	0.023	0.554	0.224	-0.522	-0.39	-1.111	-1.038	-1.258	-1.019	-1.351	-1.191	-0.957
Ccnb1||ILMN_2659052	-0.3065	1.3175	0.1735	1.0035	0.0445	-1.0265	0.1965	-0.9505	0.4475	-0.0395	0.4895	0.3275	-0.5445	-1.2415	-1.1645	-1.0315	-1.3165	-1.1095	-1.3915	-1.3065	-0.8245
Prc1||ILMN_2757125	-0.5145	1.3805	-0.0095	1.3215	-0.0035	-1.3385	0.3375	-0.6485	0.8615	0.5015	0.2495	0.4005	0.0835	-0.5515	-1.4875	-1.4705	-2.1015	-1.3805	-1.6495	-1.6425	-1.3885
Cdc2a||ILMN_2657844	-0.138	1.115	0.125	0.903	-0.011	-0.622	0.189	-0.601	0.533	-0.051	-0.127	0.111	-0.09	-0.43	-0.868	-1	-0.986	-0.738	-0.996	-0.946	-0.872
Pbk||ILMN_2929896	-0.2555	0.7035	0.0715	1.0615	-0.0895	-0.6175	0.1925	-0.4875	0.9255	0.3325	-0.0265	0.0345	-0.1345	-0.4705	-0.8585	-0.9895	-0.9825	-0.8325	-1.1375	-0.9615	-1.1015
Mad2l1||ILMN_2778872	-0.304	1.122	-0.014	0.609	0.107	-0.667	0.128	-0.526	0.232	0.108	0.264	-0.084	0.386	-0.158	-0.665	-0.718	-0.937	-0.732	-0.823	-0.678	-0.722
Mad2l1||ILMN_2776857	-0.2675	1.3305	0.1595	0.6195	-0.2105	-0.5655	-0.0165	-0.3375	0.4145	0.2475	0.3795	0.0085	0.3885	-0.1905	-0.7635	-0.5775	-0.9715	-0.7105	-0.6395	-0.7635	-0.6425
Anln||ILMN_2595597	-0.421	0.919	-0.048	0.53	-0.135	-0.757	0.114	-0.278	0.529	0.113	0.543	0.396	0.428	-0.686	-0.697	-0.819	-0.856	-0.893	-1.029	-0.928	-0.908
Spag5||ILMN_2744217	-0.363	0.43	-0.159	0.382	-0.028	-0.397	0.044	-0.137	0.475	-0.008	0.494	0.215	0.359	-0.183	-0.734	-0.589	-0.664	-0.771	-0.538	-0.722	-0.618
Tpx2||ILMN_2416145	-0.2455	0.5535	-0.0035	0.6985	0.4255	-0.4315	0.0885	-0.1485	0.4325	0.0585	0.4705	0.0035	0.2645	-0.4745	-0.5575	-0.5595	-0.6095	-0.4185	-0.5575	-0.4285	-0.3755
Stmn1||ILMN_1248132	-0.1015	1.4905	0.7085	0.4885	0.1765	-1.1335	-0.0265	-1.0945	0.9445	-0.8925	0.2565	0.0265	-0.3135	-1.0815	-1.3055	-1.4045	-1.3095	-0.9275	-1.3625	-1.2915	-0.8915
Spc25||ILMN_1255960	-0.3475	0.7675	0.2965	1.0065	0.6625	-0.7145	0.0245	-0.7855	0.1615	0.6735	-0.0245	0.1885	0.0645	-0.1935	-0.6005	-0.4305	-0.3615	-0.1465	-0.4005	-0.8085	-0.2715
Spc25||ILMN_2901180	-0.062	0.677	0.301	1.008	0.714	-0.771	-0.004	-0.812	0.241	0.419	0.092	0.098	-0.555	-0.727	-0.714	-0.787	-0.208	-0.409	-0.644	-0.89	-0.361
Cdkn2c||ILMN_1228366	-0.115	0.681	-0.25	0.063	0.252	-0.219	0.434	-0.382	0.357	0.193	0.111	0.371	-0.548	-0.257	-0.474	-0.687	-0.29	-0.186	-0.36	-0.578	-0.523
Fgf21||ILMN_2710698	0.141	2.583	1.143	0.765	1.674	0.447	-0.326	-1.653	-1.557	2.253	1.161	-1.065	-0.636	-0.821	-0.606	-0.141	-1.144	-0.279	-0.385	-0.341	-1.149
A030007L17Rik||ILMN_2623886	0.2765	1.2665	-0.0525	1.0495	0.6675	0.1985	0.2305	-1.0015	-1.0005	0.2965	0.0525	-0.5055	-1.0615	0.1395	-0.4255	-0.2065	-0.7705	-0.8175	-0.3735	-0.2585	-0.7125
A030007L17Rik||ILMN_2766493	0.5275	1.3005	0.2235	0.8535	0.4455	0.0325	0.1095	-0.9105	-0.7535	0.4595	0.2595	-0.3505	-0.9525	-0.2005	-0.5225	-0.3025	-0.8795	-0.8455	-0.6165	-0.4915	-0.7905
Gpx4||ILMN_3100812	0.154	0.773	0.269	0.488	0.334	0.341	0.193	-0.714	-0.835	0.015	0.319	-0.065	-0.152	-0.745	-0.184	-0.067	-0.308	0.034	-0.116	-0.317	-0.102
Lmna||ILMN_1221646	0.3095	0.3215	0.2065	0.5115	0.1935	0.3795	0.3345	-0.2755	0.0225	-0.5015	-0.5515	0.2755	-0.2925	-0.5125	-0.3615	-0.0375	-0.5385	-0.2465	-0.5285	-0.3065	0.1415
Tcf7||ILMN_2717975	0.3395	0.1805	0.3025	-0.1425	0.0235	-0.0325	0.3345	-0.1825	0.0555	-0.2365	-0.1415	0.0115	-0.2935	-0.2435	-0.1245	-0.0535	-0.2415	-0.1845	-0.2635	-0.1635	-0.0505
Lgals3bp||ILMN_1258526	0.787	-0.238	-0.124	0.46	0.223	0.32	0.714	-0.686	-0.249	0.128	-0.866	-0.708	-0.735	-0.403	-0.626	-0.519	-0.749	-0.422	-0.839	-0.483	-0.067
Nt5e||ILMN_2813830	0.981	0.651	0.038	-0.187	0.114	-0.288	-0.098	0.184	-0.919	0.547	-0.791	-0.038	-0.339	1.279	-2.035	-1.112	-2.31	-1.172	-1.775	-1.752	0.184
Nt5e||ILMN_2636285	0.9635	0.7845	0.1215	-0.4095	0.0935	-0.1905	-0.2065	0.2055	-0.8195	0.3295	-0.5485	0.0505	-0.4495	0.9675	-1.4825	-0.9925	-1.5005	-0.9915	-1.3005	-1.1785	-0.0755
Cyp2a4||ILMN_1250364	0.2845	-1.1615	-0.1675	0.7925	1.1335	0.9725	0.5145	0.8565	0.5715	0.3145	0.1785	0.7835	-0.2965	0.0125	-1.1405	-1.4975	-3.3555	-1.4345	-2.5535	-0.7945	0.2735
Tspan8||ILMN_1220261	-0.138	-1.433	1.369	-2.278	1.598	0.863	1.281	-0.062	1.267	-2.964	0.872	2.141	1.153	-0.892	-0.994	-3.82	-4.662	-2.621	-3.569	-2.085	-1.367
Zmat3||ILMN_2418426	-0.182	-0.489	-0.28	0.338	0.245	-0.136	0.008	0.013	-0.348	0.363	-0.188	0.245	0.721	-0.401	-0.628	-0.505	-0.717	-0.012	-0.564	-0.5	-0.008
Dpp7||ILMN_2749737	-0.1815	0.2205	0.0125	0.0395	0.6865	-0.0295	-0.0875	-0.0085	-0.8195	0.2175	0.3355	0.3025	0.7635	-0.3825	-0.7875	-0.7965	-0.6835	-0.4765	-0.5695	-0.5355	-0.5935
Usp20||ILMN_1236828	-0.7905	0.2755	-0.6465	0.5935	0.9585	0.2175	-0.2745	-0.2245	-0.7805	0.4865	0.4845	0.8435	0.7835	0.0905	-0.6485	-0.4555	-0.8805	-0.5435	-0.7065	-0.6415	-0.5855
AI427122||ILMN_2609868	-0.057	-1.452	0.124	0.351	0.845	-0.057	-0.403	0.73	-0.885	-0.769	0.637	0.658	0.668	0.175	-0.885	-1.207	-1.343	-1.296	-1.375	-1.37	-1.532
Enpp2||ILMN_2772998	0.44	0.952	-0.203	0.414	0.207	0.27	0.089	0.102	-1.79	-0.089	0.668	0.133	-0.344	0.999	-0.631	-1.244	-0.613	-1.703	-1.116	-0.474	-1.829
Enpp2||ILMN_2954474	0.249	0.801	-0.275	0.593	0.244	0.333	0.011	0.373	-1.609	0.223	0.791	0.288	-0.202	1.163	-0.799	-1.235	-0.805	-1.785	-1.287	-0.47	-1.942
Ccl9||ILMN_2776603	0.2515	1.1935	0.1505	-0.1785	-0.0105	0.0435	0.0595	-0.0545	-0.3725	0.2075	0.8845	0.5135	-0.7155	0.2745	-0.6465	-1.0055	-1.0805	-1.7555	-1.0055	-0.8495	-0.7515
LOC100042405||ILMN_1238360	0.356	0.756	-0.051	0.114	0.147	-0.544	0.07	0.295	-0.322	-0.265	0.77	0.298	-0.21	0.735	-0.231	-0.556	-0.485	-1.137	-0.94	-0.491	-0.702
LOC100047827||ILMN_1237216	0.2935	0.8045	-0.0915	-0.0355	0.2555	-0.4195	0.0875	0.3495	-0.1475	-0.1325	1.0135	0.3015	0.0435	0.4895	-0.1665	-0.5935	-0.3835	-1.0275	-0.8465	-0.6785	-0.6905
Hmgn2||ILMN_2862111	0.2235	0.2055	-0.5985	-0.0995	0.1835	-0.2215	0.1625	0.4395	-0.0045	-0.2265	0.6385	0.1245	0.0875	0.4775	-0.1315	-0.4795	-0.6045	-1.4625	-0.6965	-0.6485	-0.6805
Tlr6||ILMN_3162337	0.017	-0.054	-0.28	0.261	-0.273	0.114	0.649	0.057	-0.475	0.432	0.334	0.097	-0.164	0.735	-0.41	-0.548	-0.572	-0.31	-0.522	-0.441	-0.306
Serpina10||ILMN_1259215	-0.0455	0.3325	0.0775	-0.0255	-0.2965	-0.0105	0.1825	0.8205	-0.8665	0.2035	0.3925	0.1325	0.2995	0.6665	-0.7485	-0.7845	-0.6655	-0.6845	-0.6425	-0.6715	0.0145
F2rl1||ILMN_2866267	0.127	-0.277	0.11	0.52	0.206	0.316	0.006	-0.078	-0.113	-0.074	-0.158	0.153	0.159	0.288	-0.173	-0.172	-0.267	-0.321	-0.319	-0.372	-0.582
Insl3||ILMN_1249776	0.48	-0.413	0.129	0.847	-0.081	0.521	0.382	0.019	0.404	0.155	-0.044	-0.413	0.137	0.411	-0.57	-0.437	-0.677	-0.467	-0.581	-0.515	-0.532
Sfxn1||ILMN_2675569	0.0255	0.1325	-0.3225	-0.0065	-0.0225	0.1845	-0.8675	0.1985	0.0435	0.2105	0.3365	0.4305	0.1375	0.4435	-0.4455	-0.4135	-0.6735	-0.6195	-0.4675	-0.4845	-0.5435
Sult1a1||ILMN_2745370	0.24	0.221	-0.371	-0.324	0.201	-0.235	-0.596	-0.045	0.327	0.327	0.08	0.541	0.115	0.975	-0.398	-0.206	-0.928	-0.841	-0.613	-0.703	-0.238
Cobl||ILMN_2951682	0.461	0.368	-0.098	0.121	-0.196	-0.047	0.083	-0.041	0.041	0.112	0.186	0.216	0.239	-0.477	-0.829	-0.585	-0.608	-0.771	-0.449	-0.569	-0.644
Arhgap18||ILMN_1248002	-0.0815	0.2225	0.1645	0.3725	-0.2495	0.0255	-0.1985	0.0275	0.7485	0.2085	0.6225	0.8525	-0.0135	-0.1535	-0.8425	-0.7945	-1.1595	-0.9705	-0.3995	-0.9575	-0.7485
Cx3cr1||ILMN_2625125	-0.1515	-0.3605	-0.3985	0.0595	0.3355	-0.0335	0.0395	0.4215	0.6155	0.2155	0.3635	0.4385	0.1715	-0.4915	-0.5825	-0.5035	-0.6965	-0.6825	-0.6605	-0.4835	-0.6935
Spna2||ILMN_2618634	-0.159	0.312	-0.208	0.272	0.734	0.128	0.036	0.193	0.655	-0.116	0.425	0.797	0.185	-0.361	-0.812	-0.712	-0.994	-0.878	-0.683	-0.623	-0.728
Tnfaip2||ILMN_2474858	0.1025	-0.0615	-0.1105	0.0635	0.2115	0.2645	0.1565	0.0105	0.4445	-0.0105	0.3935	0.2995	0.0505	-0.6975	-0.3575	-0.8145	-0.9755	-0.5895	-0.6865	-0.5385	-0.8235
LOC672274||ILMN_2505185	0.1815	0.2715	-0.7415	0.2555	0.1715	-1.1825	-0.7325	0.1995	1.8845	0.3115	0.8585	1.0235	1.3205	-1.2225	-1.2935	-1.6135	-1.6735	-1.5885	-1.6395	-1.5015	-1.5595
Sox4||ILMN_2727116	0.466	0.701	-0.597	0.319	0.815	-0.883	-0.471	-0.68	1.822	-0.158	0.158	0.456	0.574	-1.461	-1.111	-1.408	-1.116	-1.275	-1.447	-1.436	-1.444
Zfp704||ILMN_1225146	0.4185	0.0265	-0.5835	0.3895	-0.0375	-0.0265	-0.1035	0.1825	0.4305	0.0775	0.4195	1.0435	0.6925	-0.2835	-0.7875	-0.7305	-0.8605	-0.7025	-0.8525	-0.7765	-0.6185
Oasl2||ILMN_2954868	0.6755	-0.6235	-0.4045	0.0975	0.0995	-0.3045	-0.1095	-0.3615	0.4245	0.2395	0.2075	0.4135	0.1725	-0.3815	-0.5275	-0.6635	-0.8185	-0.4785	-0.8325	-0.8395	-0.3205
Asns||ILMN_2636755	0.6645	1.6345	-0.2845	0.5735	0.9745	1.5405	1.5235	-0.2295	-0.4485	0.5315	1.1765	-0.3205	1.1675	1.3545	-0.4585	-0.5555	-0.3855	-0.3975	-0.4515	-0.4295	-0.3885
Asns||ILMN_2643513	0.284	2.366	-0.609	0.868	1.223	1.977	2.055	-0.428	-0.93	0.703	2.322	0.014	2.431	1.785	-2.681	-2.853	-2.629	-2.657	-3.045	-1.843	-2.718
Asns||ILMN_3006123	0.549	2.587	-0.271	0.588	0.919	1.802	1.834	0.038	-0.642	0.648	2.345	-0.057	1.955	1.932	-1.406	-1.499	-1.519	-1.463	-1.676	-1.224	-1.611
Mthfd2||ILMN_2769136	0.4105	1.6455	0.2645	0.1665	0.3535	0.8305	0.9165	-0.8095	-0.4215	0.8485	1.3405	-0.5595	1.0695	0.1095	-0.6825	-0.8415	-0.8085	-0.7475	-0.9675	-0.5315	-1.0425
Mthfd2||ILMN_2878548	0.5015	1.1165	0.1335	0.2335	0.1915	0.7235	0.6095	-0.1255	-0.1865	0.5325	1.0005	-0.1715	0.6125	-0.2305	-0.2275	-0.3875	-0.1245	-0.5455	-0.2965	-0.1715	-0.3935
Arfgap3||ILMN_2648618	0.4765	0.5695	0.3065	0.1715	0.4875	0.5045	-0.0195	-0.0915	-0.3275	0.7415	0.0565	0.0815	0.7435	0.6125	-0.4725	-0.6035	-0.4015	-0.6985	-0.5605	-0.4315	-0.2565
Cyb5r1||ILMN_1243370	0.5345	0.3775	0.4855	0.6035	0.2755	0.5475	0.2815	-0.5935	0.1705	0.6955	-0.1185	-0.1675	1.2135	-0.0175	-0.2335	-0.7315	-0.6065	-0.5675	-0.6125	-0.2295	-0.4655
5830417C01Rik||ILMN_2741737	0.8035	0.5905	0.3595	0.0315	0.0555	0.4785	-0.2925	-0.3055	-0.4705	0.6765	0.2275	0.0935	0.9105	0.2965	-0.6695	-0.6105	-0.8485	-0.5975	-0.4535	-0.5735	-0.6215
Fam152a||ILMN_2741738	0.8525	0.5375	0.2965	0.1155	0.0535	0.2655	0.0665	-0.4095	-0.3315	0.6705	0.2625	0.0135	0.5255	0.3635	-0.4115	-0.6515	-0.7205	-0.3995	-0.4705	-0.4785	-0.7115
Nupr1||ILMN_2742042	2.6445	2.4025	0.8185	0.4935	-0.4995	1.1645	0.8085	-1.7855	-1.3365	1.3845	-0.0535	-0.9325	3.5135	0.0535	-1.5135	-1.3295	-1.8445	-1.7875	-1.4565	-1.5035	-1.6495
Mmp13||ILMN_2737685	1.45	0.06	-0.159	0.273	0.135	1.429	-0.115	-0.768	-0.534	0.386	0.338	-0.096	1.154	-0.111	-0.684	-0.935	-0.915	-0.91	-0.958	-0.938	-0.727
Hist1h1c||ILMN_2855315	0.12	0.266	-0.351	0.168	0.16	0.536	0.088	-0.935	-0.699	0.548	0.469	-0.146	1.181	0.356	-1.436	-1.105	-0.992	-0.273	-1.209	-0.614	-0.89
Hist1h1c||ILMN_2774537	0.2595	0.4695	-0.2275	0.4165	0.2185	0.7305	0.3145	-1.1475	-0.8815	0.4965	0.7005	0.0165	1.5195	0.4645	-1.4225	-1.1425	-1.0395	-0.2825	-1.0945	-0.4715	-0.9325
Nudt18||ILMN_1216215	0.4425	0.6275	-0.0455	0.7535	0.2045	0.2445	-0.0455	0.0425	-0.8635	-0.1455	1.6085	0.5025	0.3395	0.2445	-0.7735	-0.9265	-0.9575	-0.7295	-0.2885	-0.0425	-0.4375
Aph1b||ILMN_2588682	0.5835	0.7205	0.1695	0.2795	0.0915	0.5665	0.9425	0.2505	0.0075	-0.1465	0.6865	1.0015	0.4365	0.4695	-0.7765	-0.9425	-1.1285	-0.7155	-0.6665	-0.4575	-0.7925
5730469M10Rik||ILMN_1221501	0.118	0.535	-0.01	0.265	0.569	0.327	0.087	0.175	0.01	-0.229	0.554	0.487	0.185	-0.08	-0.254	-0.413	-0.753	-0.712	-0.168	-0.227	-0.726
Efha1||ILMN_2645165	0.551	0.388	-0.07	0.114	0.327	0.347	0.133	0.053	-0.585	-0.287	0.744	0.329	0.33	-0.165	-0.449	-0.639	-0.752	-0.738	-0.437	-0.612	-0.551
Chk||ILMN_1250008	0.297	0.329	0.017	0.948	0.589	0.649	0.418	-0.997	-0.247	0.237	1.313	1.522	0.54	-0.015	-0.966	-1.385	-1.345	-1.124	-1.214	-1.065	-1.017
9430020K01Rik||ILMN_2474515	0.3675	0.6195	-0.0555	0.0655	0.0285	0.0235	0.0935	-0.3505	-0.0235	0.1665	1.4035	0.3735	0.7565	0.2105	-0.6105	-0.5775	-0.8365	-0.5245	-0.6755	-0.4825	-0.8635
LOC100045005||ILMN_1238838	0.667	-0.286	0.07	0.283	0.555	-0.1	0.075	-0.15	0.278	-0.221	-0.097	-0.259	-0.014	0.704	-0.767	-0.822	-0.611	-0.731	-0.768	-0.645	-0.766
Dusp6||ILMN_2925711	0.055	-0.327	0.239	0.59	-0.369	0.486	0.51	0.046	0.905	0.67	-0.418	0.928	0.462	0.878	-0.64	-0.778	-1.606	-0.94	-1.081	-0.885	-0.636
Dusp6||ILMN_1248537	0.166	-0.435	0.326	0.712	-0.208	0.766	0.493	0.098	0.924	0.347	-0.658	0.815	-0.014	0.436	-0.511	-0.489	-1.674	-0.689	-0.86	-0.733	-0.557
2310014H01Rik||ILMN_1252831	-0.083	-0.91	-0.031	-0.19	-0.502	0.732	0.18	0.143	0.345	0.871	-0.09	0.899	0.322	0.525	-0.618	-0.788	-1.138	-0.674	-0.65	-0.73	-0.211
Fmnl2||ILMN_2656268	0.0145	-1.6225	0.1175	-0.2375	0.2775	0.6985	0.6745	0.1705	-0.1495	0.8835	-0.1135	0.5635	-0.0145	0.8215	-0.9355	-1.2115	-1.4295	-0.9855	-1.1725	-1.2995	-1.0325
Cxcl1||ILMN_2763245	0.5085	-2.1225	0.3205	0.2225	-0.1925	2.1965	1.6485	1.3155	0.5665	0.9405	0.1755	0.8065	-0.6905	1.3885	-1.8025	-1.4545	-2.2875	-1.5915	-1.3815	-0.4955	-0.6395
Antxr2||ILMN_1214412	0.157	-1.261	-0.38	0.158	0.037	0.715	0.137	-0.041	0.137	0.347	0.181	0.149	-0.362	-0.02	-1.245	-0.558	-1.139	-0.863	-0.949	-0.596	-0.992
Cpe||ILMN_1228232	-0.837	-2.441	0.733	0.314	-0.65	0.12	-0.014	1.155	1.478	0.864	1.109	1.41	1.548	2.53	-1.164	-2.355	-2.65	-2.39	-2.51	-2.295	-1.183
1110032E23Rik||ILMN_1235811	-0.02	0.704	-0.22	0.643	0.103	0.179	-0.059	-0.132	0.326	0.003	-0.289	-0.461	-0.268	0.68	-0.347	-0.527	-0.625	-0.67	-0.424	-0.387	-0.763
Pcdh17||ILMN_2804444	-0.049	1.107	-0.509	0.743	0.449	0.511	0.378	0.089	0.53	0.049	-0.088	-0.251	0.423	1.25	-0.439	-0.322	-0.61	-0.667	-0.504	-0.528	-1.07
Cxcr4||ILMN_2630459	0.52	0.605	-0.056	0.477	-0.004	1.043	0.414	-0.161	0.229	0.004	-0.038	-0.257	0.794	0.161	-0.638	-0.444	-0.529	-0.691	-0.751	-0.752	-0.295
Mcam||ILMN_2955919	0.1905	0.5895	-0.1005	0.2815	0.1695	0.1465	-0.0105	-0.3775	0.3545	-0.0185	-0.4665	-0.6205	0.5185	0.8335	-0.7725	-0.7275	-0.6595	-0.7005	-0.3615	-0.7445	-0.7565
Cd93||ILMN_1226329	0.1315	1.0405	-0.7525	1.2725	0.5565	0.9065	0.5025	-0.3145	0.3575	0.2325	0.0205	-0.2905	1.0285	1.0915	-0.5765	-0.9685	-1.0945	-0.6715	-0.7155	-0.8395	-0.6455
Cd93||ILMN_1226829	0.016	1.043	-0.513	1.506	0.798	0.936	0.485	-0.324	0.453	0.244	-0.334	-0.438	0.653	0.703	-0.402	-0.747	-1.189	-0.537	-0.598	-0.7	-0.899
Col4a2||ILMN_2822579	-0.126	1.038	-0.207	1.139	0.264	0.768	0.084	-0.233	0.433	0.043	-0.561	-0.869	0.947	0.589	-0.751	-0.773	-1.102	-0.496	-0.75	-0.792	-1
Emcn||ILMN_1259365	-0.3915	1.3885	0.0835	1.0395	0.3915	0.3515	-0.2455	-0.6835	0.0575	0.1555	-0.6915	-0.5005	0.5015	0.6695	-0.5935	-1.1075	-1.3945	-0.9125	-1.3135	-1.1125	-1.6375
Esm1||ILMN_1257574	0.0275	1.8845	0.0925	1.9225	1.5285	1.7655	0.4945	-1.5195	0.1775	0.4705	-0.6955	-0.6165	1.1565	0.8865	-1.7385	-1.7625	-2.3375	-1.9445	-2.2515	-1.9315	-2.2335
Col4a1||ILMN_2621643	-0.1595	1.1085	-0.3505	0.9515	0.2455	0.9315	0.3065	-0.5455	0.5425	-0.0355	-0.1505	-0.2595	1.5255	0.7225	-1.3335	-1.5915	-1.5575	-1.1665	-1.3455	-1.0675	-1.0775
Emp1||ILMN_2642913	-0.0475	0.9355	-0.3705	1.0075	0.0095	0.5475	-0.0015	-0.4365	0.1045	0.1545	-0.0895	-0.2165	1.8145	1.4045	-0.9455	-1.3835	-1.3395	-1.5055	-1.3415	-1.4565	-1.3715
Myadm||ILMN_2851671	0.395	0.654	-0.095	0.206	0.243	0.697	0.333	-0.198	-0.008	-0.047	-0.343	-0.099	0.846	0.716	-0.267	-0.815	-0.98	-0.79	-0.364	-0.808	-0.475
EG665509||ILMN_1212626	0.55	0.52	0.023	1.079	0.82	0.816	0.487	-0.528	-0.155	0.32	-0.411	-0.731	1.279	-0.267	-0.82	-0.964	-1.104	-1.005	-1.191	-1.01	-1.041
1700023M03Rik||ILMN_2621909	0.3625	0.4785	-0.0505	0.2545	0.4505	0.1975	-0.0975	-0.3225	0.4235	-0.2375	-0.0015	0.0885	0.0325	0.5835	-0.5135	-0.6555	-0.7145	-0.6975	-0.6755	-0.3535	-0.4555
Wbp5||ILMN_2429025	0.5015	0.6005	0.2255	0.2475	0.6125	0.5565	0.1265	-0.4525	0.8805	-0.0625	-0.0145	-0.3925	0.3935	0.3425	-1.1335	-1.1935	-1.1645	-0.9615	-1.2185	-1.0365	-1.0295
Hn1||ILMN_2758452	-0.1365	0.4515	0.3815	0.1895	-0.0325	0.1125	0.3655	-1.2545	-0.0405	0.0775	-0.2285	-0.4135	1.4515	0.0425	-0.9595	-1.1255	-1.0805	-1.0555	-0.9125	-0.8605	-0.9415
Btg3||ILMN_3117483	0.3035	0.1135	0.1005	0.2445	0.1235	0.0095	-0.0705	-0.3695	0.5545	0.0585	-0.3375	-0.2635	0.9935	0.3635	-0.6535	-0.6755	-0.6635	-0.7105	-0.7265	-0.6625	-0.6505
Lxn||ILMN_2694275	-0.365	0.247	0.044	0.53	0.138	0.491	-0.044	0.249	-0.115	-0.154	-0.235	-0.395	0.728	0.657	-0.481	-0.575	-0.678	-0.436	-0.749	-0.569	-0.525
Krt18||ILMN_2711267	0.2495	0.1845	0.2045	0.7945	0.6485	0.4375	0.7525	-0.0695	0.5395	0.3545	-0.0095	0.3135	1.3485	-0.3705	-0.7065	-0.9855	-0.9275	-0.8865	-0.7415	-0.6305	-0.9725
Prickle3||ILMN_2602858	-0.244	-0.152	-0.041	0.63	0.574	0.644	0.286	-0.072	0.094	-0.026	-0.522	-0.11	0.91	0.132	-0.243	-0.624	-0.473	-0.57	-0.547	-0.515	-0.637
9430080K19Rik||ILMN_2500370	-0.2	0.158	-0.287	0.524	0.254	0.596	0.346	-0.692	0.684	0.455	0.507	0.224	0.069	0.591	-0.738	-0.795	-1.154	-0.587	-0.931	-0.974	-0.237
Oas1g||ILMN_2628822	0.7395	-0.2915	-0.5995	0.3665	0.8845	0.6095	0.5725	-0.5265	0.2355	0.6705	0.3385	0.4125	-0.0855	0.6795	-0.9605	-0.7285	-0.9325	-0.8295	-1.0405	-0.5155	-0.1545
Oas1g||ILMN_1253808	1.157	-0.557	-0.38	0.804	1.118	1.061	0.526	-0.536	0.903	0.791	0.876	1.078	0.026	0.713	-1.138	-1.204	-1.263	-1.087	-1.223	-0.894	-0.249
Xbp1||ILMN_2431237	-0.1745	-0.0145	0.2745	0.6525	0.0745	0.4325	0.4045	0.4095	-0.3705	0.7995	0.0145	0.5015	0.5915	0.4915	-0.7235	-0.7005	-0.5085	-0.6105	-1.2395	-0.5545	-0.4355
Dgkd||ILMN_1246148	-0.1825	-0.1875	-0.1265	0.0835	-0.3605	0.4745	0.3905	0.0005	-0.5345	0.6665	0.3245	0.3375	0.6545	0.2585	-0.7955	-0.8815	-0.4855	-0.5875	-0.6935	-0.5375	-0.5825
Tuft1||ILMN_2419185	-0.357	-0.018	0.439	1.156	0.157	-0.107	-0.077	0.597	0.369	1.157	0.933	0.849	0.986	0.308	-1.333	-1.52	-0.825	-0.812	-1.996	-0.673	-1.75
Slc35f5||ILMN_2596693	0.5645	0.0125	0.1175	-0.0745	0.1035	0.3165	-0.1315	0.1675	-0.1305	0.6885	0.0425	0.4835	-0.0125	-0.1945	-0.6205	-0.6805	-0.8055	-0.8475	-0.6875	-0.8325	-0.6395
Cav1||ILMN_2632665	-0.744	0.581	-0.107	0.847	-0.02	-0.011	-0.666	0.129	-0.956	0.976	-0.125	0.224	1.739	1.015	-1.019	-1.634	-1.784	-1.545	-1.454	-1.412	-2.248
Pdlim7||ILMN_2430813	-0.4105	0.1085	0.0155	0.7645	0.2405	0.5495	-0.0385	0.1705	-0.3425	0.6575	0.1915	0.3995	0.5325	0.7955	-0.8085	-0.9645	-1.0245	-0.7545	-0.8655	-0.5735	-0.9825
Etl4||ILMN_1259022	-0.261	0.284	-0.778	0.185	0.239	0.038	-0.222	-0.269	0.399	0.013	0.027	0.946	-0.013	0.166	-0.903	-0.875	-1.411	-1.457	-0.825	-1.072	-1.343
Cp||ILMN_3083163	0.4785	0.1465	-0.5965	0.4925	-0.0775	0.0935	0.1535	0.4925	0.0115	0.4205	0.4445	0.5615	0.2805	0.1415	-0.5425	-0.8985	-0.5875	-0.8805	-0.5795	-0.4165	-0.4705
Cp||ILMN_1218681	0.268	0.33	-0.402	0.499	0.271	0.494	0.698	0.19	0.271	0.453	0.359	0.663	0.103	-0.349	-0.737	-1.087	-1.108	-0.982	-0.769	-0.833	-0.562
Kng1||ILMN_1225218	0.7685	0.6815	-0.6095	0.6155	0.2725	0.5695	0.5695	0.3485	-0.1565	0.8085	0.6105	0.0525	-0.1015	0.0825	-1.1145	-1.3015	-1.2265	-1.1495	-1.1745	-0.7555	-0.6995
Tceal8||ILMN_2861493	-0.0275	0.3175	-0.5175	0.2205	0.3055	0.5015	-0.3425	-0.1555	0.4165	0.0625	0.6045	-0.4885	0.1555	0.5505	-1.4405	-1.0145	-1.2725	-1.6575	-1.6045	-1.8045	-1.7035
2700097O09Rik||ILMN_1252210	-0.153	0.005	0.339	-0.007	0.156	-0.081	0.218	-0.228	0.196	0.18	0.322	0.526	-0.007	0.134	-0.839	-0.663	-0.695	-0.822	-0.859	-0.652	-0.425
Lpl||ILMN_2692723	0.958	0.838	-0.538	-1.152	0.196	0.714	1.044	-0.949	0.759	-0.262	2.172	1.067	0.063	1.805	-1.977	-3.444	-2.722	-1.922	-2.293	-1.472	-2.108
6330509M05Rik||ILMN_2447875	0.1245	0.3715	-0.5325	0.2175	0.3605	0.6215	0.3095	-0.5615	0.1845	-0.0925	0.4315	0.3475	-0.0205	0.1345	-0.6045	-1.0645	-0.9885	-0.6145	-0.7955	-0.3815	-0.8075
Rbp1||ILMN_1238433	0.1125	0.3515	-0.2115	0.3075	0.5675	0.7555	0.8335	-0.9905	0.1945	0.0205	0.8555	0.1855	-0.5295	0.5015	-1.4925	-2.2145	-1.9195	-1.6105	-1.8055	-0.8175	-1.7675
Egr1||ILMN_2662926	0.023	0.662	-0.413	0.394	-0.541	0.689	0.669	-1.915	0.098	0.008	0.445	0.232	0.353	0.791	-2.048	-3.708	-3.459	-2.169	-2.03	-0.178	-2.361
D10Wsu102e||ILMN_2707694	-0.2845	0.0675	-0.1995	0.4645	0.2995	0.2415	0.1205	0.2215	0.1505	0.0355	-0.1265	0.1985	0.1295	0.7125	-0.6405	-0.7435	-0.6765	-0.6445	-0.8595	-0.6185	-0.4295
Cdca4||ILMN_1214671	-0.4365	-0.1175	-0.2225	0.2125	0.0215	0.2005	0.1025	0.1075	0.1135	0.2115	-0.1185	0.3885	0.6505	0.7375	-0.6045	-0.7305	-0.6625	-0.7125	-0.6155	-0.6005	-0.7135
Rhbdf1||ILMN_2657828	-0.7785	-0.5775	0.0015	0.9255	0.6015	0.5955	0.4075	0.3265	0.2645	0.7985	-0.0685	0.9075	0.5345	0.5405	-0.9765	-1.0795	-0.8245	-0.9645	-1.3625	-0.9965	-0.9285
Shc1||ILMN_2957070	-0.203	-0.005	0.002	0.013	0.199	0.464	0.034	0.403	0.089	0.179	0.195	0.405	-0.02	0.679	-0.556	-0.492	-0.745	-0.607	-0.561	-0.566	-0.663
Ccdc125||ILMN_2693679	0.2205	0.1005	-0.0125	0.2125	0.0595	0.1905	0.1845	-0.1235	0.0125	0.0755	-0.1845	0.3315	-0.6395	0.2985	-0.6585	-0.6225	-0.8365	-0.7555	-0.7825	-0.4825	-0.7335
D6Wsu176e||ILMN_2755492	0.051	0.129	0.192	0.303	-0.014	0.375	0.129	-0.263	0.014	0.055	0.103	0.515	-0.449	0.577	-0.613	-0.584	-0.892	-0.942	-0.691	-0.618	-0.82
D6Wsu176e||ILMN_1229056	0.1315	0.1445	0.1555	0.2785	-0.2085	0.2935	0.0525	-0.1375	0.0775	0.0135	0.0055	0.4795	-0.4965	0.8245	-0.7985	-0.8435	-0.9865	-0.8285	-0.5915	-0.6805	-0.7345
Creb3l2||ILMN_2956448	0.0255	0.3365	0.1895	0.2745	0.2525	0.4815	0.0725	0.1495	0.1305	-0.0665	-0.0925	-0.0305	-0.2325	0.7845	-0.9765	-0.7775	-0.7465	-0.9415	-1.0875	-0.5055	-0.6755
Rrbp1||ILMN_2612079	0.0095	0.5435	0.2565	0.1075	0.5765	0.6945	0.2645	-0.1305	-0.1975	-0.1495	0.0695	-0.0095	-0.7355	0.4075	-1.0155	-1.0415	-0.6925	-0.9255	-0.8895	-0.4875	-0.8685
9130005N14Rik||ILMN_1217235	0.002	-0.053	-0.286	0.123	0.261	0.318	0.229	0.042	-0.042	0.348	0.409	0.255	-0.488	0.746	-0.738	-0.877	-0.756	-0.939	-0.785	-0.727	-0.904
Prkcsh||ILMN_1233076	-0.1115	-0.0215	-0.2795	0.2475	0.1915	0.1715	0.3725	0.1995	0.0345	0.2155	0.2195	0.0755	-0.2445	0.2355	-0.6895	-0.7775	-0.4975	-0.5815	-0.6595	-0.4365	-0.5025
Cyb561||ILMN_1232601	0.36	0.256	0.024	0.108	-0.213	0.52	0.236	0.984	-0.158	0.113	0.228	0.167	0.216	1.431	-1.26	-1.735	-1.562	-1.639	-1.519	-1.39	-1.141
Tmem176a||ILMN_2795412	0.764	0.431	-0.026	0.026	-0.164	0.737	0.836	0.266	0.411	-0.393	-0.375	0.257	-0.26	0.763	-1.515	-1.705	-1.747	-1.767	-1.312	-1.574	-1.09
Ly6d||ILMN_2803921	0.0115	-2.2645	-1.3755	1.2825	2.0865	2.8255	1.6985	-2.0025	0.5255	1.5825	-0.9065	0.9215	-0.3595	1.4795	-1.5975	-2.5685	-2.5225	-2.3235	-2.5515	-2.5295	-1.8955
Ly6d||ILMN_2803920	-0.0335	-3.1195	-1.5655	1.2665	1.7035	2.4635	1.5395	-2.1825	0.3925	1.5005	-1.2985	0.8715	-0.2935	1.4255	-1.6895	-3.2685	-3.4555	-3.0925	-3.1555	-3.1225	-2.1465
Plek2||ILMN_2855998	0.0655	0.0755	0.1825	0.3235	0.4205	0.4325	0.4825	-0.2665	0.7525	0.2505	0.0265	0.4615	-0.5845	0.2895	-0.5685	-0.7535	-0.7715	-1.0015	-0.8295	-0.6545	-0.5185
Golm1||ILMN_3148550	0.1245	-0.0275	-0.0245	0.6855	1.2275	1.5665	1.1155	-0.2575	0.5065	0.5605	-0.3875	0.7305	0.0805	0.2985	-1.3925	-2.3095	-2.5675	-2.0335	-2.4525	-2.0495	-1.8605
Golm1||ILMN_2623536	-0.0865	-0.1785	-0.2135	0.7225	1.1645	1.4045	1.1855	-0.0455	0.5385	0.5505	-0.6845	0.5875	0.2135	0.3675	-1.5085	-2.5445	-2.8335	-2.4305	-2.7605	-2.3355	-2.0965
Nid1||ILMN_2814005	0.545	-0.6	-0.476	0.916	1.149	0.799	0.663	-0.141	0.074	0.559	0.009	1.101	-0.12	0.834	-1.738	-2.348	-2.65	-1.824	-2.38	-1.714	-1.787
1810023F06Rik||ILMN_1232995	0.4605	-0.5835	0.4465	0.8765	1.1715	1.4845	1.3435	-0.0655	0.5345	0.8445	0.2395	1.0835	-1.1955	0.0655	-0.9565	-2.3655	-2.1995	-1.6645	-2.4065	-1.5235	-0.7965
Cdh1||ILMN_2628629	0.3025	-0.2825	-0.3245	0.6695	0.7125	1.0905	0.8095	-0.1955	0.6135	0.2925	0.4715	0.8115	-0.7195	0.0115	-0.9355	-2.1975	-2.0925	-1.3415	-1.5645	-0.4915	-1.3425
Pold4||ILMN_2910596	-0.009	0.096	0.421	1.21	1.139	1.122	0.898	-1.219	0.068	-0.022	-0.749	0.466	-1.266	0.79	-0.85	-1.649	-1.704	-1.676	-1.702	-1.018	-1.129
LOC240672||ILMN_2531737	0.058	-0.182	0.383	0.993	0.13	0.887	0.779	-1.042	0.407	-0.063	-0.772	0.276	-0.736	0.221	-0.923	-1.593	-1.637	-1.145	-1.484	-1.385	-1.311
Twf2||ILMN_1234388	-0.1805	-0.2015	0.2545	0.3875	0.3915	0.4265	0.3795	-0.2995	0.2885	0.0435	-0.2875	0.1305	-0.3845	0.2995	-0.4405	-0.8195	-0.5045	-0.5645	-0.6135	-0.6075	-0.2695
Clip2||ILMN_2495703	0.171	-0.023	0.408	0.252	0.334	0.674	0.342	-0.594	0.023	-0.034	-0.301	0.319	-0.368	0.091	-0.603	-0.628	-0.722	-0.474	-0.51	-0.566	-0.461
Tnfrsf12a||ILMN_2424299	0.3305	0.0595	0.6415	1.4255	0.8945	0.7655	-0.0595	-1.3625	0.2445	0.2765	-1.1465	0.4505	-0.1065	0.5385	-1.7625	-2.5555	-2.2845	-2.1595	-2.2585	-1.9295	-1.7545
Igfbp1||ILMN_1230739	-0.032	-1.8	0.369	0.474	1.058	1.021	1.684	-3.308	0.707	0.97	-1.32	1	0.885	0.974	-2.142	-4.198	-2.744	-3.018	-3.062	-2.592	-2.126
Tagln2||ILMN_2732848	0.1315	-1.3515	0.0755	0.2435	0.6295	0.7225	0.2935	-0.3465	0.7215	-0.1845	-0.8745	-0.0755	0.6505	0.2015	-1.3175	-1.7105	-2.1175	-1.6765	-1.5005	-1.8075	-1.6335
Ddr1||ILMN_2713898	0.4375	-1.0205	0.1575	0.2535	0.4635	0.5565	-0.0785	-0.6835	-0.0205	0.1405	-0.7085	0.2065	-0.3205	0.5815	-0.9265	-1.1735	-1.0645	-0.9465	-0.9895	-0.7995	-1.1505
Mtmr11||ILMN_2642922	-0.3625	-1.1375	0.2555	0.1995	0.0835	0.6625	0.0695	-1.0625	0.5615	0.0745	-1.0185	0.6105	-0.6385	0.2505	-1.5885	-2.0215	-1.8215	-1.6425	-2.0825	-1.7155	-1.8335
Pafah1b3||ILMN_2640971	-0.057	-0.338	0.019	0.317	0.7	0.403	0.183	-0.29	0.115	0.348	-0.275	0.111	0.204	0.578	-0.579	-0.763	-0.635	-0.503	-0.454	-0.416	-0.567
Plscr1||ILMN_2701271	0.423	-0.335	0.348	0.367	0.373	0.542	0.462	-0.095	0.224	0.523	-0.145	0.27	0.426	0.512	-0.917	-1.049	-0.845	-0.747	-0.637	-0.666	-0.814
LOC329416||ILMN_2777427	0.15	-0.112	0.072	-0.05	0.495	0.257	0.121	0.292	0.318	0.409	0.053	0.674	0.524	0.537	-0.764	-1.003	-0.817	-0.888	-0.564	-0.52	-0.613
Nostrin||ILMN_2821676	0.3945	0.1105	0.3155	0.0435	0.3725	0.1625	-0.0335	0.3675	0.5975	0.6055	0.2095	0.6425	0.4725	0.4505	-0.8865	-1.0685	-0.7715	-0.8605	-0.8345	-0.5115	-0.7435
Alcam||ILMN_2606804	0.6465	0.2065	-0.0335	0.5655	0.1355	0.4555	0.2335	0.4365	0.7175	0.2545	0.6465	1.1315	0.0355	0.4735	-0.9385	-1.4245	-1.2685	-1.3715	-1.3945	-0.7515	-1.0945
Hnrpa1||ILMN_1244536	0.161	-0.325	-0.156	0.311	-0.163	0.065	-0.018	0.13	0.637	0.144	0.219	0.449	0	0.04	-0.547	-0.776	-0.854	-0.972	-0.771	-0.761	-0.581
Itpripl2||ILMN_1252004	0.1005	-0.3495	-0.1325	0.1495	0.0185	0.8555	-0.0315	0.0595	-0.3905	0.3355	0.2445	0.5365	0.4885	0.1825	-0.5995	-0.8915	-0.9525	-0.8265	-0.8395	-0.7525	-0.4745
Tmem71||ILMN_2631610	0.421	-0.221	-0.09	0.546	-0.355	0.245	0.235	0.119	-0.206	0.615	0.212	0.698	0.296	0.963	-0.642	-1.144	-0.959	-0.934	-0.949	-0.494	-1.19
Mansc1||ILMN_2848273	0.3375	0.0095	-0.2835	0.3885	-0.0035	0.3895	0.2585	-0.2455	0.0105	0.3605	0.5515	0.5095	-0.1555	0.6535	-0.6355	-1.1235	-1.3005	-0.9755	-0.7955	-0.7435	-1.3055
Cxadr||ILMN_3089725	-0.131	-0.408	-0.452	0.066	-0.024	0.062	-0.038	-0.272	0.404	0.486	-0.049	0.45	1.082	0.287	-0.698	-0.945	-0.972	-0.709	-0.769	-0.515	-0.867
App||ILMN_2791028	0.305	-0.142	-0.417	0.446	0.167	0.179	-0.186	0.136	0.948	1.029	-0.311	0.184	0.864	0.953	-1.375	-1.275	-2.053	-1.769	-1.541	-1.325	-1.418
App||ILMN_2597532	0.3635	-0.5115	-0.5235	0.7085	0.6555	0.5385	-0.1185	0.0105	0.8555	1.0335	-0.8025	0.2635	0.9405	0.7685	-1.2495	-1.1595	-1.8385	-1.5365	-1.5915	-0.7345	-1.2765
Ybx3||ILMN_1246770	0.2795	-0.5965	-0.2395	0.5585	0.3135	0.1475	0.3485	-0.3065	1.1935	0.6295	-0.1785	0.6975	0.7035	0.0755	-0.9725	-1.2405	-1.1065	-1.0705	-1.6745	-1.0975	-1.0775
Abhd2||ILMN_2620767	0.227	0.033	-0.166	0.095	-0.033	-0.225	-0.604	-0.717	-0.674	0.397	0.073	0.147	0.683	0.631	-1.265	-1.125	-1.134	-1.125	-1.455	-1.259	-0.908
Abhd2||ILMN_2877443	0.032	-0.01	-0.317	0.01	0.182	-0.111	-0.4	-0.427	-0.686	0.012	0.228	0.282	0.435	0.5	-0.838	-0.721	-0.618	-0.852	-0.894	-0.669	-0.672
Abhd2||ILMN_1252016	0.0645	0.1445	-0.1235	0.2925	0.4655	0.0295	-0.3125	-0.3785	-0.1605	0.4705	0.2455	0.3965	0.6825	0.6595	-0.9755	-0.8055	-0.7395	-0.6715	-0.9755	-0.9715	-0.2505
Unc5b||ILMN_2523316	-0.04	0.602	-0.203	0.271	0.483	0.258	-0.311	0.013	0.197	0.766	-0.069	0.486	0.982	0.777	-0.715	-1.055	-1.065	-0.926	-1.063	-0.965	-0.777
Ifngr1||ILMN_2651575	0.1295	-0.1705	0.0845	0.4245	0.1575	0.7475	0.7475	-0.3415	-0.5535	-0.2405	-0.2585	0.1385	0.4525	0.7825	-1.4075	-1.2105	-1.3175	-0.9825	-1.0855	-1.0265	-0.7735
Sccpdh||ILMN_1232766	0.0205	-0.1535	-0.1245	0.2325	0.3175	0.5515	0.3185	-0.8305	-0.2905	-0.0905	-0.4355	0.4065	0.6845	0.3225	-1.2515	-1.2585	-1.3065	-1.0615	-0.9805	-1.4415	-1.0905
S100a11||ILMN_2883392	0.343	0.129	-0.185	0.788	0.488	0.502	0.039	-1.088	-0.342	-0.185	-0.711	-1.2	1.38	0.343	-1.837	-1.877	-2.045	-1.953	-2.222	-1.812	-2.172
Rps12||ILMN_2956159	0.239	0.247	0.288	0.1	0.076	0.134	0.162	-0.672	-0.058	-0.174	-0.401	-0.016	0.035	0.201	-0.753	-0.973	-0.887	-0.979	-0.837	-0.768	-0.864
Tpm1||ILMN_3007072	0.4085	0.3255	0.2785	0.2625	-0.0885	0.3685	0.3345	-0.5125	0.0635	-0.0275	-0.1815	-0.3185	0.2385	-0.0645	-1.2885	-1.5325	-1.8595	-1.3655	-1.5215	-1.2345	-1.1605
Tpm1||ILMN_2518346	0.1915	0.2805	0.4335	0.3305	0.0165	0.4115	0.4075	-0.5375	-0.0165	-0.0445	-0.3775	-0.4055	-0.1165	-0.0335	-0.8935	-1.1705	-1.2795	-1.1075	-1.0935	-0.6175	-0.9465
Psat1||ILMN_1221048	-0.663	0.759	-0.401	0.947	0.781	1.17	1.32	-1.643	0.007	0.654	0.542	-0.895	0.768	-0.161	-2.5	-2.941	-3.179	-2.983	-3.062	-2.854	-2.292
1700047I17Rik1||ILMN_3034034	0.234	0.042	0.156	0.357	-0.238	0.419	0.268	-0.157	-0.484	-0.023	0.709	0.402	0.989	-0.045	-0.964	-1.213	-1.318	-1.073	-1.036	-1.09	-0.816
LOC100046025||ILMN_1223496	0.1075	0.0125	-0.0065	0.2365	-0.1475	0.4575	0.1415	-0.5165	-0.0565	0.5015	0.3815	0.5185	1.1155	-0.2715	-1.1375	-1.0175	-0.9675	-0.8955	-1.0575	-1.0355	-0.8295
Centd1||ILMN_2646891	-0.0705	-0.3755	-0.3565	0.1895	0.0895	0.3285	-0.1435	0.0705	-0.1995	0.5025	0.7445	0.6035	0.4095	0.3515	-0.9345	-0.6115	-0.8365	-0.8565	-0.6655	-0.8065	-0.5955
Tmem185b||ILMN_2696272	0.0425	0.1125	-0.1275	0.1045	-0.0765	0.2435	-0.0745	0.2015	-0.0375	0.4705	0.2175	0.3195	0.3675	0.6165	-0.6815	-0.6485	-0.5565	-0.7925	-0.6835	-0.5405	-0.6385
Wdr1||ILMN_2497268	0.0135	-0.2675	-0.3055	0.0095	-0.2665	0.1335	-0.1345	0.2605	0.1095	0.4445	0.5235	0.3405	0.8745	0.7925	-0.9935	-1.0495	-1.1285	-0.8815	-0.9325	-1.1305	-0.8665
Ppap2c||ILMN_1249666	0	-0.173	-0.738	0.408	0.274	0.447	-0.062	0.249	-0.016	0.823	0.847	0.708	1.658	1.315	-1.695	-1.632	-1.379	-1.316	-1.47	-1.087	-1.349
Tubb6||ILMN_2718217	-0.176	0.265	-0.004	0.751	0.603	-0.05	0.267	-0.698	0.539	1.093	-0.258	0.081	1.655	0.485	-1.311	-2.015	-1.941	-1.662	-2.028	-1.783	-1.7
Arl6ip5||ILMN_1252111	0.265	0.086	-0.048	0.529	0.208	0.357	0.093	-0.226	-0.207	0.295	-0.188	0.03	0.588	0.102	-0.847	-0.806	-1.235	-1.141	-0.724	-1.127	-0.517
Dbndd2||ILMN_1249905	-0.213	-0.095	-0.01	0.34	0.458	0.102	0.333	-0.254	-0.689	0.742	0.082	0.422	0.065	0.662	-1.165	-1.509	-1.759	-1.527	-1.493	-0.945	-1.327
Acbd3||ILMN_1235783	0.1375	-0.0025	0.0085	0.3685	0.0375	0.2675	0.0045	-0.0875	-0.2955	0.6065	-0.0025	0.3145	0.1975	0.6015	-0.5795	-0.5425	-0.6505	-0.6645	-0.8255	-0.5255	-0.5855
Kctd3||ILMN_1224318	0.3995	-0.0455	-0.1265	0.8635	0.0905	0.4115	0.0095	-0.1935	-0.0225	0.9835	0.1775	0.7415	0.5725	0.6385	-1.1015	-1.4565	-1.2465	-1.1165	-1.2955	-1.2595	-1.0755
Dnttip1||ILMN_1256348	0.0455	-0.2385	0.0985	0.3315	0.5415	0.2965	0.0475	-0.3805	-0.1335	0.3305	0.1335	0.3505	0.3135	0.5525	-0.6325	-0.8065	-0.6065	-0.6745	-0.5815	-0.4825	-0.6185
Trib3||ILMN_1225528	0.221	-0.35	0.169	0.623	0.808	0.492	0.018	-0.622	-0.954	1.542	-0.496	0.816	1.213	1.116	-1.346	-2.055	-1.365	-1.773	-1.891	-1.478	-1.192
Entpd2||ILMN_1237670	-0.0035	-0.3815	-0.2085	0.6945	1.0795	0.4445	-0.3365	0.0035	-0.7285	0.6765	0.0235	0.5725	0.8365	0.5535	-1.0325	-1.2315	-1.1765	-1.3725	-1.3785	-1.0405	-1.2345
Uap1l1||ILMN_2467800	-0.0795	-0.4295	-0.0985	0.6625	1.6525	0.6855	0.1705	0.0445	-1.2105	1.0615	0.4205	0.6455	1.4335	0.9295	-1.6995	-2.2645	-1.9955	-1.7735	-1.9105	-1.7235	-1.5785
Mfge8||ILMN_2771034	0.3625	0.4225	-0.6485	0.9985	0.4065	0.1795	-0.3175	0.0005	-1.2715	1.1815	0.3605	0.3365	1.3785	-0.0595	-1.3145	-2.3395	-2.1465	-1.9895	-2.0985	-1.8075	-1.7745
Mfge8||ILMN_3133448	0.0805	-0.0355	-1.0045	0.6805	0.2585	0.0565	-0.3735	0.3165	-1.2375	1.5765	0.7415	0.9205	1.5825	0.6085	-1.6705	-2.4105	-2.4665	-2.2695	-2.4785	-2.1105	-1.9035
Ehd4||ILMN_1224768	0.0055	0.0755	-0.6465	0.4465	0.5425	0.7415	0.2655	-0.0715	-0.1145	0.8215	0.0025	0.3585	1.1745	0.3215	-0.8305	-1.2785	-1.0555	-1.1575	-1.0365	-1.1945	-0.7425
Dnajc10||ILMN_3128019	-0.098	0.343	-0.315	-0.025	0.071	0.459	0.217	0.175	-0.626	0.461	-0.039	0.16	1.117	0.573	-1.176	-1.298	-1.117	-1.351	-1.134	-1.112	-1.118
Anxa2||ILMN_2657175	0.021	-0.391	0.05	0.091	-0.238	0.665	0.386	-0.369	-1.009	0.809	-0.328	0.404	1.634	0.97	-1.854	-2.277	-3.158	-2.648	-2.582	-2.539	-2.423
Agfg1||ILMN_1231146	0.3495	-0.3535	-0.1275	0.1225	-0.4005	0.4245	-0.2095	0.1115	0.0465	0.4915	0.2335	0.2575	0.6785	0.4165	-0.9885	-1.1565	-1.1185	-1.1455	-1.1755	-0.9285	-1.1925
Pawr||ILMN_1253838	0.2745	0.0805	0.0055	0.1525	-0.1825	0.3495	-0.2705	0.1345	-0.1905	0.2595	0.1325	0.3845	0.5365	0.3405	-1.4785	-1.2325	-1.3065	-1.0505	-1.3265	-1.4475	-1.1345
Fndc3b||ILMN_2862567	0.3945	0.2015	-0.1475	0.3705	0.0695	0.1615	-0.0145	0.3605	0.1715	0.3465	0.2505	0.6155	0.4995	0.7475	-1.6765	-1.9365	-1.5485	-1.7335	-1.8725	-1.4735	-1.3915
Tgfbr2||ILMN_2760979	0.0805	-0.2925	-0.6665	0.1505	-0.1825	0.0435	0.0525	0.0585	0.3505	0.0265	0.2735	0.6045	0.0195	0.3375	-1.6745	-2.1275	-2.6555	-1.9275	-1.8465	-1.9015	-1.5625
Pld1||ILMN_2595408	0.0325	-0.5625	-0.1755	-0.0325	0.1905	0.3305	0.1635	0.1735	-0.2255	-0.0575	0.3275	0.5935	0.2055	0.5235	-0.9685	-1.3115	-1.3355	-1.1835	-1.0095	-1.3595	-1.1135
Abi2||ILMN_3006644	0.3955	0.5605	-0.3235	0.4075	-0.0295	0.0975	0.0715	-0.6345	-0.2905	0.2815	0.4515	0.5495	0.4425	0.8685	-1.4855	-1.7765	-1.8125	-1.5935	-1.5965	-1.1765	-1.4715
Abi2||ILMN_3006643	0.3085	0.5605	-0.3245	0.2355	0.0385	0.1145	0.2105	-0.4805	-0.0965	0.2885	0.6475	0.5815	0.5565	0.9135	-1.3215	-1.7465	-1.7445	-1.6365	-1.5125	-1.1455	-1.4595
Cd63||ILMN_3128907	0.478	0.363	-0.132	0.77	0.673	0.745	0.107	-1.252	0.565	0.381	0.577	0.368	0.643	0.633	-1.99	-2.9	-2.898	-2.821	-2.605	-1.932	-2.169
Cd63||ILMN_2653617	0.325	0.561	-0.22	0.839	0.887	0.375	-0.449	-1.785	0.773	0.139	0.467	0.395	0.858	0.158	-2.889	-3.898	-3.986	-3.404	-3.745	-2.806	-2.986
Anxa5||ILMN_2680142	0.1915	0.1125	-0.2955	0.4805	0.1015	0.2065	-0.2835	-1.1565	0.1125	0.1355	0.1315	0.0615	0.8035	0.4995	-2.1065	-1.5985	-2.0925	-2.6305	-2.3645	-1.3445	-1.5555
Nope||ILMN_2697499	0.629	-0.04	-0.915	-0.206	0.205	1.199	0.897	-1.12	0.364	0.416	1.461	0.923	0.309	1.055	-2.234	-2.744	-2.808	-2.635	-2.68	-2.241	-1.99
Bcl10||ILMN_2660851	0.128	-0.015	0.017	0.286	-0.013	0.507	-0.001	-0.123	0.313	0.001	0.246	0.275	0.456	0.001	-0.875	-0.998	-1.042	-0.714	-0.912	-0.754	-0.627
Cstb||ILMN_2700715	0.4415	-0.1045	0.0085	0.0545	-0.2955	0.0875	-0.1515	-0.4535	0.0195	-0.2645	0.4675	-0.2815	0.5935	0.1765	-0.9485	-1.0165	-1.1155	-1.2225	-1.1275	-1.0315	-0.8565
Rell1||ILMN_2656645	0.1605	0.0485	-0.0745	0.0695	-0.2245	-0.2035	-0.0485	-0.2275	-0.1755	-0.3015	0.1505	0.0995	0.4305	0.3235	-0.9365	-1.1135	-0.7945	-1.0195	-0.8145	-0.8515	-0.8225
2210013O21Rik||ILMN_2750864	0.3175	-0.1085	0.2315	0.5875	0.1085	-0.2935	-0.0805	0.0345	0.6245	0.1265	-0.0105	0.3455	0.2025	0.8985	-1.1795	-1.1345	-1.5455	-1.3545	-1.2125	-1.3905	-1.2715
Ccdc120||ILMN_2672543	0.029	0.293	0.011	0.4	0.403	0.073	0.013	-0.011	-0.023	-0.545	-0.043	0.273	0.547	1.111	-1.149	-1.151	-1.546	-1.375	-1.441	-1.229	-1.435
Wsb2||ILMN_2512206	0.238	0.004	0.261	0.31	-0.171	-0.185	-0.105	-0.206	-0.223	0.323	-0.076	-0.004	0.264	0.369	-0.791	-0.838	-0.725	-0.712	-0.859	-0.78	-0.765
Spp1||ILMN_2690603	-0.0135	-0.7495	0.7955	-0.1885	0.8245	0.4175	0.0965	0.8015	-0.2265	0.9795	0.2545	1.1755	1.1175	0.1455	-1.9535	-2.7665	-2.3755	-2.7855	-3.0085	-2.5345	-1.8415
Cd63||ILMN_3052430	0.408	0.525	-0.472	1.489	1.608	0.821	0.091	-1.065	0.52	0.533	0.514	0.242	0.882	0.258	-1.703	-1.996	-2.006	-1.948	-2.383	-1.401	-1.517
Ppap2c||ILMN_3003631	0.677	0.333	0.102	0.536	0.648	0.58	0.118	-0.612	-0.19	0.285	-0.006	-0.29	0.758	0.361	-1.246	-1.109	-1.278	-0.911	-0.967	-0.708	-0.947
Enc1||ILMN_1237886	-0.0905	-0.5695	-0.2295	0.5185	0.0355	0.0305	0.3045	-0.3855	-0.2365	0.5195	-0.0845	0.8155	0.6165	0.5215	-0.8785	-0.7935	-1.2815	-0.7185	-1.0045	-1.0775	-0.7085
Fat1||ILMN_1250688	0.0425	-0.4015	-0.7025	0.2135	0.1695	0.4165	0.2815	0.2455	0.3095	0.7815	0.3145	0.8375	1.1695	-0.1695	-0.8395	-1.0545	-1.1735	-0.9475	-0.8625	-0.7295	-1.0965
Sox9||ILMN_2778151	0.3465	0.0535	-0.5715	0.0925	-0.1465	0.5315	0.3685	0.1375	-0.1005	0.6455	0.5085	0.9595	0.7745	-0.0535	-0.8195	-1.1645	-1.7955	-1.0575	-1.2625	-0.8405	-1.4515
Tcf4||ILMN_2636463	-0.0595	0.0645	-0.7325	-0.2085	-0.1975	0.1605	0.0095	-0.0705	0.2285	0.5285	0.1155	0.3575	0.3105	0.1525	-0.5755	-0.6805	-0.8285	-0.9585	-0.6725	-0.6595	-0.9935
Sirpa||ILMN_2722996	0.615	-0.388	-0.268	0.195	0.035	0.198	0.505	0.309	-0.943	0.713	0.513	0.463	0.267	-0.305	-1.42	-1.707	-1.705	-1.494	-1.459	-1.406	-1.183
Nap1l1||ILMN_1241857	0.351	-0.244	-0.145	-0.179	-0.173	0.008	0.129	0.097	-0.549	-0.008	0.353	0.342	0.329	-0.104	-0.782	-0.825	-0.848	-0.731	-1.055	-0.759	-0.63
Tgif1||ILMN_1253854	0.4065	-0.0355	0.4635	0.4915	0.2235	0.3605	-0.1685	-0.2485	0.0085	0.4935	0.2995	0.6325	1.0145	0.0595	-0.6905	-0.7125	-1.0775	-0.8735	-0.6145	-0.4755	-1.0055
LOC100046025||ILMN_1220307	0.182	0.089	0.015	0.603	-0.053	0.558	0.309	-0.311	0.136	0.639	0.303	0.555	0.848	-0.058	-0.541	-0.741	-0.816	-0.639	-0.537	-0.862	-0.652
Tanc1||ILMN_2677882	-0.0425	-0.0065	-0.1185	0.4875	0.6815	0.4695	0.0725	-0.2495	0.0325	0.4145	0.1025	0.7825	0.7855	-0.1655	-0.7325	-0.7195	-0.8675	-0.8135	-0.5435	-0.7635	-0.9385
Osbpl3||ILMN_2974064	0.4085	-0.3015	-0.0255	0.7945	0.4635	0.8305	-0.0055	-1.1355	0.0055	0.5995	0.7045	0.7775	1.2555	-0.5165	-1.2105	-1.5825	-1.6225	-1.6885	-2.1205	-1.7415	-2.3705
Osbpl3||ILMN_2656021	0.5515	-0.2935	-0.0375	1.1285	0.6355	1.0865	0.0225	-0.8355	0.0055	0.8225	0.7075	0.8345	1.1295	-0.7025	-0.9425	-1.0975	-1.0405	-1.2005	-1.2885	-1.3695	-1.5125
Lysmd2||ILMN_1239808	0.3655	-0.5355	0.1175	0.2545	0.3825	0.0505	0.1645	-0.0945	0.1745	0.3925	-0.0495	-0.0345	0.0795	-0.4795	-1.3225	-1.3835	-1.2435	-1.2355	-1.3995	-0.9505	-1.3355
Lrg1||ILMN_2652500	-0.0765	-1.2725	-0.1615	0.5195	0.3695	0.4475	0.6985	0.7595	0.2375	0.7795	0.2255	0.5785	0.4225	0.7595	-0.9445	-1.5045	-0.8585	-1.0275	-1.5995	-1.1275	-0.0185
Lcn2||ILMN_2712075	0.4135	-3.1885	-0.2115	0.9745	0.0755	0.7235	0.8615	0.8535	0.3475	1.2485	-0.0165	0.1875	0.7295	1.2215	-3.1705	-4.9155	-4.4625	-4.8645	-5.1095	-3.7775	-1.4435
Mpeg1||ILMN_1247377	0.1625	-0.8935	-0.6685	0.4135	0.3555	0.7235	0.0885	0.7455	0.4505	0.3135	0.4025	0.6445	-0.0655	0.1485	-1.3775	-1.6355	-2.0925	-1.4165	-1.4035	-1.2125	-0.6995
Tmem176b||ILMN_1259470	-0.293	-0.41	-0.394	0.255	0.127	0.319	0.232	0.408	-0.244	0.212	0.29	0.513	0.041	0.402	-0.882	-0.988	-0.8	-1.071	-1.09	-0.842	-0.53
Cd14||ILMN_2742075	0.288	-2.082	-0.105	1.302	-0.389	1.068	0.94	1.507	0.724	2.714	0.04	0.591	1.742	0.876	-2.461	-2.611	-2.57	-2.543	-2.82	-2.553	-1.866
Osmr||ILMN_2623280	0.375	-0.589	-0.157	0.341	-0.269	0.602	0.384	0.723	0.13	0.659	0.149	0.619	1.184	0.67	-0.868	-0.877	-1	-0.624	-0.745	-1.002	-0.374
Mlkl||ILMN_3006767	0.315	-0.369	-0.374	0.395	0.125	0.026	-0.122	-0.058	-0.026	0.846	0.491	0.034	0.195	0.157	-0.93	-1.107	-1.23	-0.888	-0.631	-0.691	-0.562
Icam1||ILMN_2896601	0.469	-0.224	-0.191	0.459	-0.027	0.537	0.449	0.121	0.43	-0.205	0.012	0.228	0.346	-0.302	-1.014	-1.09	-1.254	-0.925	-0.933	-0.833	-0.497
D17H6S56E-5||ILMN_1260061	-0.0665	0.8925	0.0185	0.7685	0.9655	-0.6985	0.3425	0.2205	0.3895	-0.6745	0.9805	0.7355	0.1235	0.2655	-1.5215	-1.8335	-2.1495	-1.8835	-2.3315	-1.7895	-1.7565
Spcs1||ILMN_2998020	0.3125	0.2965	0.3635	0.0485	-0.0615	0.0955	-0.0365	-0.3415	0.0015	0.2705	0.3595	0.2055	-0.1055	0.7735	-0.6845	-0.8255	-0.5415	-0.8055	-0.8235	-0.6315	-0.6295
Cenpt||ILMN_2653972	-0.061	0.314	0.252	0.195	0.075	-0.18	-0.142	-0.2	0.183	-0.14	0.101	-0.098	-0.243	0.659	-0.382	-0.601	-0.36	-0.59	-0.577	-0.416	-0.523
Foxa3||ILMN_1228748	0.044	0.515	0.126	-0.005	0.065	0.068	0.123	0.051	0.001	-0.104	0.762	0.788	-0.024	0.664	-1.224	-1.4	-0.361	-0.965	-1.049	-0.738	-0.584
Mylc2b||ILMN_2953531	0.2005	0.1855	0.3215	0.1215	-0.1465	-0.0595	-0.1495	0.0795	-0.2305	-0.4235	0.2955	0.6165	0.0045	0.6305	-0.7235	-0.9955	-0.9075	-0.7985	-0.7205	-0.7905	-0.7715
Mdfic||ILMN_2704637	-0.215	-0.057	-0.198	0.018	-0.301	-0.071	-0.11	-0.479	0.229	0.414	0.046	0.274	0.241	0.066	-0.693	-0.717	-0.6	-0.534	-0.765	-0.82	-0.871
Mbip||ILMN_1217143	-0.0415	-0.3835	0.5835	0.0555	-0.0415	0.4785	0.3625	0.0475	0.2315	-0.1165	0.0525	0.6125	0.2835	-0.0525	-0.7625	-0.5505	-0.9875	-0.6975	-0.7785	-0.5355	-0.6735
Frmd6||ILMN_2828916	-0.018	-0.356	0.08	-0.006	-0.554	0.06	0.312	-0.194	0.462	0.169	-0.176	0.607	0.418	0.087	-0.333	-0.781	-0.691	-0.626	-0.588	-0.742	-0.66
Pigh||ILMN_1238592	-0.074	-0.238	-0.097	0.238	0.009	-0.009	0.29	-0.291	0.473	0.025	0.103	0.444	0.471	0.09	-0.321	-0.363	-0.813	-0.728	-0.276	-0.796	-0.475
Itga3||ILMN_2616164	-0.4425	-0.6665	-0.3675	0.0445	0.4705	0.5555	0.5875	0.0705	1.1295	0.0245	-0.6615	1.1915	0.8035	-0.2645	-1.1135	-1.3155	-1.2325	-1.2465	-0.9385	-1.2355	-1.0755
Csprs||ILMN_2661289	0.426	0.242	-0.102	0.369	-0.047	0.469	0.477	0.059	-0.162	-0.029	0.343	-0.006	-0.046	0.2	-0.295	-0.564	-0.638	-0.449	-0.695	-0.566	-0.736
Kdelc1||ILMN_1249999	0.304	0.335	0.256	0.434	0.259	0.312	0.293	0.118	0.264	-0.076	0.127	0.193	-0.223	-0.007	-0.423	-0.546	-0.818	-0.513	-0.42	-0.678	-0.78
Slc44a3||ILMN_2642815	0.326	-0.018	-0.24	0.563	-0.022	0.128	0.414	0.005	0.417	-0.708	0.316	-0.005	-0.104	0.483	-0.422	-0.605	-0.952	-1.171	-0.693	-0.866	-0.931
Acsl3||ILMN_3138743	0.349	1.176	0.098	0.272	-0.141	0.183	0.163	0.435	0.035	1.039	0.233	0.214	0.179	-0.114	-0.839	-1.104	-2.171	-1.804	-1.112	-1.365	-1.481
Sqle||ILMN_2737163	-0.3195	0.5155	-0.6615	0.3565	-0.1535	-0.0365	-0.1775	0.6825	-0.9545	0.4265	-0.4545	0.2085	-0.1625	-0.1465	-0.9135	-1.1305	-2.4615	-2.3915	-1.1605	-1.3155	-1.4055
Pdgfa||ILMN_2424721	0.4725	0.1385	0.0365	-0.0115	0.0495	-0.0005	0.0035	0.0655	0.0285	-0.1435	0.1065	-0.0105	0.2775	0.2625	-0.1885	-0.5845	-0.6725	-0.8295	-0.4425	-0.4045	-0.6665
St6gal1||ILMN_2705166	0.1905	0.0825	-0.3435	0.1905	-0.1585	0.0035	0.1845	0.5905	0.0375	0.8855	0.6465	0.6285	-0.3385	0.5525	-0.7435	-0.8235	-0.7845	-0.7225	-0.5875	-0.5115	-0.3075
Pias1||ILMN_2737776	-0.049	-0.098	0.024	-0.024	-0.119	0.27	0.205	0.307	0.498	0.371	0.441	0.752	0.079	0.352	-0.52	-0.566	-0.46	-0.487	-0.527	-0.446	-0.305
Pias1||ILMN_2737777	-0.0525	-0.0825	-0.0045	-0.2255	-0.2075	0.0875	0.1375	0.3615	0.3695	0.2805	0.3195	0.5735	-0.0275	0.5195	-0.6775	-0.5665	-0.5885	-0.3375	-0.7495	-0.5825	-0.3355
5730410E15Rik||ILMN_3130719	0.026	0.158	-0.002	0.002	-0.273	0.431	0.321	0.091	0.775	0.881	0.507	0.582	0.537	0.756	-0.985	-0.827	-0.977	-0.807	-0.912	-0.896	-0.647
5730410E15Rik||ILMN_2747501	0.071	0.126	0.168	0.239	-0.199	0.612	0.312	0.049	0.799	1.015	0.203	0.398	0.512	0.052	-0.855	-0.676	-1.05	-0.511	-0.66	-0.91	-0.504
Asb8||ILMN_1225252	-0.194	-0.02	-0.264	0.064	-0.119	0.172	0.029	0.417	0.325	0.948	0.327	0.391	0.245	0.249	-0.422	-0.515	-0.328	-0.36	-0.5	-0.508	-0.418
Zfp608||ILMN_2939367	-0.019	-0.201	-0.219	0.131	-0.137	0.735	0.176	0.168	0.22	0.563	0.513	0.176	-0.077	0.562	-0.316	-0.678	-0.441	-0.675	-0.615	-0.328	-0.243
Mtmr2||ILMN_2856144	-0.2865	-0.4035	0.1595	0.2685	-0.2245	-0.1605	0.2795	0.1265	0.0235	0.4095	0.0845	0.2395	0.3725	0.0425	-0.5445	-0.4685	-0.6585	-0.5895	-0.5475	-0.6155	-0.6395
Stxbp1||ILMN_2644632	-0.219	-0.138	0.028	0.3	-0.437	-0.154	-0.289	-0.028	-0.044	0.466	-0.054	0.689	0.712	0.146	-0.399	-0.751	-0.814	-0.533	-0.282	-0.647	-0.659
Kng2||ILMN_3126522	0.22	0.095	-0.952	0.616	0.473	0.446	-0.031	0.549	0.006	0.616	0.182	0.425	0.182	0.829	-0.517	-0.683	-0.794	-0.621	-0.72	-0.525	-0.252
Lasp1||ILMN_2879746	-0.234	-0.082	-0.497	0.171	-0.02	0.557	0.191	0.022	0.054	0.465	0.191	0.526	0.42	0.987	-0.673	-0.658	-0.415	-0.529	-0.522	-0.232	-0.59
Lrp10||ILMN_2760430	-0.2505	-0.2965	-0.7685	0.4795	0.0595	0.4875	0.1265	0.5805	0.1175	0.1935	0.3235	0.1895	0.5215	0.5885	-0.6785	-0.6045	-0.3345	-0.4515	-0.5035	-0.2715	-0.5215
Akr1b3||ILMN_2591917	-0.2535	0.0875	-0.3325	0.1415	0.4625	0.2725	0.8365	-0.0675	0.9345	0.4815	0.6595	1.0465	1.0425	0.2535	-1.1115	-1.0625	-1.7055	-0.7945	-0.2315	-0.7115	-0.3065
Dab2ip||ILMN_2615559	-0.8835	-0.6325	-0.8675	-0.0335	0.6885	0.3685	0.5735	0.3455	0.1865	0.9515	0.0045	0.6135	0.7525	0.4805	-0.7505	-0.9005	-1.0705	-0.9985	-0.6535	-0.9275	-0.8775
Dab2ip||ILMN_2615557	-0.69	-0.755	-0.752	-0.031	0.874	0.502	0.553	0.292	0.335	1.041	0.167	0.723	0.563	0.289	-0.603	-0.766	-0.893	-0.843	-0.703	-0.932	-0.934
Scamp5||ILMN_1242246	-0.1845	-0.8835	-0.6395	0.4905	0.2675	0.3855	0.6355	0.0105	0.2985	0.9565	0.4755	0.2205	1.1625	0.8375	-0.7055	-0.9325	-0.8015	-0.9495	-1.1685	-0.7555	-0.8505
A930008A22Rik||ILMN_2423730	-0.059	-0.553	-0.723	-0.653	0.125	0.18	0.981	0.08	0.15	1.376	0.679	1.022	0.595	-0.169	-0.894	-0.947	-1.019	-0.968	-1.108	-0.946	-0.811
2210015K02Rik||ILMN_2548379	-0.0245	-0.1685	-0.1525	0.7825	0.8915	1.0095	0.7215	-0.0355	-0.0415	0.9855	0.1975	1.2005	1.0875	0.0235	-0.6015	-0.5195	-0.9855	-0.6915	-0.4405	-0.4865	-0.4915
Il28ra||ILMN_2653328	-0.0015	-0.4665	0.0425	0.1675	0.5895	0.6365	0.3845	0.1845	0.3805	0.4385	0.3835	0.8875	1.0315	-0.0005	-0.3765	-0.4155	-0.4735	-0.3455	-0.3555	-0.4025	-0.5205
Fam164a||ILMN_1221011	-0.05	-0.249	-0.159	0.342	0.507	0.417	0.097	0.18	-0.166	0.081	0.372	0.7	1.135	-0.158	-0.202	-0.31	-0.541	-0.571	-0.468	-0.426	-0.253
Fer1l3||ILMN_1223416	-0.018	-0.98	-0.03	0.018	1.233	0.675	0.717	0.123	0.059	0.14	-0.045	0.828	2.039	-0.593	-0.637	-0.756	-0.814	-0.774	-0.6	-0.719	-0.366
Hrb||ILMN_1258961	-0.168	-0.501	-0.513	0.253	0.348	0.429	-0.024	0.22	0.09	0.467	0.584	0.835	0.669	0.507	-0.403	-0.453	-0.595	-0.325	-0.347	-0.57	-0.674
Rabgap1||ILMN_2685079	-0.0225	-0.4815	-0.2925	0.0985	0.3635	0.2545	0.0855	-0.0005	0.4085	0.2265	0.3945	0.8815	0.6935	0.4645	-0.7885	-0.7145	-0.7855	-0.6625	-0.6425	-0.7305	-0.4925
Cp||ILMN_2555238	0.281	-0.627	-0.387	0.103	0.275	0.722	0.585	-0.538	0.442	0.137	1.495	1.266	1.771	0.576	-0.846	-0.816	-1.177	-0.595	-0.959	-1.079	-0.917
Mast2||ILMN_2652181	-0.471	0.102	-0.34	0.455	0.381	0.412	0.295	0.127	0.002	0.728	0.371	0.81	0.772	0.161	-0.654	-0.396	-0.236	-0.334	-0.433	-0.239	-0.488
Tubb5||ILMN_1227164	-0.579	0.006	-0.211	0.658	0.648	-0.045	0.396	0.377	0.491	0.592	0.334	0.615	1.122	0.604	-0.373	-0.587	-0.601	-0.569	-0.661	-0.314	-0.48
Dennd3||ILMN_1224129	-0.431	0.094	-0.232	0.453	0.434	0.341	0.335	-0.007	-0.118	0.871	0.33	0.475	0.922	0.752	-0.138	-0.556	-0.623	-0.279	-0.137	-0.291	-0.378
Lmna||ILMN_1255510	-0.597	0.027	-0.273	0.475	0.156	0.172	0.217	0.225	-0.138	0.392	0.585	0.568	1.418	0.566	-0.668	-0.634	-0.59	-0.836	-0.914	-0.663	-0.923
Klhdc2||ILMN_2845272	-0.102	-0.026	0.012	0.42	0.166	0.358	0.204	0.092	-0.012	0.603	0.45	0.575	1.123	0.244	-0.384	-0.491	-0.665	-0.642	-0.355	-0.331	-0.508
Prmt2||ILMN_1216953	-0.105	-0.117	0.225	0.551	0.311	0.26	0.14	-0.024	-0.23	0.502	0.195	0.567	1.563	0.546	-0.254	-0.448	-0.345	-0.338	-0.289	-0.274	-0.208
Tbc1d20||ILMN_1226035	-0.0455	0.0955	-0.1255	0.3255	0.4135	0.1785	-0.1395	0.5035	-0.0745	0.6025	0.4655	0.6205	1.4775	0.7945	-0.3785	-0.4165	-0.2325	-0.2845	-0.4155	-0.3575	-0.1325
Gtpbp2||ILMN_2600113	-0.191	-0.007	-0.147	0.537	0.444	0.347	-0.021	0.037	-0.104	0.694	0.683	0.506	1.106	0.856	-0.435	-0.534	-0.184	-0.417	-0.458	-0.341	-0.319
Mmp14||ILMN_1240726	0.0145	-0.2885	-0.8605	0.4565	0.7285	0.5965	0.0945	0.1945	0.5965	0.5185	0.4875	1.0155	1.4695	0.8565	-0.6235	-0.9495	-0.5035	-0.5485	-0.5935	-0.4585	-0.0145
Specc1||ILMN_2483948	-0.0335	-0.4055	-0.5805	0.5315	0.1555	0.5965	0.1165	0.2265	0.5465	0.1865	0.0895	0.4695	1.5085	0.5775	-0.5425	-0.5195	-0.5645	-0.4885	-0.5595	-0.7065	-0.3165
Rapgef5||ILMN_2717716	0.2375	-0.2505	-0.1375	0.4615	0.2585	0.2035	-0.1575	0.1525	0.1055	0.5715	0.1095	0.8415	0.9825	0.4335	-0.2005	-0.3265	-0.5195	-0.1765	-0.3055	-0.1825	-0.4705
Snx6||ILMN_2896582	-0.0945	-0.1675	-0.0305	0.6025	0.4405	0.1775	0.2165	0.0125	-0.0185	0.3445	0.4235	0.5785	0.7345	0.2365	-0.2015	-0.1555	-0.0935	-0.3155	-0.4475	-0.1465	0.0365
Appl2||ILMN_1219978	-0.159	-0.409	0.007	-0.007	0.282	0.729	0.72	-0.315	-0.208	0.626	0.425	0.949	0.949	0.334	-0.425	-0.512	-0.251	-0.396	-0.174	-0.31	-0.051
9430008C03Rik||ILMN_1240972	-0.1025	-0.3145	-0.1725	-0.0525	0.7055	0.6965	0.3285	0.2755	-0.1895	0.4235	0.4875	1.0095	1.3335	0.4905	-0.0195	0.0195	-0.2555	-0.2725	-0.2685	-0.1845	0.0445
Asah3l||ILMN_2629112	0.4275	-0.7265	0.1635	-0.1105	0.5685	0.1045	-0.0505	0.0275	0.2945	0.2335	-0.4795	0.2495	1.1015	1.2575	-0.6885	-0.6445	-1.2995	-0.3565	-0.8585	-1.0555	-0.7955
F2r||ILMN_2740852	0.0805	-0.7585	-0.0525	0.3385	0.7235	0.3425	-0.3175	0.3885	0.1795	0.0525	-0.0875	0.5665	1.3775	0.8625	-0.5875	-0.9505	-1.0045	-0.8405	-0.9875	-0.8155	-1.6025
Grb10||ILMN_2518412	-0.263	-0.045	0.128	0.59	0.52	0.26	1.022	0.308	-0.169	0.15	-0.12	0.191	1.621	0.976	-0.9	-0.876	-0.784	-0.938	-0.79	-0.804	-0.938
Cxcl4||ILMN_2757966	0.5375	-0.0515	0.4385	-0.5325	0.2555	0.1535	-0.1405	-0.3415	-0.2505	-0.4645	-0.6125	-0.0025	1.4125	1.7435	-0.7785	-0.5815	-0.5775	-0.8145	-0.6125	-0.8795	-0.5865
Angpt2||ILMN_1234487	-0.051	0.527	0.385	0.246	0.15	1.799	-0.417	-0.354	0.071	0.28	-0.236	-0.626	2.897	1.503	-0.916	-0.742	-0.908	-0.742	-1.016	-1.069	-1.232
Ppic||ILMN_2810882	0.062	0.049	0.429	0.409	-0.013	0.349	-0.021	-0.038	-0.019	0.238	-0.417	-0.383	2.044	1.146	-0.706	-0.955	-1.01	-0.966	-0.834	-0.876	-1.092
Ctgf||ILMN_2909150	-0.593	-0.012	0.392	0.17	0.207	0.135	-0.039	-0.161	-0.262	-0.303	-0.435	0.287	2.816	1.642	-0.203	-0.924	-0.738	-1.051	-0.356	-1.464	-1.75
Ctgf||ILMN_1238215	-0.4305	-0.0825	0.3665	0.1805	-0.0665	0.2555	-0.0285	0.0825	0.0285	-0.3355	-0.5365	0.1285	2.4675	1.4715	-0.3825	-1.1505	-0.8705	-1.1065	-0.9085	-1.4645	-1.4685
Ddit4||ILMN_2993109	-0.425	-0.406	0.224	0.26	0.152	0.509	0.104	-0.865	-0.202	0.513	-1.046	-0.618	2.397	2.666	-0.701	-0.666	-1.187	-1.145	-0.699	-0.959	-0.902
Mphosph6||ILMN_2703886	0.005	0.088	0.105	0.577	0	0.173	-0.048	-0.03	-0.173	0.062	0	-0.138	1.347	1.19	-0.292	-0.371	-0.716	-0.473	-0.395	-0.359	-0.287
BC025546||ILMN_2720763	-0.362	-0.172	-0.094	0.177	-0.182	0.417	0.156	0.196	0.265	0.352	0.07	0.047	0.786	0.41	-0.565	-0.462	-0.357	-0.541	-0.428	-0.58	-0.381
Krt8||ILMN_1221157	0.608	0.06	0.19	-0.271	0.184	0.034	0.347	0.435	-0.608	0.119	-0.108	0.017	1.477	-0.503	-0.734	-0.924	-1.221	-1.004	-0.738	-1.172	-1.02
Actr3||ILMN_2851875	0.2065	-0.1385	0.0685	0.1055	-0.2175	0.0455	-0.1735	0.0175	0.0505	0.0165	0.1165	0.2275	0.7375	-0.3385	-0.6735	-0.6585	-0.6875	-0.6645	-0.6085	-0.6005	-0.3345
Iqgap1||ILMN_1239333	0.6575	-0.1845	-0.1305	-0.0235	-0.4875	0.3865	0.2025	0.6535	-0.0125	0.2265	0.2085	0.3375	1.0895	-0.5325	-0.5965	-0.9405	-1.0095	-0.6805	-0.3835	-0.6945	-0.4325
Col6a3||ILMN_1249220	-0.3255	-0.1085	0.1985	0.0845	-0.2525	0.0375	0.1325	0.2245	0.4695	-0.1245	-0.0925	0.0705	1.5475	-0.0495	-0.3365	-0.5715	-0.6245	-0.8125	-0.3905	-0.3095	-0.5595
Col3a1||ILMN_1258629	0.191	-0.307	0.552	0.161	-0.405	-0.016	-0.307	0.434	0.628	-0.257	-0.025	0.016	1.479	0.339	-0.358	-0.793	-0.768	-0.964	-0.313	-0.275	-0.782
Acsl4||ILMN_1244872	0.2985	0.2495	-0.0515	0.1065	0.0685	0.4505	0.1495	-0.0875	1.0435	0.0305	0.1375	-0.0725	2.3975	-0.1695	-0.8315	-0.6195	-0.9915	-0.7055	-0.6375	-0.4275	-0.7085
Acsl4||ILMN_2690135	0.275	0.356	0.184	-0.112	-0.003	0.286	-0.004	-0.226	0.862	0.141	0.084	0.158	2.376	-0.024	-0.886	-0.634	-0.734	-0.843	-0.577	-0.359	-0.588
Ubtd2||ILMN_2822552	0.58	-0.394	-0.385	0.296	0.051	0.043	0.037	0.102	-0.284	-0.233	0.593	0.452	1.192	0.045	-0.362	-0.728	-0.745	-0.684	-0.53	-0.888	-0.716
Asah1||ILMN_1231966	0.019	-0.093	-0.423	0.101	-0.204	0.215	0.164	0.448	-0.498	-0.01	0.566	0.396	1.49	0.383	-0.811	-0.833	-1.158	-0.957	-0.785	-0.89	-0.347
Mbnl2||ILMN_3094013	-0.1175	-0.2575	-0.5485	-0.0425	-0.3235	0.0155	-0.2885	0.5555	0.1775	0.2645	0.0575	0.2445	1.1715	0.5115	-0.5465	-0.6505	-0.8925	-0.7075	-0.7455	-0.8565	-0.4895
Synpo||ILMN_2422982	-0.2105	0.0995	-0.6325	-0.0185	-0.3025	-0.1855	0.1625	0.4005	0.3715	0.2605	0.5705	0.3145	1.4275	1.1415	-1.0435	-0.9985	-0.8525	-0.7955	-0.8655	-1.0035	-0.7855
Tpd52||ILMN_3091288	0.1085	-0.3435	-0.3115	0.2185	-0.4185	0.4135	-0.1275	0.0955	-0.4985	0.6355	-0.1325	0.4035	1.6165	0.4855	-1.1985	-1.1945	-1.1005	-1.0585	-1.2685	-1.3165	-0.5115
Iqgap1||ILMN_2654495	0.4995	-0.2265	-0.2365	-0.2575	-0.6815	0.2275	-0.3745	0.3315	-0.3955	0.5645	0.1685	0.6065	1.5865	0.0025	-0.9985	-1.2555	-1.1405	-0.9415	-0.9005	-1.1485	-0.5765
Gata6||ILMN_2868133	-0.0875	0.1455	-0.2335	-0.1495	0.1225	0.1495	-0.0265	-0.2035	0.4145	0.3065	0.3095	0.6525	1.1755	0.0605	-0.6125	-0.6955	-0.7825	-0.5135	-0.7985	-0.5145	-0.4385
Dscr1l2||ILMN_2823269	-0.066	0.106	-0.163	0.216	0.256	0.564	0.006	-0.28	0.933	0.394	0.495	0.816	1.204	0.826	-0.814	-1.024	-1.265	-0.894	-1.058	-0.949	-0.804
Rcan3||ILMN_2732695	-0.12	0.211	-0.151	0.065	0.236	0.382	-0.078	-0.463	0.707	0.219	0.348	0.491	0.95	1.044	-1.099	-1.461	-1.51	-1.262	-1.031	-1.036	-1.122
Hn1||ILMN_2914744	-0.2575	0.1675	0.0725	-0.0825	0.0935	-0.0235	0.2245	-0.3215	0.3655	0.2545	0.3575	0.4645	1.2005	0.2525	-0.9315	-1.0485	-1.1905	-0.9805	-1.0985	-0.8735	-0.9445
Fnbp1l||ILMN_2746132	-0.0195	0.0305	-0.1805	0.0135	-0.0135	-0.0205	-0.0535	-0.1195	0.4805	-0.0665	0.4945	0.7095	0.6165	0.1095	-0.4785	-0.7845	-0.8395	-0.6995	-0.7825	-0.7195	-0.6955
Tax1bp3||ILMN_2746086	0.193	-0.057	0.046	0.346	0.002	-0.114	-0.438	0.045	0.442	0.592	0.144	0.49	1.311	0.165	-0.964	-0.989	-0.828	-0.626	-0.932	-0.877	-0.802
Tax1bp3||ILMN_1217309	0.2605	-0.0445	0.1265	0.2115	0.0685	-0.1305	-0.3845	-0.0035	0.4315	0.5535	0.3035	0.5025	1.2765	0.4435	-1.0505	-1.0215	-0.8995	-0.9805	-1.0155	-1.0525	-0.8215
2610208M17Rik||ILMN_3104094	0.1335	0.1745	-0.1275	0.2675	-0.1645	-0.0495	-0.1695	0.1435	-0.2175	0.0495	0.1515	-0.2665	1.0665	0.3755	-0.6235	-0.7365	-0.7915	-0.6795	-0.7975	-0.5505	-0.4745
Tpm4||ILMN_2515363	0.178	0.203	0.217	0.003	-0.421	-0.176	-0.511	0.056	0.348	-0.151	-0.003	0.032	1.784	0.512	-1.106	-1.495	-1.474	-1.447	-1.198	-1.572	-1.38
Tes||ILMN_1218592	0.4405	0.5615	-0.3545	0.4815	-0.3355	0.2585	-0.3615	-0.1695	0.7615	0.2545	0.3775	0.2285	3.1735	1.2905	-1.8045	-2.0775	-2.0545	-1.9215	-2.0375	-1.9895	-1.7655
Tes||ILMN_3084954	0.2975	0.5185	-0.4795	0.2635	-0.4875	0.3225	-0.6135	-0.1715	0.6835	0.2495	0.0415	0.0175	2.8695	1.1845	-2.2375	-2.3605	-2.7695	-2.1745	-2.3175	-2.3255	-1.8645
Nol5||ILMN_1235979	0.5535	0.6805	0.1115	-0.0415	-0.1905	-0.0955	-0.1785	0.0145	0.3585	0.1715	-0.1795	-0.0825	0.8685	0.4145	-0.9375	-1.0645	-1.1165	-1.0305	-1.0595	-1.1365	-0.9365
Npm1||ILMN_2970473	0.379	0.193	0.055	-0.202	-0.466	0	0.055	0.308	0	-0.09	0.335	0.078	0.989	0.289	-0.887	-0.927	-0.897	-0.913	-0.934	-0.863	-0.681
Ets2||ILMN_2594714	0.223	-0.007	-0.416	0.056	-0.146	-0.161	0.027	-0.188	-0.347	0.425	0.863	0.21	1.721	0.486	-0.908	-0.939	-1.085	-0.656	-0.834	-0.954	-0.933
Klf6||ILMN_2731949	0.5845	0.4545	0.0085	0.2975	-0.4595	0.1475	-0.3175	-0.0435	0.0495	-0.1265	0.6885	0.5565	2.8575	1.1705	-1.1195	-1.4125	-1.9215	-1.2905	-1.1735	-1.2295	-1.0515
Cep170||ILMN_2424703	0.0855	0.1805	-0.3025	0.2565	-0.5685	-0.0285	-0.2195	0.1215	0.0905	0.3875	0.4665	0.7595	2.0485	0.6555	-0.6535	-0.6895	-1.0215	-0.7265	-0.6365	-1.0305	-0.7865
Sdcbp||ILMN_2453874	0.278	-0.224	-0.157	-0.327	-0.472	0.054	-0.245	-0.034	0.125	0.07	0.453	0.351	1.167	0.517	-0.792	-0.734	-0.773	-0.725	-0.812	-0.859	-0.554
Sdcbp||ILMN_2927025	0.4345	-0.3165	-0.0575	0.0055	-0.2065	0.2755	-0.2295	0.1385	-0.0055	0.4065	0.5225	0.4845	1.5795	0.5145	-0.8665	-0.8345	-1.1405	-0.7945	-0.8805	-0.9055	-0.6805
Gars||ILMN_2678200	-0.062	0.187	-0.254	-0.007	-0.093	0.151	0.252	-0.185	0.115	0.38	0.454	0.007	1.318	0.413	-0.551	-0.624	-0.645	-0.622	-0.542	-0.596	-0.752
AW212394||ILMN_1240938	0.1145	0.1115	-0.4395	-0.1295	-0.6015	0.0245	0.0655	0.1375	-0.0495	-0.0245	0.2255	0.2765	1.0595	-0.0475	-0.7185	-0.8065	-0.8505	-0.5685	-0.7015	-0.5595	-0.6065
Gcc2||ILMN_3003335	-0.0385	0.0005	-0.4615	-0.0205	-0.6835	-0.0585	0.0515	0.3415	-0.0315	0.0085	0.2805	0.1805	0.7085	0.3245	-0.5605	-0.5195	-0.7155	-0.6905	-0.6345	-0.4945	-0.3935
Rab8b||ILMN_2588995	0.643	0.234	-0.253	-0.119	-0.422	0.099	0.092	0.046	0.151	0.084	0.356	0.379	0.859	0.103	-0.398	-0.761	-0.897	-0.502	-0.552	-0.699	-0.383
Rab8b||ILMN_1223029	0.6235	0.0695	-0.3115	-0.0615	-0.5135	-0.0105	0.1445	0.1205	-0.1445	0.0295	0.0465	0.2465	0.7295	0.2765	-0.8425	-0.9785	-1.2465	-0.9085	-0.8375	-0.8365	-0.3515
Rasa1||ILMN_1237573	0.3185	-0.0565	-0.1175	-0.2455	-0.6345	-0.0235	-0.1735	0.3305	0.3195	-0.1005	0.3655	0.2915	0.7465	0.0395	-0.6855	-0.7995	-0.8655	-0.7925	-0.4655	-0.7585	-0.5675
Map3k1||ILMN_3006611	0.8085	-0.1895	-0.7235	-0.2605	-0.4265	0.0915	-0.3755	0.1955	0.3615	-0.3375	0.7985	0.7555	1.4165	0.3865	-0.9385	-1.0225	-1.5015	-1.2465	-0.7285	-1.1185	-0.9445
Samd9l||ILMN_1224855	0.196	-0.639	-0.362	-0.442	-0.622	0.424	0.151	0.29	0.224	-0.519	1.024	0.839	1.503	0.146	-0.696	-1.036	-1.256	-1.119	-0.641	-1.077	-0.712
Zfp36l1||ILMN_2780424	-0.0585	-0.0475	-0.0375	0.1125	-0.2745	0.1235	-0.0035	0.3435	0.3435	0.3325	0.4025	0.5405	0.9445	0.5625	-0.5435	-0.3405	-0.7735	-0.6305	-0.7795	-0.4235	-0.4045
Zfp36l1||ILMN_1247853	-0.023	-0.107	-0.114	0.12	-0.254	0.174	0.177	0.137	0.375	0.062	0.273	0.493	0.746	0.314	-0.473	-0.557	-0.761	-0.717	-0.726	-0.427	-0.361
Casp2||ILMN_2637266	0.107	0.252	-0.289	-0.056	-0.121	0.088	-0.035	0.252	0.41	-0.01	0.49	0.693	0.83	0.222	-0.789	-0.526	-0.754	-0.61	-0.476	-0.63	-0.449
Plrg1||ILMN_1244226	0.029	0.008	0.026	-0.131	-0.297	-0.11	-0.028	0.243	0.022	0.002	0.092	0.321	0.598	0.726	-0.686	-0.58	-0.619	-0.672	-0.652	-0.639	-0.556
Ctnna1||ILMN_2780205	0.0295	-0.1725	-0.3075	0.0825	-0.0295	-0.0365	-0.1705	0.2225	0.2225	0.5385	0.7255	0.4345	1.1555	0.0725	-0.6005	-0.5805	-0.6875	-0.5745	-0.6595	-0.5095	-0.5975
Zfp518b||ILMN_1232176	-0.206	-0.157	-0.586	-0.008	-0.124	0.282	-0.041	0.144	0.52	0.397	1.032	0.436	1.413	0.243	-0.559	-0.718	-0.698	-0.642	-0.615	-0.721	-0.631
Nfkbiz||ILMN_2755008	0.304	-0.612	-0.003	-0.195	-0.262	0.331	0.531	0.758	1.175	0.38	0.837	0.64	1.613	0.595	-0.965	-1.01	-1.079	-0.985	-0.83	-0.711	-0.498
Map3k1||ILMN_2614380	0.702	-0.265	-0.679	-0.105	-0.218	0.386	-0.171	0.601	0.432	0.281	1.299	1.341	2.067	1.091	-0.728	-0.873	-1.226	-1.172	-0.707	-1.04	-0.696
Skil||ILMN_3126697	0.1505	-0.0255	-0.2005	-0.1755	-0.2545	0.2795	0.2755	0.3955	0.1805	-0.0555	0.5285	0.7025	1.3005	0.6925	-0.3165	-0.7425	-0.4175	-0.5345	-0.5565	-0.4915	-0.5205
Skil||ILMN_2443990	0.2005	-0.0975	-0.2665	-0.2785	-0.1065	0.2615	0.3175	0.5845	0.1865	0.1455	0.4525	0.7085	1.0555	0.2495	-0.3965	-0.7235	-0.5345	-0.4975	-0.3235	-0.6005	-0.5855
LOC432554||ILMN_1253539	0.17	-0.25	-0.125	-0.054	-0.368	-0.04	-0.053	0.679	0.425	-0.018	0.697	0.498	0.932	0.573	-0.607	-0.902	-0.572	-0.639	-0.698	-0.814	-0.557
Snx10||ILMN_2609614	0.245	-0.57	-0.236	-0.137	-0.533	-0.099	-0.119	0.495	0.451	0.276	0.586	-0.051	0.844	0.745	-0.996	-0.826	-1.261	-0.964	-0.897	-0.991	-0.451
Fos||ILMN_2750515	0.2605	-0.3175	0.6315	0.0265	-0.3805	0.6115	0.5055	0.0015	0.5525	-0.0065	0.4625	0.6415	2.6235	1.9055	-0.9915	-1.3415	-1.3465	-1.2095	-1.1845	-0.9035	-1.1865
Eif1a||ILMN_2698107	0.1485	0.2255	-0.2865	0.0535	-0.3245	0.1035	-0.0305	0.2075	-0.3735	0.3095	0.6235	0.4985	1.4285	1.2345	-0.4695	-0.9165	-0.6025	-0.6805	-0.6665	-0.6115	-0.8295
Fam134b||ILMN_2745614	0.158	0.089	-0.159	0.028	-0.049	-0.032	0.007	-0.173	-0.11	0.469	0.384	0.641	1.629	1.171	-0.693	-0.847	-0.708	-0.853	-0.24	-0.818	-0.491
Ripk4||ILMN_2840856	0.104	0.418	-0.064	-0.312	-0.22	-0.165	-0.118	0.66	-0.13	0.044	0.339	0.538	1.416	0.981	-0.403	-0.603	-0.282	-0.64	-0.746	-0.52	-0.46
Ripk4||ILMN_2774497	0.0525	0.3455	-0.0955	-0.3035	-0.0995	0.0425	0.1265	0.8315	-0.0875	0.1395	0.2635	0.3315	1.4925	0.9205	-0.4005	-0.5395	-0.3625	-0.6295	-0.4155	-0.3135	-0.4215
Zfp330||ILMN_2825109	0.097	0.414	0.401	0.006	-0.23	-0.075	-0.211	0.311	-0.055	0.085	0.218	0.238	1.406	0.629	-0.386	-0.519	-0.456	-0.496	-0.599	-0.396	-0.464
Slk||ILMN_2759289	-0.007	0.107	0.001	-0.266	-0.416	-0.006	0.246	-0.012	0.004	0.041	0.554	0.263	1.505	0.694	-0.436	-0.37	-0.513	-0.202	-0.436	-0.695	-0.427
Ctps||ILMN_2932964	-0.0895	-0.0165	-0.0895	0.4895	0.0365	0.2245	0.0575	0.3945	-0.2435	0.2275	-0.1785	0.0385	1.6975	0.0785	-0.3675	-0.3745	-0.4985	-0.3975	-0.8745	-0.5355	-0.6765
Ctps||ILMN_2620435	-0.0005	0.0005	-0.1235	0.6845	-0.0385	0.4805	0.2585	0.2695	-0.4545	0.3985	-0.3055	0.2575	2.1755	0.4835	-0.5005	-0.5705	-0.7415	-0.6705	-0.9825	-0.8875	-1.0325
AA407270||ILMN_2913989	-0.2005	-0.1695	-0.0695	0.2835	-0.0115	0.2045	0.4895	-0.1135	-0.2965	0.9215	-0.3595	-0.1135	1.6015	0.4165	-0.4935	-0.6385	-0.7325	-0.7255	-0.8415	-0.7975	-0.6265
Tmem43||ILMN_2700505	-0.03	-0.163	-0.023	0.454	0.211	0.176	-0.238	0.023	-0.361	0.49	-0.552	0.22	1.646	0.431	-0.458	-0.509	-0.872	-0.399	-0.732	-0.7	-0.248
Tmem43||ILMN_2831283	-0.003	-0.118	-0.125	0.276	0.428	0.368	-0.002	0.109	-0.223	0.203	-0.401	0.002	0.967	0.15	-0.5	-0.563	-0.896	-0.344	-0.616	-0.822	-0.222
Anxa3||ILMN_1241171	0.246	-0.335	0.294	0.408	0.009	1.019	-0.348	-0.074	-0.491	0.134	-0.186	0.713	2.337	0.462	-0.708	-0.777	-1.095	-0.786	-1.134	-0.754	-0.445
Anxa3||ILMN_3135781	0.2155	-0.4345	0.2505	0.4335	0.1595	0.9395	-0.3155	-0.2945	-0.6045	0.1245	-0.2015	0.6335	2.0865	0.3605	-0.4615	-0.9245	-0.6785	-0.5005	-0.9455	-0.7475	-0.4635
Sdcbp||ILMN_2751539	0.4915	-0.4775	-0.4355	0.1885	-0.1785	0.2455	0.0305	0.0735	-0.3815	0.3505	0.1155	0.2365	1.4615	0.5675	-0.6835	-0.6045	-0.7645	-0.5505	-0.8175	-0.4725	-0.4085
Pqlc3||ILMN_2838317	-0.129	-0.249	0.121	0.804	0.429	-0.265	-0.02	0.02	-0.437	0.34	0.362	-0.038	1.585	0.24	-0.583	-0.726	-0.892	-0.763	-0.689	-0.601	-0.546
Pqlc3||ILMN_2749327	-0.0065	-0.1105	0.0665	0.5325	0.2655	-0.1705	-0.0365	0.0065	-0.2925	0.1955	0.2375	0.2535	1.5735	0.0175	-0.5175	-0.4785	-0.3235	-0.3405	-0.5985	-0.3055	-0.3135
Fchsd1||ILMN_2741189	0.06	-0.068	-0.133	-0.273	-0.026	0.251	0.026	-0.434	0.247	0.337	0.166	0.316	1.881	0.429	-0.513	-0.603	-0.55	-0.43	-0.559	-0.466	-0.501
Adamts4||ILMN_1230152	0.125	-0.178	-0.171	0.117	0.022	0.258	-0.047	-0.127	0.302	0.427	-0.022	0.353	2.01	1.231	-0.526	-0.467	-0.521	-0.53	-0.312	-0.437	-0.492
Klf6||ILMN_1232041	0.6055	0.3445	0.1815	0.7645	0.1535	0.1945	0.0475	-0.1915	-0.1265	-0.0695	0.3515	0.0185	2.2305	0.2805	-0.5325	-0.2285	-0.8085	-0.7225	-0.7475	-0.3485	-0.3835
Tes||ILMN_1237948	0.51	0.11	-0.154	0.439	-0.001	0.294	0.021	-0.178	0.235	0.159	0.001	-0.071	2.169	0.605	-0.324	-0.394	-0.243	-0.447	-0.508	-0.227	-0.266
Zfand2a||ILMN_1230489	0.5375	-0.3835	0.0695	0.2625	-0.3285	0.2915	-0.4905	-0.2585	-0.6525	0.5925	0.0605	-0.1405	2.8815	0.3705	-0.3795	-0.3205	-0.3455	-0.5285	-0.7785	-0.6835	-0.6445
Ifrd1||ILMN_1214353	0.4025	-0.0055	0.0875	0.0565	-0.3205	0.2135	-0.2955	-0.0935	0.0055	0.6285	0.0715	0.1685	2.0875	0.2225	-0.4845	-0.5815	-0.4295	-0.6165	-0.4425	-0.4935	-0.3575
Acot10||ILMN_2910627	0.5715	0.2285	0.1095	0.4705	-0.1455	0.5635	-0.2325	0.0775	-0.3395	0.5975	0.4955	0.4375	2.5865	0.3415	-0.9305	-0.9475	-0.9825	-0.9915	-1.0295	-0.9675	-0.7655
Spag9||ILMN_2750850	0.081	0.192	-0.006	0.272	-0.381	0.141	-0.31	-0.203	-0.005	0.668	0.727	0.054	1.906	0.449	-0.481	-0.264	-0.515	-0.509	-0.286	-0.648	-0.391
LOC100047261||ILMN_1256219	0.6095	-0.0985	0.3515	-0.2045	-0.5495	0.3575	-0.0425	0.3565	0.4365	0.2015	0.6095	0.1765	2.3035	0.6345	-0.8735	-0.7935	-0.9335	-0.5975	-0.6715	-0.9075	-0.2875
Slc39a6||ILMN_2681516	0.4475	-0.2085	0.0905	-0.2615	-0.5155	-0.3215	-0.1465	0.2205	-0.0055	0.2135	0.1285	0.0055	1.3545	0.3905	-0.7055	-0.5955	-0.7065	-0.5345	-0.5395	-0.5745	-0.2075
Mospd1||ILMN_3006931	0.6365	0.0915	0.0045	-0.1515	-0.3645	-0.1595	-0.4925	0.2015	0.1565	-0.1535	0.4445	0.1245	1.7585	0.2325	-0.4085	-0.5155	-0.5185	-0.4915	-0.4725	-0.5695	-0.4015
Mospd1||ILMN_2727258	0.8175	0.1225	-0.0705	-0.0165	-0.2785	-0.2165	-0.5135	0.1815	0.0645	0.0105	0.4575	0.1285	1.7645	0.4635	-0.3245	-0.4145	-0.4385	-0.3545	-0.4605	-0.4765	-0.2085
Vps35||ILMN_1252737	0.1605	0.1635	0.1955	-0.1585	-0.4115	-0.2185	-0.0345	0.2915	-0.2165	-0.0505	0.6975	0.3055	1.5795	0.0205	-0.4475	-0.5185	-0.6755	-0.5875	-0.6965	-0.6395	-0.4495
Zdhhc13||ILMN_1255849	0.159	0.107	0.002	-0.056	-0.373	-0.284	-0.294	0.237	-0.176	0.538	0.434	0.324	1.582	0.112	-0.476	-0.507	-0.404	-0.058	-0.515	-0.419	-0.197
Abca5||ILMN_2998335	0.274	0.528	0.015	0.043	-0.172	-0.173	-0.12	-0.057	0.344	0.278	0.482	0.265	2.011	0.109	-0.413	-0.404	-0.56	-0.304	-0.423	-0.281	-0.13
Mtdh||ILMN_1224434	0.2695	0.2205	-0.2355	0.1835	-0.4065	0.3145	0.2365	0.2285	-0.1225	0.6985	0.1275	-0.0585	1.4165	0.5915	-0.5035	-0.5445	-0.4655	-0.4245	-0.5455	-0.3855	-0.4565
Lrp11||ILMN_2672708	0.183	-0.241	0.235	0.28	-0.349	0.368	-0.026	-0.156	0.219	0.426	0.424	-0.284	1.154	0.388	-0.764	-0.532	-0.708	-0.724	-0.685	-0.472	-0.582
Tsc22d2||ILMN_2602204	0.482	0.082	0.024	-0.024	-0.522	-0.595	-0.453	-0.244	0.061	0.068	0.156	0.12	1.203	1.011	-0.903	-0.913	-0.677	-0.834	-0.937	-1.002	-0.562
Lrp12||ILMN_2819951	0.195	-0.017	-0.162	-0.493	-0.316	0.387	0.342	0.017	-0.072	0.43	0.234	0.397	0.868	0.278	-0.469	-0.458	-0.548	-0.661	-0.588	-0.762	-0.512
Pkp2||ILMN_2665948	0.011	0.282	-0.094	-0.498	0.023	-0.004	-0.236	0.004	-0.315	0.385	0.513	0.227	1.041	0.522	-0.394	-0.463	-0.811	-0.87	-0.47	-0.759	-1.041
Pkp2||ILMN_2927565	0.072	0.441	-0.025	-0.546	0.133	-0.087	-0.217	0.256	-0.128	0.356	0.598	0.532	0.935	0.025	-0.686	-0.492	-0.642	-0.593	-0.564	-0.443	-1.028
Large||ILMN_1249514	0.3815	0.9035	-0.2765	-0.1315	-0.0705	0.0375	-0.6875	0.0165	-0.1765	0.2375	0.7655	0.5565	1.6725	0.0025	-0.7785	-0.6075	-0.5745	-0.8765	-0.4835	-0.8615	-0.7875
Cdc42se1||ILMN_1259946	-0.3055	-0.0335	-0.0855	-0.0395	0.0915	-0.0585	-0.2695	0.2095	-0.2515	0.6065	0.3615	0.2545	1.1915	0.1025	-0.6285	-0.4435	-0.6495	-0.5695	-0.6135	-0.5035	-0.2555
Thbd||ILMN_1249767	-0.213	0.118	-0.23	0.444	0.089	-0.117	-0.236	0.397	-0.154	1.084	-0.092	0.031	1.169	0.403	-0.447	-0.577	-0.77	-0.583	-0.823	-0.677	-0.472
Sh3pxd2b||ILMN_1230423	0.001	-0.523	-0.133	0.179	0.203	-0.021	0.093	0.57	0.792	0.687	0.187	0.407	1.109	0.419	-0.588	-0.68	-0.713	-0.598	-0.56	-0.622	-0.429
Ptpn12||ILMN_2783403	-0.0405	-0.5375	0.1125	-0.1825	-0.0815	0.1905	0.0245	0.1725	0.3595	0.5745	0.1685	0.6255	0.8685	0.3785	-0.6245	-0.7565	-0.5545	-0.7325	-0.5235	-0.4075	-0.3455
Litaf||ILMN_2665490	0.1255	-0.4665	-0.0575	0.2675	-0.0165	0.2385	-0.0135	0.7855	0.2605	1.2955	0.5215	0.4965	1.0795	0.8645	-0.7015	-0.7635	-0.8665	-0.5185	-0.5985	-0.6935	-0.2315
Btc||ILMN_2734097	0.7335	-1.2555	-0.1225	-0.3515	-0.1445	-0.2375	-0.0865	1.3115	0.5625	1.1365	0.3755	0.3745	1.8495	1.3355	-0.7065	-0.9325	-0.9265	-1.0455	-0.5435	-1.0495	-1.0515
Frk||ILMN_2615513	0.507	-0.071	-0.292	-0.459	-0.296	0.139	0.128	0.738	0.43	0.942	0.535	0.603	1.752	0.097	-0.637	-0.658	-0.663	-0.761	-0.543	-0.648	-0.662
3110043O21Rik||ILMN_2438727	0.5355	-0.1875	0.0495	0.1475	-0.2025	0.6415	0.0285	-0.2455	0.5885	0.4165	0.2465	0.1785	1.1185	0.4845	-0.4015	-0.6265	-0.5545	-0.4465	-0.5975	-0.7475	-0.3745
2900057D21Rik||ILMN_2608309	0.4785	0.5075	-0.0665	0.2925	-0.2005	0.1195	-0.1585	-0.0975	0.0485	-0.2655	0.4935	0.0695	1.4335	0.6485	-0.3815	-0.7165	-0.4325	-0.6495	-0.4275	-0.2925	-0.6005
Appl1||ILMN_1237942	0.5785	0.5805	-0.0255	0.2175	-0.1965	-0.0075	-0.0425	-0.2545	0.0075	-0.2085	0.3985	-0.1465	1.1645	0.6295	-0.4035	-0.6635	-0.5855	-0.6795	-0.4335	-0.3505	-0.7945
Atf3||ILMN_2619408	0.9305	0.5255	0.6705	-0.2015	-0.4985	-0.4065	-0.5965	-0.7875	-0.5745	-0.0095	0.1245	-0.4305	2.2675	1.1165	-0.8775	-0.8375	-0.8175	-0.8055	-0.7655	-0.8625	-0.8595
Elf3||ILMN_2850233	0.8695	0.0065	0.0765	-0.2385	-0.4885	0.0115	0.2475	0.1905	-0.6335	-0.0065	0.8965	-0.1235	1.8555	1.0595	-0.7265	-0.7525	-0.8205	-0.8595	-0.8425	-0.5285	-0.5245
Utx||ILMN_2506528	-0.016	0.838	-0.056	-0.001	-0.28	0.143	-0.168	0.37	0.225	-0.329	0.625	0.527	1.093	0.156	-0.595	-0.396	-0.337	-0.281	-0.155	-0.401	-0.42
Birc2||ILMN_2990616	-0.472	0.2	0.202	-0.312	-0.491	-0.246	-0.026	0.283	0.292	-0.194	0.621	0.508	1.094	-0.283	-0.629	-0.466	-0.532	-0.508	-0.248	-0.484	-0.488
9330186A19Rik||ILMN_2692554	0.3435	0.1115	0.0145	-0.2455	-0.0975	-0.2415	-0.4845	0.1205	0.1325	-0.0145	0.3435	0.4525	1.1265	0.1335	-0.6955	-0.2265	-0.5985	-0.1045	-0.3965	-0.6615	-0.3985
Fam135a||ILMN_2790188	0.16	0.432	0.09	-0.295	-0.867	-0.017	0.018	-0.039	0.107	-0.073	0.341	0.113	1.207	0.534	-0.674	-0.54	-0.421	-0.251	-0.207	-0.841	-0.659
Mfsd7b||ILMN_1222512	0.2035	0.2125	-0.2195	-0.2775	-0.9935	0.0025	-0.1785	0.2145	0.0985	-0.0025	0.2115	0.1375	1.5695	0.1825	-0.3325	-0.4585	-0.4885	-0.0465	-0.4455	-0.5575	-0.4325
AL022832||ILMN_2523777	-0.0385	0.0385	-0.5325	-0.1055	-0.4605	0.0655	-0.1755	0.2365	0.4765	-0.2045	0.4915	0.3945	0.9235	0.2365	-0.4315	-0.4315	-0.4375	-0.2625	-0.2785	-0.5395	-0.3335
2610207I05Rik||ILMN_2930057	0.3625	0.2555	-0.5545	-0.2955	-0.5565	-0.0615	-0.4365	0.2175	0.5275	-0.1505	0.9415	0.5435	1.1975	0.0615	-0.6455	-0.3805	-0.6265	-0.3455	-0.1105	-0.8405	-0.3935
Trip12||ILMN_2510364	0.0115	0.2385	-0.0115	-0.1355	-0.4435	-0.1615	-0.1625	0.3245	0.2825	-0.0585	0.6765	0.3595	1.2025	-0.1185	-0.4715	-0.3485	-0.5645	-0.4225	-0.1725	-0.4045	-0.2155
Trip12||ILMN_2504698	0.1095	0.1725	-0.2945	-0.2485	-0.4935	-0.1045	-0.2125	0.5765	0.3025	0.0165	0.7425	0.4525	1.2185	-0.0285	-0.7615	-0.6155	-0.5865	-0.6175	-0.3525	-0.5835	-0.3095
Trip12||ILMN_1237986	0.093	-0.037	-0.148	-0.487	-0.71	-0.256	-0.251	0.325	0.247	0.057	0.575	0.589	1.172	0.132	-0.868	-0.613	-0.742	-0.527	-0.593	-0.649	-0.541
Cask||ILMN_1212894	0.175	0.305	-0.638	0.011	-0.579	-0.058	-0.069	0.358	-0.011	-0.244	0.692	0.138	1	0.121	-0.475	-0.386	-0.554	-0.311	-0.373	-0.462	-0.432
Eif4a2||ILMN_2976829	0.2315	0.4145	0.1655	-0.6145	-0.4835	-0.3675	-0.4705	0.3485	0.0115	-0.2315	0.5165	0.4625	1.0885	0.0535	-0.3845	-0.3245	-0.4515	-0.2935	-0.2475	-0.4035	-0.4375
Narg1||ILMN_2848090	0.6155	0.4455	0.1505	-0.3275	-0.8755	-0.5935	-0.3795	0.4035	0.4415	-0.2335	0.3895	0.1795	0.7895	0.0235	-0.4305	-0.4015	-0.5975	-0.4705	-0.3465	-0.6445	-0.3245
Scoc||ILMN_1216231	0.247	0.195	0.38	-0.175	-0.609	-0.428	-0.035	0.312	0.265	-0.27	0.325	0.124	1.304	-0.018	-0.261	-0.444	-0.494	-0.533	-0.538	-0.545	-0.521
Vbp1||ILMN_1243095	0.2865	0.5035	0.4735	0.0135	-0.3745	-0.4885	-0.3255	0.3285	0.3045	-0.1725	0.1665	0.1545	0.9215	-0.0925	-0.2265	-0.5325	-0.5805	-0.5525	-0.4785	-0.4985	-0.5915
Zfyve16||ILMN_1244584	0.1775	0.5985	0.1035	-0.0345	-0.4245	-0.5605	-0.4055	0.4145	0.4665	-0.0355	0.6085	0.2705	1.5195	-0.1465	-0.3485	-0.5145	-0.5215	-0.2315	-0.5585	-0.7415	-0.5735
Caprin1||ILMN_1247066	0.27	0.168	-0.166	-0.419	-0.283	-0.231	-0.104	0.225	0.619	0.104	0.705	0.362	0.729	-0.425	-0.576	-0.668	-0.729	-0.522	-0.658	-0.606	-0.381
Schip1||ILMN_2937320	-0.236	-0.02	0.118	-0.162	0.047	0.001	-0.175	-0.301	-0.001	-0.229	0.125	0.088	0.737	0.246	-0.455	-0.471	-0.627	-0.653	-0.466	-0.49	-0.53
Tfrc||ILMN_2860804	-0.1025	0.0095	-0.8895	-1.0995	0.1725	0.1605	0.2975	0.5415	0.7785	-0.7945	0.0875	0.3795	2.5045	1.8245	-0.9105	-1.0005	-1.3415	-1.1095	-0.9225	-1.1385	-0.8665
Tfrc||ILMN_2619848	-0.0305	-0.1755	-0.7365	-0.9545	0.3325	0.3155	0.2405	0.5835	0.9305	-0.5715	0.2645	0.1435	2.4835	1.9225	-0.8675	-0.7235	-1.0295	-0.8365	-0.5255	-1.0795	-0.5875
Tgm2||ILMN_2692615	0.9015	-0.1415	-0.1025	-1.2185	0.0395	-0.6545	0.0995	0.3815	0.8655	0.1615	0.3005	-0.0405	1.7705	0.9775	-0.8235	-0.9065	-0.8625	-0.6415	-0.6075	-0.8185	-0.5755
Ppl||ILMN_2503188	-0.052	0.056	-0.296	-0.205	0.4	-0.656	-0.602	1.261	-0.19	0.488	0.432	1.031	0.958	1.026	-0.856	-1.243	-1.451	-1	-1.103	-1.12	-0.486
Ppl||ILMN_3155363	-0.088	0.03	-0.147	-0.312	-0.021	-0.737	-0.502	1.221	-0.352	0.337	0.35	0.866	0.705	1.192	-0.946	-1.033	-1.058	-0.983	-0.864	-0.894	-0.356
Slc30a1||ILMN_1224883	0.3705	0.0695	0.0395	-0.5175	-0.4825	-0.2385	-0.2625	0.5905	-0.5825	0.5185	0.0915	0.1885	0.8535	0.8775	-0.4935	-0.5615	-0.5745	-0.5085	-0.6465	-0.7255	-0.5395
Hexb||ILMN_2829330	0.454	-0.419	-0.231	-0.411	-0.004	-0.037	-0.356	0.738	0.102	-0.049	1.019	0.878	0.993	0.694	-0.879	-1.114	-0.663	-1.312	-0.836	-0.822	-0.127
Ms4a6d||ILMN_1241695	0.917	-0.912	0.001	-0.371	-0.712	0.008	-0.154	0.343	-0.424	0.471	0.62	0.285	1.283	0.765	-1.321	-1.189	-1.281	-1.139	-0.948	-1.008	0.067
Vcam1||ILMN_2778655	1.4685	-0.7325	-0.1015	-0.7035	0.3555	-0.0415	-0.0125	0.1505	-0.4125	0.5325	0.3735	0.5665	0.6405	0.4365	-1.2885	-1.5285	-1.1245	-1.2555	-0.8355	-1.1595	-0.2315
Rgs10||ILMN_2699531	0.3515	-0.6435	0.2925	-0.0445	-0.2215	0.0185	-0.3675	0.0545	-0.1135	-0.0505	0.3605	0.5855	0.3045	0.5705	-0.7445	-0.8045	-0.4785	-0.7355	-0.6595	-0.3905	-0.2005
Mvp||ILMN_2887065	0.4405	-0.1095	-0.5645	-0.0345	0.0105	0.8525	0.1915	0.7495	-0.0585	-0.0105	0.1525	0.0195	1.0265	0.1525	-0.9475	-0.7065	-0.9025	-0.6105	-0.8475	-0.7455	-0.5295
Piga||ILMN_1218310	-0.078	0.972	0.142	0.139	-0.142	0.348	0.153	0.03	0.284	-0.168	-0.043	0.646	1.381	1.175	-0.728	-0.726	-0.641	-0.697	-0.815	-0.512	-0.416
Tmprss2||ILMN_1223880	-0.041	-0.247	-0.489	-0.579	-0.004	0.392	0.33	-0.172	0.004	-0.084	0.258	0.007	0.649	0.64	-0.715	-0.697	-0.669	-0.94	-0.501	-0.787	-0.273
Acsl4||ILMN_3136205	0.033	-0.133	-0.42	0.152	0.033	0.309	0.066	-0.399	0.495	-0.321	0.06	0.06	0.749	0.011	-0.543	-0.411	-0.938	-0.65	-0.431	-0.468	-0.491
Mdm2||ILMN_2850753	-0.016	-0.28	0.35	0.397	0.027	-0.03	-0.301	-0.247	-0.067	0.016	-0.066	0.123	0.321	-0.261	-0.599	-0.503	-0.814	-0.371	-0.514	-0.64	-0.401
Rai14||ILMN_2682928	0.083	0.204	0.004	-0.14	-0.455	-0.278	-0.157	0.156	-0.567	0.403	0.622	0.682	0.37	0.18	-0.94	-0.984	-0.829	-0.406	-0.65	-0.819	-0.653
Sh3bgrl||ILMN_2636212	0.3835	0.7155	-0.1015	-0.1325	-0.5735	0.2265	-0.2705	0.4115	-0.6235	-0.2235	0.8995	0.3455	0.6085	0.0235	-0.6395	-0.7165	-0.8305	-0.6325	-0.4115	-0.7865	-0.5075
LOC674004||ILMN_1226921	0.202	-0.189	-0.029	-0.56	-0.886	-0.337	-0.487	1.168	0.694	0.349	0.629	0.325	0.245	0.14	-0.554	-0.612	-0.488	-0.637	-0.56	-0.582	-0.68
Zfp644||ILMN_2740222	0.2325	-0.0555	-0.1495	-0.4125	-0.6695	-0.5075	-0.5645	0.5825	0.6345	0.1425	0.6355	0.4405	0.3335	0.0555	-0.3475	-0.6685	-0.4775	-0.2995	-0.5155	-0.5835	-0.3895
Phkb||ILMN_2657421	0.1585	0.1705	-0.0275	-0.2515	-0.5415	-0.6405	-0.4235	0.5475	0.3475	0.0335	0.6595	0.0275	-0.1635	0.0555	-0.2695	-0.3515	-0.5565	-0.4395	-0.4055	-0.5825	-0.3685
Tnip1||ILMN_2417863	0.4415	-0.0175	0.1215	-0.0525	-0.6075	0.0085	0.2445	0.0815	0.6025	-0.1315	-0.1635	-0.3375	0.4745	0.0835	-0.6805	-0.6635	-0.8355	-0.8135	-0.7885	-0.6445	-0.7335
Jak1||ILMN_2701093	0.477	-0.04	0.132	-0.286	-0.396	0.044	-0.066	0.408	0.395	0.135	-0.257	0.185	0.515	-0.24	-0.681	-0.75	-0.973	-0.613	-0.701	-0.784	-0.673
Ywhaz||ILMN_2510612	0.392	0.37	-0.069	-0.378	-0.53	-0.03	0.136	0.001	0.062	0.042	-0.102	0.282	0.24	-0.331	-0.363	-0.615	-0.825	-0.637	-0.47	-0.611	-0.357
Arid1b||ILMN_1240420	0.004	0.031	-0.466	-0.527	-0.817	-0.212	-0.418	0.221	0.125	-0.25	0.338	0.172	0.165	-0.004	-0.643	-0.726	-0.522	-0.51	-0.49	-0.652	-0.371
Fam120a||ILMN_1243457	0.1515	-0.0375	-0.5095	-0.4925	-0.4355	-0.4565	-0.4835	0.4685	0.0595	-0.0675	0.1175	0.1415	0.3755	-0.0365	-0.6835	-0.6505	-0.7825	-0.5955	-0.5115	-0.7785	-0.4865
G3bp2||ILMN_3114413	0.135	-0.526	-0.573	-0.43	-0.717	-0.665	-0.574	0.273	0.146	0.035	0.472	0.244	0.447	0.177	-0.507	-0.716	-0.619	-0.467	-0.676	-0.65	-0.424
Thumpd1||ILMN_2722488	0.2845	0.1295	0.0435	-0.4245	-0.5415	-0.3655	-0.5465	0.1765	0.0055	-0.0375	0.1095	-0.1055	0.4935	0.0375	-0.4925	-0.2685	-0.4255	-0.3895	-0.3555	-0.4425	-0.1985
Eif2s3x||ILMN_2649129	0.2995	0.1855	0.0965	-0.5805	-0.9715	-0.5035	-0.6605	0.4095	-0.1745	-0.4365	0.0615	-0.0515	0.2765	0.0305	-0.7335	-0.5845	-0.8385	-0.7885	-0.6125	-0.7695	-0.6355
Eif4g2||ILMN_2625167	0.3475	0.2915	0.1645	-0.6415	-0.9575	-0.3095	-0.5375	0.2065	0.2335	0.0285	0.1575	-0.0135	0.7225	-0.5455	-0.7125	-0.9265	-0.9235	-0.6955	-0.6875	-0.8485	-0.6955
2810008M24Rik||ILMN_2950721	0.14	0.186	0.268	-0.346	-0.781	-0.288	-0.595	0.105	0.097	-0.086	0.247	-0.128	0.201	0.131	-0.644	-0.839	-0.546	-0.326	-0.672	-0.857	-0.606
Ddx26||ILMN_1217716	0.213	0.119	-0.056	-0.37	-0.355	0.072	-0.419	0.056	0.419	-0.106	0.325	0.54	0.46	-0.075	-0.52	-0.656	-0.861	-0.528	-0.265	-1.009	-0.578
Parp4||ILMN_2758215	0.014	0.262	-0.263	-0.432	-0.394	-0.085	-0.532	0.218	0.586	-0.123	0.422	0.527	0.495	-0.255	-0.79	-0.655	-0.573	-0.479	-0.379	-0.696	-0.366
Gmcl1||ILMN_1221810	0.493	0.607	0.073	-0.523	-0.775	-0.342	-0.53	0.086	0.163	-0.256	0.7	0.521	0.068	-0.316	-0.639	-0.661	-0.606	-0.576	-0.486	-0.693	-0.527
Gmcl1||ILMN_3009948	0.527	0.516	-0.053	-0.43	-0.722	-0.183	-0.416	0.183	0.287	-0.375	0.682	0.419	0.273	-0.134	-0.701	-0.856	-0.769	-0.637	-0.529	-0.666	-0.602
Usp33||ILMN_1218494	0.105	0.358	0.117	-0.548	-0.544	-0.345	-0.472	0.424	0.436	0.069	0.451	0.497	0.563	-0.274	-0.499	-0.615	-0.477	-0.421	-0.433	-0.539	-0.561
Usp33||ILMN_3129526	-0.0285	0.3445	0.0795	-0.7275	-0.8325	-0.5805	-0.6625	0.3515	0.2335	-0.1955	0.4705	0.3485	0.4615	0.0285	-0.7775	-0.8425	-0.9335	-0.8125	-0.8305	-0.8515	-0.8435
Pja2||ILMN_3154457	0.0585	0.3265	-0.2245	-0.4535	-0.6315	-0.3125	-0.4655	0.3545	0.2225	-0.0285	0.4655	0.6195	0.1165	0.1865	-0.4825	-0.5005	-0.6425	-0.4565	-0.5305	-0.5085	-0.4875
Tax1bp1||ILMN_2591414	0.067	-0.009	-0.145	-0.294	-0.647	0.025	-0.289	0.046	-0.023	0.15	0.332	-0.069	0.559	0.041	-0.76	-0.817	-0.765	-0.66	-0.755	-0.884	-0.6
Tmem55a||ILMN_2695468	-0.1125	0.0045	0.0235	-0.3255	-0.4705	-0.4185	-0.4495	-0.0045	0.6845	0.1455	0.4705	0.0205	0.0855	-0.2045	-0.9025	-0.7105	-0.7425	-0.6325	-0.5075	-0.8305	-0.5845
Cbfb||ILMN_2757743	0.1145	0.0875	0.1925	0.0115	-0.4435	-0.1075	-0.2025	0.1255	0.3275	0.0935	0.1345	0.2575	-0.1775	0.6065	-0.9535	-0.8095	-0.8975	-0.4425	-0.8805	-0.9005	-0.8185
Cbfb||ILMN_2837855	0.074	0.056	0.062	-0.294	-0.903	-0.283	-0.29	0.118	0.28	-0.046	0.207	0.173	0.103	0.486	-1.166	-1.082	-1.227	-0.864	-1.202	-1.159	-1.001
Fundc1||ILMN_2958016	0.291	0.304	0.315	-0.077	-0.659	-0.063	-0.384	-0.006	-0.118	-0.168	0.04	0.103	0.006	0.134	-0.794	-0.714	-1.042	-0.985	-0.798	-0.999	-0.601
Fundc1||ILMN_1229913	0.2875	0.3025	0.1275	-0.0185	-0.2955	0.0025	-0.1525	0.0115	-0.0995	0.0945	0.1075	0.1505	-0.0025	0.4145	-0.5265	-0.5605	-0.8375	-0.5725	-0.7725	-0.6075	-0.4605
Nab1||ILMN_2950594	0.319	0.089	-0.032	-0.33	-0.693	-0.045	-0.05	0.303	0.228	0.128	0.045	0.288	-0.166	0.306	-0.591	-0.662	-0.878	-0.755	-0.4	-0.751	-0.654
Fpgt||ILMN_2637156	0.409	0.414	-0.091	-0.304	-0.47	-0.068	-0.317	0.045	0.161	0.112	0.368	0.003	0.118	0.113	-0.601	-0.484	-0.895	-0.46	-0.599	-0.556	-0.634
Pccb||ILMN_2622761	0.345	0.407	0.449	-0.461	-0.732	-0.423	-0.203	0.29	0.033	0.193	0.452	0.234	0.034	0.541	-0.653	-0.444	-0.916	-0.765	-0.18	-0.654	-0.291
Ube2a||ILMN_2476804	0.308	0.049	0.329	-0.63	-0.72	-0.191	-0.373	0.586	0.146	-0.501	0.242	-0.168	-0.388	0.084	-0.548	-0.765	-0.709	-0.691	-0.729	-0.613	-0.237
Nedd9||ILMN_1223678	0.7735	0.4145	-0.3005	-0.1975	-0.3395	0.0365	-0.0365	0.1845	0.8735	-0.3905	0.3895	0.2395	0.7055	0.9065	-0.5785	-0.6515	-0.8425	-0.8275	-0.4535	-0.7835	-0.6795
Nedd9||ILMN_2654186	0.8045	0.1625	-0.2535	-0.4795	-0.4615	-0.1635	-0.1095	-0.1045	0.8295	-0.5925	0.2475	0.2235	0.6825	1.0215	-0.9375	-0.9365	-1.0315	-0.7825	-1.0115	-0.8495	-0.8755
Slc6a8||ILMN_2605212	0.455	-0.053	-0.407	-0.351	0.194	-0.003	-0.516	0.354	1.146	-0.335	0.598	0.2	0.34	0.43	-0.695	-0.744	-0.742	-0.667	-0.808	-0.75	-0.747
Ssfa2||ILMN_2487517	0.3945	0.1885	-0.1715	-0.3405	-0.3515	-0.3395	-0.5065	0.5345	0.2535	0.0735	0.0465	0.2165	0.6795	0.1015	-0.4035	-0.1965	-0.4555	-0.4065	-0.3205	-0.3825	-0.1995
Sc4mol||ILMN_2823778	-0.746	0.93	0.008	0.052	-0.876	-0.008	0.025	0.936	0.052	-0.596	-0.225	0.356	0.648	-0.567	-0.556	-0.596	-1.394	-1.427	-0.795	-0.761	-0.67
Hsp90b1||ILMN_2504433	0.2025	1.2545	0.2335	-0.0105	-0.8845	-0.2185	-0.3195	0.2205	0.4285	-0.4165	0.0495	0.1685	0.4945	-0.4285	-0.7525	-0.7905	-0.8145	-0.6765	-0.5805	-0.6405	-0.5455
Esco2||ILMN_2834065	-0.1415	0.6355	0.0915	0.0455	-0.2075	-0.2825	0.1415	0.0305	0.1575	-0.3965	0.0745	0.2785	0.2785	-0.1555	-0.2425	-0.3285	-0.5945	-0.2615	-0.4865	-0.0745	-0.3565
Dbf4||ILMN_2952661	-0.139	0.835	0.31	0.315	-0.523	-0.485	-0.193	-0.367	0.135	0.169	0.247	-0.415	0.584	-0.07	-0.386	-0.769	-0.913	-0.55	-0.468	-1.006	-0.462
Ywhah||ILMN_2966722	0.436	0.441	0.34	0.251	-0.185	-0.134	-0.39	-0.211	-0.268	-0.025	-0.047	-0.262	0.543	-0.027	-0.342	-0.306	-0.666	-0.38	-0.441	-0.691	-0.392
Csda||ILMN_1234336	0.5145	0.9435	0.6995	0.1395	-0.3935	-0.0525	0.0975	-0.0375	-0.0345	0.0345	0.0845	-0.2465	0.2245	-0.0795	-0.3265	-0.5525	-0.6585	-0.2925	-0.1525	-0.1985	-0.5525
Cnih4||ILMN_2788629	0.0665	0.3135	0.0845	-0.3375	-0.4145	-0.4285	-0.3785	-0.6045	1.1045	-0.2855	-0.3175	-0.3085	0.2365	0.2475	-0.7935	-0.9435	-0.7965	-0.7425	-0.7185	-0.7915	-0.5775
4930403O06Rik||ILMN_2711651	0.534	0.448	0.343	-0.257	-0.674	-0.341	-0.307	-0.138	0.125	0.068	0.162	-0.012	-0.454	0.012	-0.518	-0.574	-0.531	-0.579	-0.539	-0.605	-0.507
Gabarap||ILMN_1251333	0.628	0.39	0.424	-0.168	-0.516	-0.239	-0.349	-0.46	-0.087	-0.261	0.056	-0.061	-0.012	0.203	-0.513	-0.531	-0.587	-0.505	-0.529	-0.48	-0.433
Ptpn21||ILMN_1222733	0.5705	0.8605	0.6245	-0.1185	-0.3215	-0.1985	-0.2475	-0.4435	0.4925	-0.8365	-0.1915	-0.1685	-0.1575	-0.0225	-1.0585	-0.8695	-0.7775	-0.5925	-0.8305	-0.8495	-0.6925
Rpa3||ILMN_1239806	0.402	0.842	0.376	-0.091	-0.396	-0.619	-0.449	-0.356	0.299	-0.203	-0.067	-0.15	-0.734	0.329	-0.356	-0.479	-0.548	-0.419	-0.359	-0.323	-0.507
Hnrpl||ILMN_2627690	0.3005	0.2485	0.0975	-0.1185	-0.4215	-0.0295	0.0885	-0.5535	0.4355	-0.4105	-0.2215	-0.0055	-0.5205	0.0055	-0.5315	-0.6045	-0.4925	-0.4005	-0.2915	-0.6695	-0.3535
Sec61g||ILMN_2657628	0.607	0.911	0.892	-0.016	-0.255	-0.148	0.061	-0.849	-0.204	-0.45	-0.77	-0.547	-0.234	0.402	-0.523	-0.642	-0.557	-0.748	-0.577	-0.408	-0.767
4930572J05Rik||ILMN_3065373	-0.1235	-0.0935	-0.1565	0.6895	0.3005	0.0925	0.0265	0.3055	-0.3485	0.7255	-0.5315	0.0185	-0.5285	-0.1315	-0.6335	-0.7955	-0.9165	-0.8925	-0.9455	-0.9145	-0.8955
Slamf9||ILMN_2663249	0.1105	-0.5555	-0.1075	0.7605	-0.0565	0.4275	-0.3265	0.1915	-0.0855	0.3805	-0.3135	0.0565	-0.3225	-0.3195	-0.4925	-0.5185	-0.5005	-0.4515	-0.6765	-0.4105	-0.2775
Acta2||ILMN_2693895	-2.0795	-0.1785	0.2215	0.7645	0.5105	-0.0025	-0.4365	0.3585	0.4335	0.7725	-0.5425	-0.4435	-0.2495	0.3245	-0.2845	-1.8615	-1.6325	-1.9365	-2.0285	-1.6795	-1.8655
Acta2||ILMN_2923445	-0.5755	-0.1915	0.2735	0.1735	0.2835	-0.1225	-0.4295	0.3175	0.1505	0.5795	-0.2145	-0.0255	0.0565	0.8275	-0.4675	-0.8515	-0.8795	-0.6845	-0.8845	-0.8415	-0.6445
Elk3||ILMN_3119014	-0.2695	-0.4355	-0.0885	0.6805	-0.0015	-0.2495	0.0245	0.2295	0.0345	0.7285	-0.3475	-0.1415	0.2415	0.6505	-0.1285	-0.3315	-1.1585	-0.4085	-0.5505	-0.4875	-0.9015
1110012O05Rik||ILMN_2595200	-0.476	0.089	-0.028	0.718	0.328	0.213	0.143	-0.143	0.625	0.167	0.19	-0.019	0.806	1.015	-0.607	-0.48	-0.765	-0.42	-0.478	-0.453	-0.395
Timp1||ILMN_3103896	-0.044	-0.363	0.16	0.241	-0.274	0.107	0.203	-0.369	1.612	1.344	0.169	0.117	1.75	1.332	-0.636	-0.54	-0.263	-0.513	-0.54	-0.164	-0.603
Timp1||ILMN_2769918	0.124	-0.504	0.122	0.279	-0.119	0.33	0.366	-0.393	1.561	1.522	0.2	0.236	1.599	1.359	-0.541	-0.495	-0.407	-0.585	-0.798	-0.489	-0.342
LOC676420||ILMN_2749958	-0.123	-1.096	0.005	0.272	0.403	0.172	0	-0.63	1.215	0.603	-0.151	0.588	1.208	1.342	-0.765	-0.877	-1.111	-0.793	-0.712	-0.772	-0.691
Trp53inp1||ILMN_2971479	0.1055	-0.4565	-0.3155	0.5905	0.0425	0.0345	-0.0405	-0.6365	0.9515	0.1785	0.4055	0.4405	1.5165	0.4785	-0.4845	-0.7265	-0.4555	-0.5675	-0.2905	-0.8925	-0.1325
Trp53inp1||ILMN_2506012	0.1955	-0.4915	-0.4115	0.3215	-0.3495	-0.0835	-0.2515	-0.5185	0.8255	0.1475	0.2315	0.5915	1.1325	1.1165	-0.5525	-0.9065	-0.5075	-0.6235	-0.4875	-1.0365	-0.2865
Ccng2||ILMN_2700233	0.0755	-0.2105	0.0225	0.0395	-0.4945	-0.1875	-0.2645	-0.2075	0.5165	0.7275	0.4335	0.0805	1.3105	0.2605	-0.5845	-0.5125	-0.4245	-0.3525	-0.1255	-0.3125	-0.1025
Btg1||ILMN_2866189	0.3465	-0.1085	0.0285	0.0485	-0.2065	0.7075	-0.0955	-0.2645	0.6935	0.2325	0.9435	0.3285	1.6145	0.9035	-0.1485	-0.0975	-0.4745	-0.2575	-0.0335	-0.3625	-0.1055
Btg1||ILMN_2866185	0.375	-0.555	0.059	-0.017	-0.017	1.01	0.104	-0.258	0.542	0.287	0.85	0.176	1.51	0.833	-0.378	-0.341	-0.83	-0.533	-0.063	-0.598	0.017
D14Ertd668e||ILMN_2684848	0.4715	-0.1355	-0.0635	0.1915	-0.0295	0.2485	0.2795	-0.1725	0.2045	0.6035	0.3295	1.0455	1.0995	0.1265	-0.2735	-0.3525	-0.4575	-0.2975	-0.2935	-0.3545	-0.0915
LOC100048346||ILMN_2433990	0.7245	-0.8055	-0.5115	-0.2965	0.1335	0.1455	0.3095	-0.9705	0.2305	0.4775	0.5155	0.1345	1.1425	0.1985	-1.0365	-0.9565	-1.0725	-0.9265	-1.1855	-1.1015	-0.0175
Usp18||ILMN_3131679	0.7255	-0.6265	-0.5205	-0.0105	0.3245	0.2905	0.4455	-1.0705	0.7035	0.6215	0.7545	0.2925	1.5415	0.1405	-1.0895	-1.0725	-0.7535	-0.6855	-1.1465	-0.9605	0.0105
Rsad2||ILMN_1225204	2.255	-0.192	-0.804	-0.263	0.224	0.116	0.491	-0.828	1.181	0.22	0.022	0.103	1.38	-0.021	-0.591	-0.907	-0.654	-0.431	-1.083	-0.886	0.021
2010002N04Rik||ILMN_2706014	0.0475	-0.2615	0.1165	0.1165	-0.0415	-0.1775	-0.1515	-0.3515	1.0845	0.7845	-0.1005	0.3865	0.2605	0.0695	-0.6685	-0.5855	-0.7585	-0.4625	-0.5335	-0.5955	-0.7075
Mcm5||ILMN_2742849	-0.431	0.46	-0.031	0.657	0.316	-0.152	0.865	0.467	1.037	0.229	0.031	-0.036	0.163	0.365	-0.237	-0.343	-0.588	-0.337	-0.391	-0.607	-0.394
Mcm4||ILMN_2936427	-0.483	0.237	-0.154	-0.13	-0.217	-0.306	0.199	0.675	0.598	0.241	0.007	-0.007	0.554	0.528	-0.278	-0.156	-0.797	-0.373	-0.364	-0.808	-0.501
Mcm6||ILMN_1233857	-0.0245	0.2315	-0.1575	0.1745	-0.1505	-0.1805	0.4615	0.1425	0.6735	0.0645	-0.2155	-0.0355	0.0435	0.1975	-0.3585	-0.0935	-0.4015	-0.3055	-0.2265	-0.2805	-0.2955
Uhrf1||ILMN_2517041	-0.572	0.344	-0.285	0.175	-0.219	-0.253	1.026	0.497	1.117	0.3	-0.015	0.197	0.559	0.228	-1.128	-0.982	-1.131	-1.323	-1.194	-1.17	-1.192
Mcm6||ILMN_2803399	-0.0955	0.5315	-0.2085	-0.0095	-0.3005	-0.3385	0.5235	0.3815	1.3795	-0.0365	0.1945	-0.1255	0.4245	0.0655	-0.6155	-0.4725	-0.8105	-0.4365	-0.5355	-0.7405	-0.4695
41893||ILMN_2449120	0.0685	0.3415	-0.2535	0.0535	-0.7025	-0.0255	0.0085	0.1105	1.7415	0.2485	0.1415	0.1715	1.0465	-0.0085	-0.6605	-0.8405	-1.1525	-0.6495	-0.4615	-0.7545	-0.4025
Odc1||ILMN_3008406	-0.0515	0.4855	0.3885	-0.1905	0.1715	-0.1335	0.4445	0.2335	1.0585	0.7245	-0.1935	-0.0965	1.2095	0.5445	-0.3335	-0.1855	-0.4065	-0.6775	-0.7675	-0.6175	-0.4375
Ptprk||ILMN_2879600	-0.079	0.454	-0.064	0.405	-0.164	0.635	-0.023	-0.047	0.484	-0.033	0.099	0.47	0.312	0.496	-0.504	-0.618	-0.52	-0.238	-0.013	-0.45	-0.427
Lars||ILMN_1257702	-0.0115	0.1365	-0.3555	-0.7585	0.1965	0.3455	0.3325	0.5125	0.0115	0.8975	1.0835	-0.1365	1.2195	0.2375	-0.3485	-0.2795	-0.4015	-0.3925	-0.2605	-0.4055	-0.2865
2510009E07Rik||ILMN_1224572	0.619	0.198	0.025	-0.794	-0.025	0.35	0.035	0.326	-0.397	0.034	0.607	-0.054	0.924	0.042	-0.619	-0.524	-0.773	-0.407	-0.19	-0.319	-0.439
2510009E07Rik||ILMN_3052390	0.1075	0.0795	-0.4245	-1.4265	0.1355	0.3735	0.0405	-0.0175	-0.6035	0.0125	0.3565	-0.0125	0.7975	0.0935	-0.9905	-0.7965	-0.9195	-0.5745	-0.2825	-0.3795	-0.3295
Drctnnb1a||ILMN_2771087	-0.1425	0.0355	-0.3255	-0.4185	0.0995	0.3535	-0.0605	0.0435	-0.7285	0.3025	0.9745	0.4285	1.1685	0.0055	-0.5285	-0.7095	-0.6475	-0.4545	-0.5475	-0.5755	-0.1535
Ermp1||ILMN_2738893	0.299	-0.373	-0.969	-1.537	-0.375	0.026	0.458	0.162	-0.206	0.306	0.702	0.341	0.506	-0.507	-0.907	-0.9	-0.873	-0.717	-0.969	-1.048	-0.761
Dab2||ILMN_3091641	-0.0705	-0.4095	0.2985	0.1085	-0.2815	-0.5055	-0.2625	-0.0425	-0.0205	0.1805	-0.0175	0.0175	0.9015	0.6035	-0.4025	-0.3375	-0.4865	-0.0425	-0.3245	-0.1715	-0.1905
Dab2||ILMN_1243329	-0.361	-0.643	-0.026	0.077	-0.356	-0.735	-0.429	-0.084	-0.409	0.555	-0.141	0.028	1.125	0.467	-0.547	-0.465	-0.807	-0.288	-0.437	-0.612	-0.44
Idh2||ILMN_2595612	0.028	-0.07	-0.028	-0.268	-0.17	-0.387	-0.394	0.108	0.209	0.641	0.313	0.062	0.858	0.038	-0.391	-0.094	-0.468	-0.298	-0.449	-0.671	-0.156
Ets1||ILMN_3157483	0.1035	-0.4945	0.0405	-0.0935	-0.2575	-0.2445	-0.1075	0.0115	0.1775	0.3195	-0.0115	0.1255	0.3685	0.4835	0.0585	-0.2315	-0.7425	-0.2335	-0.1245	-0.6115	-0.7945
Tnfrsf21||ILMN_2901626	0.322	-1.355	0.425	-0.224	0.623	0.564	-0.267	0.246	0.161	-0.016	-0.571	0.243	-0.468	0.404	-0.402	-0.706	-0.583	-0.412	-0.418	-0.601	0.026
Maged2||ILMN_2600565	-0.543	-0.86	0.095	0.128	0.725	0.024	0.063	0.008	0.586	0.212	-0.128	0.149	-0.029	0.651	-0.421	-0.741	-0.677	-0.765	-0.342	-0.507	-0.345
Aldh3b1||ILMN_2645793	-0.295	-1.085	-0.154	-0.219	0.347	0.196	-0.264	0.401	0.176	0.743	-0.226	0.035	0.439	1.185	-0.463	-0.656	-0.599	-0.469	-0.748	-0.407	0.114
Aldh3b1||ILMN_2953513	-0.1225	-0.6095	0.1025	-0.2445	0.3305	-0.1075	-0.2525	0.0825	0.4485	0.1565	-0.3535	-0.0065	0.0565	0.4795	-0.3335	-0.3275	-0.4415	-0.1975	-0.3165	0.0065	0.0845
Ankrd56||ILMN_2946760	-0.298	-1.24	-0.099	-0.231	0.135	0.142	0.481	-0.288	0.347	0.376	0.021	0.346	0.261	0.029	-0.167	-0.755	-0.416	-0.497	-0.341	-0.252	0.28
Robo1||ILMN_1244484	0.807	-2.269	-0.422	-0.018	0.249	-0.064	0.348	0.607	1.145	0.276	0.912	0.935	0.827	0.288	-0.622	-0.94	-1.18	-1.149	-1.314	-1.273	-1.386
Plac8||ILMN_2988143	0.7035	-1.1875	0.5185	0.0195	-0.0805	0.2585	0.0745	-0.2735	0.8965	0.3845	-0.0055	0.0055	0.2545	-0.0165	-0.6045	-0.7085	-0.8985	-0.6055	-0.5665	-0.2945	-0.2435
Fgl1||ILMN_2897167	0.927	-2.493	-0.749	0.379	-0.087	0.793	1.006	1.205	0.927	0.798	0.652	0.529	1.213	0.786	-0.903	-0.891	-0.819	-0.485	-0.688	-1.288	1.164
Fgl1||ILMN_1242370	0.7215	-2.7125	-1.0535	0.0545	0.2775	0.3635	0.7895	0.8525	0.8865	0.4825	0.4155	0.2705	0.8525	0.7215	-1.0585	-0.9325	-0.8995	-0.6705	-0.8105	-1.4395	0.8595
Lgmn||ILMN_2597868	0.983	-1.066	-0.201	-0.026	0.045	0.421	0.591	0.598	-0.457	0.322	-0.147	0.424	0.931	0.983	-0.797	-0.807	-1.075	-0.462	-0.741	-0.56	0.016
Mt1||ILMN_2596522	1.1865	-1.6155	-1.8645	-1.1165	0.0165	1.3635	1.1795	0.8685	0.5615	0.0635	-0.5195	-0.2845	1.8815	1.9755	-3.2895	-2.5385	-1.7465	-1.1765	-2.6545	-3.1765	1.7895
Socs3||ILMN_2618176	-0.197	-1.183	-0.301	0.134	0.46	-0.107	0.311	2.095	0.258	0.53	-0.043	0.332	0.923	0.849	-1.033	-0.699	-0.867	-0.874	-1.004	-0.835	0.942
Trim30||ILMN_1229630	0.088	-0.741	-0.394	-0.633	-0.171	0.141	0.167	0.661	1.135	0.779	0.008	-0.482	0.979	0.142	-0.554	-0.705	-1.264	-1.146	-1.284	-1.247	-0.078
Steap4||ILMN_2657297	0.896	-0.43	-0.312	-0.484	-0.214	0.457	0.131	1.259	1.53	0.953	0.325	0.085	-0.085	0.803	-1.066	-0.868	-0.929	-0.998	-1.286	-0.824	-0.266
AI448196||ILMN_1246006	0.72	-0.422	0.019	-0.166	0.225	-0.413	0.388	0.352	0.569	0.877	0.223	-0.035	-0.019	0.696	-0.413	-0.774	-0.802	-0.745	-0.671	-0.646	-0.09
1110059G02Rik||ILMN_2473692	-0.1435	-0.1245	-0.3255	-0.3755	-0.1295	-0.0725	0.4735	0.3625	0.6295	0.4755	0.0335	0.5635	0.0225	0.4205	-0.4465	-0.4075	-0.8645	-0.4135	-0.2235	-0.8375	0.1485
Coro1a||ILMN_2714796	0.447	-0.611	0.048	0.28	-0.377	0.385	-0.355	0.223	0.065	0.214	0.01	-0.161	-0.015	-0.028	-0.18	-0.453	-0.622	-0.01	-0.294	-0.222	0.216
C030002B11Rik||ILMN_2484932	0.2755	-1.1435	-0.4165	0.2705	0.0215	0.6905	-0.1565	0.3755	-0.1895	0.4025	0.6365	0.0815	0.5515	-0.0545	-0.7755	-0.8645	-1.1415	-0.7005	-0.9445	-1.0275	-0.4145
P2ry6||ILMN_2663130	-0.055	-0.726	-0.224	0.126	-0.192	0.159	-0.621	0.444	-0.293	0.188	0.511	0.225	0.411	0.328	-0.595	-0.693	-0.417	-0.397	-0.378	-0.359	0.105
Marcks||ILMN_1256142	0.4135	-0.1795	0.1915	0.3265	-0.2335	0.0235	-0.2265	0.1705	-0.1365	0.0325	-0.0055	-0.0065	-0.1035	0.0985	-0.4055	-0.4485	-0.7315	-0.5315	-0.4595	-0.4135	-0.2505
Tmsb4x||ILMN_2806159	0.8545	-0.3585	0.6125	-0.0505	-0.5535	-0.1935	-0.1795	0.2135	-0.1645	0.2085	-0.0145	-0.0175	0.2965	0.1975	-0.7745	-0.7105	-1.2575	-0.6545	-0.5065	-0.7565	-0.1795
Bcl2a1b||ILMN_2660263	1.131	-0.679	0.667	0.105	-0.375	0.524	-0.208	-0.129	0.07	0.526	0.278	-0.09	0.108	-0.419	-0.81	-0.795	-1.127	-0.597	-0.559	-0.635	0.243
Bcl2a1d||ILMN_2660555	1.4155	-0.6415	0.7355	0.0055	-0.3655	0.6905	-0.0055	-0.4345	-0.0945	0.1845	0.2145	-0.1655	0.1925	-0.0675	-0.9605	-0.8505	-1.1385	-1.0015	-0.7305	-0.5735	0.0275
Evi2a||ILMN_1251669	0.6265	-0.7055	0.1035	-0.0055	-0.4835	0.0305	-0.1625	0.2455	-0.1565	0.1125	0.2295	0.0975	-0.1095	-0.6825	-0.5845	-0.7825	-0.7565	-0.4275	-0.5995	-0.4375	0.0105
Cd53||ILMN_2657478	0.7985	-1.0415	0.1985	-0.3025	-0.8315	-0.1455	-0.4005	0.7465	-0.4005	0.3345	0.5765	0.3335	0.9055	0.1375	-0.3425	-0.5725	-0.9025	-0.4195	-0.3985	-0.5735	0.2225
Ctss||ILMN_1246861	0.9105	-1.0935	-0.0955	-0.0855	-0.6245	-0.0665	-0.5595	0.7255	-0.1305	0.2505	0.2065	0.1555	0.3495	-0.2755	-0.5655	-0.5735	-1.1315	-0.5975	-0.2895	-0.3435	0.4275
Ifi202b||ILMN_3085992	0.9195	-0.4905	0.5035	-0.1145	-0.6195	-0.2745	-0.4575	0.4475	-0.1005	0.2995	0.2475	-0.0365	0.7835	-0.2445	-0.5865	-0.4305	-0.7665	-0.3535	-0.4855	-0.5765	0.0365
Lcp2||ILMN_1231012	0.591	-0.482	0.348	-0.32	-0.541	-0.036	-0.245	0.51	-0.26	0.247	0.152	-0.138	0.036	0.044	-0.653	-0.359	-0.624	-0.365	-0.267	-0.408	0.12
Clec4a3||ILMN_3161652	0.672	-0.381	0.541	-0.049	-0.238	0.093	-0.352	0.75	-0.192	0.301	0.049	-0.218	-0.142	-0.539	-0.683	-0.397	-0.632	-0.433	-0.293	-0.351	0.165
Tlr2||ILMN_2733733	0.5515	-1.0745	-0.1585	-0.4685	-0.6515	-0.0155	0.0525	1.3795	0.1615	0.3875	1.1225	0.2385	0.1365	0.4015	-0.9565	-0.8155	-0.6985	-0.7925	-0.8135	-0.5655	-0.4575
Lyz2||ILMN_1252076	1.328	-0.926	0.237	-0.34	-0.67	0.343	-0.013	1.079	-0.286	0.56	0.437	0.533	0.648	0.833	-1.018	0.013	-1.58	-0.93	-1.668	-0.779	0.143
Lyz||ILMN_2878071	0.695	-1.044	0.267	-0.427	-0.707	0.2	-0.082	1.088	0.047	0.898	1.006	0.891	0.993	0.879	-1.015	0.121	-1.562	-0.841	-1.379	-0.889	0.025
Lyzs||ILMN_2939681	0.9155	-0.8715	0.4105	-0.7535	-0.8005	0.2625	-0.0745	0.7795	0.0745	0.5935	0.7905	0.4515	0.6515	0.2295	-0.9475	0.1985	-1.4905	-0.7495	-1.2745	-0.6175	0.1965
Clec4a1||ILMN_1230708	0.492	-0.235	0.097	-0.003	-0.066	0.065	-0.049	0.431	0.084	0.212	0.003	-0.248	-0.02	0.125	-0.333	-0.272	-0.391	-0.061	-0.463	-0.369	0.058
P2ry14||ILMN_3154419	0.837	-0.815	0.756	0.184	-0.265	0.276	-0.011	0.556	-0.213	0.379	0.202	-0.091	0.399	-0.1	-0.587	-0.298	-0.488	-0.196	-0.024	-0.316	0.149
P2ry14||ILMN_1219200	0.721	-1.047	0.478	0.295	-0.656	0.231	-0.126	0.483	-0.19	0.495	0.214	-0.2	0.754	0.232	-0.323	-0.237	-0.169	0.086	0.139	-0.12	0.315
Serpina3g||ILMN_2725927	0.442	-1.666	0.608	-0.109	-0.649	-0.635	-0.413	0.66	-0.002	0.667	-0.019	-0.222	0.216	0.842	-0.733	-0.365	-1.054	-0.025	-0.19	-0.442	0.213
Lhfp||ILMN_2879588	0.265	-0.685	0.318	0.011	-0.583	0.016	-0.111	0.496	0.044	-0.023	-0.211	-0.114	0.211	0.114	-0.12	-0.169	-0.499	-0.184	-0.005	-0.158	0.005
Fyb||ILMN_3006219	0.636	-0.388	0.058	0.32	-0.52	-0.079	-0.283	0.943	0.145	0.333	0.352	-0.195	0.107	0.319	-0.267	-0.38	-0.329	-0.259	-0.397	-0.213	-0.052
Pilra||ILMN_2479717	0.2155	-0.7535	0.0005	-0.6115	-0.5455	-0.0005	-0.2415	0.8455	-0.3435	0.7435	0.4725	0.3205	0.4635	0.4165	-0.2625	-0.0005	-0.1755	-0.1145	-0.0225	-0.1825	0.4395
Ncf4||ILMN_2743013	0.389	-0.658	-0.007	-0.35	-0.413	0.163	0.007	0.715	0.017	0.586	0.338	0.465	0.723	0.801	-0.03	-0.045	-0.424	-0.17	-0.267	-0.109	0.525
Sla||ILMN_3118707	0.297	-0.744	-0.101	-0.237	-0.331	-0.145	-0.357	0.749	-0.129	0.463	0.187	0.259	0.805	0.695	-0.491	-0.359	-0.505	-0.479	-0.199	-0.251	0.424
Axl||ILMN_2651715	0.6665	-1.3345	0.0525	-0.4715	-0.4345	-0.0945	-0.1255	0.5885	-0.7575	0.5975	0.5645	0.5745	0.3855	0.1155	-0.4465	-0.6835	-0.6265	-0.2155	-0.0825	-0.1085	0.5705
Cyth4||ILMN_2416628	0.3295	-1.1985	-0.3115	0.0015	-0.4665	0.4115	-0.0015	1.1645	-0.1615	0.6925	0.7275	0.7055	0.0495	0.3475	-0.5045	-0.5905	-0.5735	-0.2735	-0.2635	-0.2035	0.4335
Laptm5||ILMN_1217849	0.647	-1.228	-0.195	-0.019	-0.436	0.48	0.003	1.082	-0.441	0.751	0.557	0.707	0.682	0.383	-0.453	-0.284	-0.412	-0.158	-0.034	-0.088	0.472
Slc11a1||ILMN_2675811	0.1645	-0.6375	0.3615	-0.2825	-0.3985	0.1885	-0.1175	0.4465	-0.0975	0.3335	0.0885	0.1605	0.0015	-0.0015	-0.1595	-0.3305	-0.2435	-0.1435	0.0195	-0.1075	0.3905
Ifi30||ILMN_1228213	0.937	-0.742	0.31	-0.438	0.084	0.343	0.226	0.353	-0.447	0.267	-0.237	-0.18	-0.177	0.05	-0.345	-0.199	-0.661	-0.263	-0.173	-0.311	0.124
Slc11a1||ILMN_2674884	0.6185	-0.5385	-0.0295	0.0185	-0.1455	0.5015	0.0075	0.2845	-0.1045	0.2005	-0.1055	0.0695	-0.0475	0.1025	-0.3195	-0.2825	-0.1195	-0.1965	-0.3045	-0.1025	0.0605
Rasa3||ILMN_2637714	-0.2295	-1.2065	-0.1145	-0.0215	0.0585	-0.1865	-0.1355	0.2915	-0.5065	0.1195	-0.2805	0.5355	0.4265	0.0085	-0.2105	-0.3475	-0.3985	-0.3765	-0.3535	-0.4245	-0.0085
D630004K10Rik||ILMN_1234618	-0.444	-1.651	-1.334	-0.621	-0.439	-0.185	0.429	0.375	-0.608	0.475	0.411	0.324	0.261	0.698	-0.739	-0.379	-0.976	-0.67	-0.565	-1.448	0.287
Bmp8b||ILMN_1229350	-0.245	-0.175	0.057	0.151	0.254	-0.073	0.39	-0.121	0.006	0.024	-0.049	0.067	0.426	-0.006	-0.22	-0.06	-0.274	-0.045	-0.027	-0.025	-0.201
Sdpr||ILMN_2687547	-0.278	-0.363	-0.027	0.574	0.975	0.016	0.21	-0.282	0.118	0.342	-0.633	1.036	0.61	0.069	0.178	-0.3	-0.987	-0.432	-0.016	-0.606	-1.234

## Sheet: microarray_cluste3
NAME	22.WT.HighVD.3	21.WT.HighVD.2	23.WT.HighVD.4	25.WT.LowVD.2	26.WT.LowVD.3	28.WT.LowVD.5	29.WT.LowVD.6	3.Smad3.HighVD.3	2.Smad3.HighVD.2	1.Smad3.HighVD.1	5.Smad3.LowVD.2	6.Smad3.LowVD.3	4.Smad3.LowVD.1	8.Smad3.LowVD.5	30.N.WT.HighVD	34.N.Smad3.HighVD	32.N.Sptbn1.HighVD	33.N.Sptbn1.LowVD	36.N.Sptbn1Smad3.LowVD	31.N.WT.LowVD	35.N.Smad3.LowVD
EWEIGHT	1	1	1	1	1	1	1	1	1	1	1	1	1	1	1	1	1	1	1	1	1
5930434B04Rik||ILMN_1213573	0.565	0.534	0.287	0.16	1.709	0.372	0.117	0.325	-0.338	0.407	-0.152	-0.076	-0.164	-0.272	-0.265	0.013	-0.131	-0.299	-0.343	-0.054	0.076
5930434B04Rik||ILMN_3070533	0.5325	0.4775	0.2645	0.0885	1.3335	0.2025	0.0155	0.1125	-0.3955	0.2325	-0.1255	0.0135	-0.7435	-0.2055	-0.4115	-0.1925	-0.1595	-0.3215	-0.3465	-0.0565	-0.0135
5930434B04Rik||ILMN_3149218	0.501	-0.182	-0.385	0.221	1.776	0.058	0.112	0.246	-0.495	0.334	-0.614	-0.395	-0.144	0.347	0.325	0.355	0.02	-0.22	-0.465	0.355	0.24
Abhd1||ILMN_1245678	-0.2695	-0.0995	0.0775	0.0495	2.1835	-0.2725	-0.3215	0.0655	-0.2425	0.2645	0.1665	0.0605	-0.1165	0.1945	0.1375	0.3105	0.0745	-0.0545	0.2445	0.1115	-0.0325
Abhd1||ILMN_2672772	0.05	-0.045	-0.116	0.242	2.139	0.022	0.025	-0.048	-0.081	0.096	0.088	-0.088	-0.126	0.121	-0.061	0.106	0.16	0.155	-0.133	-0.079	0.072
Abhd1||ILMN_2672778	0.031	0.001	0.12	0.2	1.64	-0.126	0.07	-0.19	-0.074	0.079	-0.023	-0.01	-0.057	-0.071	0.146	0.113	-0.074	-0.107	0.117	-0.028	0.013
scl0001163.1_8||ILMN_2508679	0.834	0.152	-0.08	0.061	1.539	0.032	0.15	-0.031	-0.088	-0.134	0.011	-0.031	0.017	-0.172	0.233	0.051	0.126	-0.058	-0.153	-0.023	-0.247
Cxcl14||ILMN_2760800	1.1815	-0.5895	-0.0535	0.5435	2.3435	-0.3905	-0.4325	0.8275	-0.4435	0.7515	-0.4685	0.0765	-0.3915	-0.5305	-0.0035	-0.2625	-0.2805	0.0815	-0.1295	-0.1995	0.0035
Cxcl14||ILMN_2659426	0.959	-0.215	0.1	1.281	2.945	-0.294	-0.132	0.874	-0.239	1.523	-0.167	0.611	-0.086	-0.263	-0.033	-0.112	0.056	0.081	-0.207	-0.053	-0.036
F11r||ILMN_2713305	-0.181	0.341	0.336	0.764	1.056	0.084	-0.065	0.128	0.346	-0.09	0.063	0.541	-0.284	0.427	-0.33	-0.317	-0.121	-0.17	-0.182	-0.032	-0.259
Hes1||ILMN_1247691	-0.182	0.26	0.557	0.736	1.456	-0.278	-0.299	-0.112	0.117	0.075	-0.558	0.034	-0.731	-0.33	-0.775	-0.388	-0.687	0.016	-0.471	0.349	-0.439
Bmp4||ILMN_1215252	-0.1455	-0.1835	0.5655	0.6585	1.4605	-0.0305	-0.0865	-0.4775	-0.2105	0.2085	-0.0405	-0.0235	-0.5525	0.2765	0.0235	-0.2865	0.1155	-0.5895	-0.0595	0.1065	-0.7515
Krt20||ILMN_2907285	-0.051	-0.086	2.128	0.718	1.869	0.227	0.028	-0.148	-0.184	1.246	0.217	-0.111	-0.009	-0.061	0.856	-0.043	-0.093	-0.198	-0.165	-0.216	-0.176
Tmem146||ILMN_1234738	0.345	0.604	1.681	1.057	1.757	-0.203	0.757	1.058	-0.025	-0.215	0.004	1.569	-0.004	-0.317	-0.191	-0.084	-0.275	-0.098	-0.231	0.018	0.075
C4a||ILMN_2911128	-0.184	-0.213	-0.083	-0.279	1.232	0.392	0.095	0.202	-0.072	0	-0.126	0.308	-0.21	-0.05	0.779	0.669	0.118	-0.252	0.061	1.371	0.397
Serpina3h||ILMN_2889832	1.5465	-0.1755	-0.0515	-0.0345	2.5585	-0.1645	-0.0715	2.1865	-0.0915	-0.0545	0.0675	-0.1275	-0.0185	0.4725	-0.1545	1.4485	0.8515	-0.2395	-0.1995	1.3985	1.5045
AI428936||ILMN_2619639	-0.422	-0.416	-0.067	-0.109	1.587	-0.382	-0.356	1.031	0.397	-0.329	-0.267	0.046	-0.15	0.742	0.13	-0.073	0.467	0.17	0.361	0.033	0.737
Gstp2||ILMN_2917386	-1.2485	-0.5805	-0.3135	1.6685	3.6945	-0.6065	-1.1605	3.2945	1.2715	-1.6595	-0.0035	-0.3195	-0.9635	-1.2565	0.2625	0.0035	-0.7325	0.5225	-0.6905	1.6035	0.7265
Tekt5||ILMN_1250633	-0.1545	0.0355	-0.1505	0.3535	0.2245	-0.0145	0.0105	0.4035	0.2745	0.0975	-0.0095	-0.2255	-0.0415	-0.0695	-0.0035	0.0155	-0.0355	-0.0525	0.0375	0.0025	-0.0195
Saa4||ILMN_1247506	0.0785	-0.6025	0.1565	0.0075	-0.0345	0.3075	0.2295	1.6975	-0.7175	-0.1765	-0.0075	0.0415	-1.9975	0.0575	-0.3045	-0.4055	0.2085	-0.0595	-0.2645	-0.2545	0.0335
Foxq1||ILMN_1224637	0.2985	0.2275	-0.2555	0.6175	0.7665	1.0605	0.5985	0.8415	-0.2545	-1.0655	-0.1645	-0.2225	-1.1115	0.0635	-0.9345	-0.5385	0.2255	-0.9595	-0.1545	-0.3245	-0.0635
Scmh1||ILMN_1230766	0.033	-0.248	0.032	0.336	0.263	0.368	-0.045	0.423	0.032	-0.345	-0.375	-0.34	-0.108	-0.243	-0.182	-0.506	-0.13	-0.526	-0.202	-0.379	-0.506
Cyp2a5||ILMN_1229267	0.638	-2	-1.028	0.809	1.21	0.887	0.177	1.418	-0.015	-0.431	-0.812	0.265	-0.954	0.119	-0.584	-0.41	-0.663	-0.792	-1.767	-0.614	0.015
Cyp2a5||ILMN_2734598	0.691	-1.828	-0.862	0.881	1.372	0.977	0.009	1.459	-0.056	-0.44	-0.492	0.401	-0.698	0.253	-0.601	-0.277	-0.576	-0.577	-1.844	-0.678	0.071
Cyp2a5||ILMN_3159131	0.2145	-1.5755	-0.4735	0.3925	0.7495	0.5275	-0.0265	0.5625	0.5105	-0.2945	0.0265	0.4665	-0.2945	-0.0685	-0.5515	-0.1965	-0.5185	-0.5035	-1.4445	-0.7335	0.0445
Cyp2a5||ILMN_1244847	0.507	-0.592	-0.378	0.465	0.854	0.533	-0.249	0.949	0.26	-0.296	0.101	0.48	-0.663	-0.051	-0.446	-0.37	-0.469	-0.401	-1.056	-0.389	0.051
Cyp2a5||ILMN_3079804	0.2925	-1.1135	-0.5085	-0.0415	0.9045	0.2625	-0.4945	1.7945	0.4235	-0.5085	-0.1505	0.3915	-0.4355	-0.5135	0.0135	0.3775	-0.0385	0.3935	-1.1785	-0.0475	0.0875
B4galnt1||ILMN_2728270	-0.1885	-1.0265	-0.6185	-0.5585	0.7785	0.7275	0.3185	0.2535	0.1395	0.0635	-0.5085	-0.0635	-0.1595	0.7355	0.2305	0.2495	0.3575	-1.0635	-1.3005	-1.2675	0.4775
Slc1a1||ILMN_1225873	0.0405	-0.0095	-0.0525	0.0405	-0.0355	0.0535	-0.0255	0.0575	0.0525	-0.0245	0.0445	-0.1835	-0.0445	0.0105	-0.1255	-0.0475	-0.0735	-0.0255	-0.3935	0.0095	0.0215
Itgb4||ILMN_2634689	-0.0905	0.0685	-0.1155	-0.0805	0.0185	-0.0895	0.2665	-0.0345	-0.0215	-0.0715	-0.2475	0.0855	-0.1315	-0.1415	0.0115	-0.1425	0.1145	-0.2055	-0.0075	-0.0175	0.0285
Rnf128||ILMN_1231910	0.0395	-0.1895	-0.4875	0.4935	0.5915	0.2345	0.2645	-0.3285	-0.2915	-0.6765	-0.3755	-0.6575	0.1255	-0.6965	0.1275	0.5045	0.4235	0.4205	-0.0275	0.2175	0.5895
Calr||ILMN_2861176	0.0925	0.8065	-1.1115	0.5325	0.4355	0.7165	0.6355	-0.2535	-0.1275	-0.8835	-0.9355	-0.7585	-0.2385	-0.2815	0.7175	0.3945	0.5415	0.3425	0.1185	0.6345	0.4065
1300002K09Rik||ILMN_1228127	-0.0285	0.1655	-0.1535	0.2705	0.0285	0.1205	0.4015	-0.2865	-0.0945	-0.3335	-0.5985	0.0855	0.1095	-0.2465	0.2585	0.1925	0.2815	0.1245	0.3105	0.2035	0.1165
Rn18s||ILMN_2638923	-0.095	0.088	-0.516	0.141	0.378	0.204	0.113	-0.197	-0.078	-0.197	-0.026	-0.085	0.078	-0.215	0.322	0.113	-0.085	0.043	0.204	0.223	0.213
LOC271490||ILMN_2531281	-0.0665	0.3875	-0.5315	0.3165	0.2735	-0.3435	0.2815	0.0385	-0.5395	0.1635	-0.4475	-0.3545	0.2115	-0.3995	0.3055	0.1415	0.4525	0.1975	-0.1255	0.0915	0.0435
Gdi2||ILMN_2650812	0.0655	-0.2745	-0.9415	0.5965	0.4525	0.2615	0.3625	0.1895	-0.7105	-0.1005	-0.2855	-0.2355	0.4265	-0.1575	0.3275	0.4965	0.3785	0.3665	0.0185	0.6275	0.5205
Ncoa4||ILMN_2695008	0.1335	-0.2015	-0.8095	0.2935	0.1865	-0.0335	0.0135	0.0215	-0.7455	-0.1435	-0.1875	-0.0455	0.7355	0.0015	0.8355	0.7855	0.5115	0.4615	-0.0405	0.5105	0.3055
2010001H16Rik||ILMN_2435302	-0.0095	-0.3525	-0.9865	-0.0015	0.2705	0.0345	0.1225	0.4925	-0.8255	0.0395	-0.2325	-0.3085	0.5425	-0.2895	0.5935	0.6575	0.6535	0.2215	0.0015	0.4755	0.5055
Eif4a2||ILMN_2702215	-0.0815	-0.2915	-0.8665	-0.0385	0.2635	0.0385	-0.1305	0.4165	-0.8975	-0.1115	-0.0745	-0.1555	1.1355	-0.2625	0.6365	0.7275	0.5315	0.3625	0.1355	0.4005	0.5215
Ugt1a6a||ILMN_1212835	0.036	-0.262	-1.266	0.221	0.417	-0.21	0.247	0.678	-1.785	0.034	-0.721	-1.063	0.052	-0.316	0.75	0.441	0.798	0.378	-0.071	0.616	0.253
Ugt1a6b||ILMN_2515982	-0.217	-0.313	-1.449	0.19	0.488	0.017	0.205	0.662	-1.721	-0.023	-0.778	-1.324	0.223	-0.082	0.625	0.588	0.806	0.366	-0.017	0.728	0.256
Ptpre||ILMN_1254630	-0.791	-0.802	-0.659	0.476	0.404	0.671	0.987	-0.134	-0.601	0.134	-0.904	-0.629	0.825	-0.811	0.536	0.569	0.941	0.695	0.382	0.654	0.882
Tkt||ILMN_2607880	-0.827	-0.483	-0.587	0.364	0.333	0.287	0.022	0.123	-0.433	0.303	-0.241	0.116	0.594	-0.611	0.414	0.374	0.029	0.235	0.323	0.255	0.249
LOC234987||ILMN_1240415	-0.3445	-0.2575	-0.3975	0.4965	0.5095	0.3215	-0.0305	-0.3175	-0.4455	0.0305	-0.3665	-0.3215	0.0925	0.2145	0.4825	0.2385	0.3395	0.2555	0.1505	0.3135	0.6285
Fn1||ILMN_2588227	0.089	-0.559	-0.802	0.046	0.48	0.374	0.756	0.045	0.069	-0.301	0.036	0.055	0.278	-0.457	-0.149	-0.019	0.019	-0.129	0.208	0.206	0.387
Igf2r||ILMN_2931096	0.076	-0.47	-0.48	0.306	0.396	0.203	0.858	-0.405	-0.382	0.07	0.227	0.029	0.81	-0.17	0.08	-0.149	-0.198	-0.238	0.207	-0.001	-0.059
Igf2r||ILMN_2931095	0.088	-0.501	-0.668	0.026	0.446	-0.02	0.941	-0.255	-0.08	0.059	-0.253	0.057	0.406	-0.18	-0.247	-0.163	-0.073	-0.344	-0.005	-0.156	-0.079
LOC331102||ILMN_2525491	0.043	-0.13	-0.673	0.485	0.398	0.269	0.574	0.27	-0.295	-0.131	-0.423	0.051	0.619	-0.213	-0.004	0.029	0.105	-0.094	-0.429	0.047	0.045
Rbbp7||ILMN_2691187	0.04	-0.268	-1.044	0.293	0.093	0.025	1.041	0.318	-0.058	-0.136	-0.186	0.069	0.06	0.157	0.196	0.202	0.187	0.003	-0.537	0.381	-0.036
Rbbp7||ILMN_1219275	-0.065	-0.212	-1.142	0.118	0.233	-0.014	1	0.123	-0.243	-0.354	-0.393	0.131	0.085	0.043	0.224	0.131	0.343	0.014	-0.439	0.182	-0.184
Rbbp7||ILMN_2691192	-0.043	-0.248	-1.365	0.297	0.126	0.28	0.945	0.128	-0.159	-0.188	-0.374	-0.125	0.014	-0.062	0.131	0.171	0.196	-0.02	-0.536	0.134	-0.001
Impg2||ILMN_1246435	-0.224	-0.261	-0.129	-0.057	0.391	0.416	0.116	0.1	-0.127	-0.066	-0.158	-0.455	-0.315	-0.023	0.036	0.011	-0.149	-0.011	0.233	-0.082	-0.122
Ceacam1||ILMN_3126609	0.308	-0.111	-0.547	0.02	0.657	0.246	0.128	0.007	0.116	-0.241	-0.202	-0.462	-1.192	0.224	0.135	0.203	0.309	0.41	0.117	0.738	0.28
Pglyrpl-pending||ILMN_2542959	0.758	1.093	-1.059	0.875	0.89	-0.11	0.183	-0.017	0.077	-0.46	0.017	-0.247	-1.763	0.288	0.213	0.11	0.275	-0.031	-0.115	0.698	-0.071
C4b||ILMN_2632567	0.8	-0.279	-1.352	0.475	0.884	0.663	0.511	0.741	-0.428	-0.604	-0.726	-0.168	-0.929	-0.408	0.09	0.152	0.473	0.235	0.516	0.492	0.645
C4b||ILMN_2632563	0.712	-0.237	-1.497	0.709	0.807	0.793	0.707	0.463	-0.182	-0.475	-0.747	-0.414	-0.853	-0.713	0.208	0.228	0.314	0.367	0.47	0.379	0.735
LOC100045680||ILMN_2606624	1.3075	-0.0335	-0.8035	0.4315	0.5425	0.5575	0.7415	0.6515	-0.0595	-0.5535	-0.0025	-0.0545	-0.7305	-0.7175	-0.0985	-0.1685	0.0765	0.0025	0.5375	0.1345	0.6755
Cfb||ILMN_1230853	-0.0965	-0.1295	-0.4075	0.4095	0.4975	0.5075	0.2815	0.1665	0.0015	-0.0665	-0.1255	0.1245	-0.8855	-0.3295	0.1475	0.0995	0.2295	0.3515	0.5275	0.1285	0.2375
Depdc6||ILMN_3163001	0.0115	0.4865	-0.4935	0.0135	-0.2485	0.1365	0.0935	-0.0855	-0.4675	0.2415	-0.1695	-0.0565	-1.2905	-0.5265	0.0755	0.2355	0.4715	0.5655	0.3445	0.4705	0.2665
Lman1||ILMN_1212637	0.0375	0.3565	-0.3165	0.0215	0.0715	0.4935	0.1865	0.0275	-0.2265	0.1545	-0.0975	-0.3895	-0.8225	-0.4855	0.0365	0.1225	0.0035	0.0435	0.1905	0.1595	-0.1155
Slc17a3||ILMN_1249661	0.209	-0.293	-0.011	0.982	0.346	0.896	0.392	0.46	-1.069	0.499	-0.095	-0.093	-1.164	0.109	0.214	0.037	0.586	0.309	-0.299	0.404	-0.155
EG667977||ILMN_2835683	0.2565	-1.5205	-0.7085	0.2975	0.7935	1.1785	0.9395	-0.0555	-0.1275	0.1355	-0.5785	0.2435	-1.5005	-0.9155	0.3915	0.2295	0.0605	-0.1415	-0.2635	0.6305	0.3915
D630013A16Rik||ILMN_1259192	-0.042	-0.353	-0.205	0.187	0.656	0.82	1.114	-0.094	-0.506	0.843	-0.148	-0.085	-0.682	-0.72	0.479	0.026	0.138	-0.026	0.156	0.312	0.284
2210023G05Rik||ILMN_1247906	0.412	-0.344	-0.447	0.135	0.64	0.599	1.126	-0.028	-0.308	0.424	-0.563	-0.148	-0.822	-0.462	0.079	-0.11	-0.24	-0.292	-0.414	0.213	-0.082
LOC245069||ILMN_2534783	-0.358	-0.784	-0.695	0.339	0.628	0.473	1.291	-0.197	-0.983	0.845	-0.571	-0.231	-1.173	-0.591	0.231	0.164	0.07	-0.082	-0.499	0.04	-0.317
Psmb8||ILMN_1226683	-0.0115	-1.4725	-0.7465	0.3135	0.6325	0.4045	-0.0065	0.1415	-0.1605	0.5135	-0.4735	0.3535	-1.2045	-0.3015	0.0925	-0.3535	0.1885	0.2325	0.1395	0.1165	0.4715
B230369L08Rik||ILMN_1244343	-0.2205	-0.2065	-0.8505	0.4185	0.3755	0.4755	0.2655	-0.6275	0.0075	0.0835	-0.2805	0.1555	-0.6525	-0.0555	0.2075	0.2095	0.5245	0.5185	-0.0775	0.5055	0.3495
Efnb1||ILMN_2698443	-0.482	-0.753	-0.525	0.118	0.105	0.607	0.131	-0.397	0.218	0.332	-0.481	0.045	-0.591	0.026	0.276	0.266	0.032	0.307	-0.035	0.307	-0.026
Cda||ILMN_2728088	-0.1535	-0.5335	-0.3205	0.0255	0.3185	-0.0145	0.4525	-0.6135	-0.3415	0.5365	-0.7045	-0.1025	-0.6545	0.0785	0.1595	-0.1415	0.0455	0.0145	0.2795	-0.3425	0.3635
Hopx||ILMN_2548010	-0.009	-0.7	0.475	-0.232	1.007	1.011	0.525	-0.002	-0.383	1.058	-0.61	0.316	-1.968	0.732	-0.058	0.115	0.193	0.002	-0.295	0.393	0.651
Ela1||ILMN_2693403	-0.3	-0.236	0.556	-0.035	0.678	0.157	0.772	-1.002	-0.66	0.574	-0.455	0.032	-1.908	0.689	0.137	-0.341	0.412	-0.45	-0.283	0.215	-0.845
Cuta||ILMN_2669540	-0.634	-0.215	-0.137	0.168	0.146	0.387	0.117	-0.466	-0.263	0.353	-0.383	-0.367	-1.257	0.424	0.112	0.225	0.113	-0.024	0.232	0.109	0.024
EG624219||ILMN_2996704	-0.7955	-0.0145	-0.1745	0.0515	1.2825	0.5205	0.6645	-0.8965	0.2705	0.6685	-0.1285	0.0605	-0.6875	0.8815	0.0265	0.2325	-0.3435	0.0145	-0.2165	0.3935	-0.7745
2310035K24Rik||ILMN_2646771	-0.342	-0.377	-0.229	0.339	0.977	0.407	-0.2	0	0.05	0.641	-0.177	0.424	0.005	0.55	0.212	0.28	-0.311	-0.401	0.145	-0.06	0
Gyltl1b||ILMN_1235131	-0.222	-0.117	-0.086	-0.008	0.819	0.162	-0.061	-0.009	0.371	0.476	0.034	0.355	-0.259	0.78	0.008	0.093	-0.103	0.046	0.09	-0.089	-0.43
Il11ra1||ILMN_1229957	-0.1475	0.6985	-0.0805	0.5895	0.6505	0.3775	0.2315	-0.0055	0.0235	0.3855	-0.3745	0.6995	-0.8735	0.7435	0.4095	0.2955	-0.0495	-0.0365	0.4875	0.3725	-0.0245
Il11ra1||ILMN_2619594	-0.312	0.489	0.138	0.291	0.707	0.503	0.345	0.033	0.205	0.412	-0.115	0.628	-0.971	0.217	0.266	0.38	-0.111	-0.075	0.609	0.457	0.174
1300011L04Rik||ILMN_2514368	-0.385	0.217	-0.774	0.544	0.681	0.06	-0.029	-0.053	-0.453	-0.252	-0.039	0.664	-0.594	0.797	0.029	0.056	0.265	0.06	0.271	0.208	0.283
Tmem125||ILMN_2703138	-0.26	0.75	0.156	0.229	0.53	0.525	-0.02	-0.081	-0.82	0.486	0.268	0.339	-0.505	0.737	-0.067	-0.118	0.036	-0.084	-0.088	0.447	-0.458
Gamt||ILMN_2815506	-0.584	0.054	-0.163	0.572	0.503	0.016	-0.107	-0.014	-1.33	0.254	0.677	0.5	-1.137	0.856	0.354	0.204	0.249	-0.153	0.323	0.453	-0.164
Acd||ILMN_2930819	-0.5975	-0.1125	-0.0235	0.2445	0.1065	0.3625	0.2685	0.2285	0.0235	0.2865	0.0395	0.1225	-0.6365	0.9575	-0.0615	-0.0375	0.1005	-0.0505	0.0675	0.1025	0.1045
F11||ILMN_1236044	0.0815	-0.5565	-0.6865	0.8965	1.3015	0.7955	0.8285	0.3995	-0.6965	-0.2145	-0.0815	0.2765	-0.6545	0.7845	0.2275	-0.4485	0.6245	-0.4395	-0.5155	0.4605	-0.4985
Hrg||ILMN_2815337	-0.363	-0.245	-0.709	0.308	0.672	0.468	0.48	0.326	-0.72	-0.005	-0.117	0.005	-0.352	-0.241	0.271	0.108	0.178	0.117	0.147	0.276	0.125
Serpina1a||ILMN_2777493	-0.4075	0.0355	-0.3085	0.2915	0.5755	0.5145	0.5075	0.1455	-0.0065	-0.0185	0.0895	0.2255	-0.1605	0.0355	0.2705	-0.0185	0.3635	0.1265	0.0825	0.3775	0.0515
Serpina1a||ILMN_1225699	-0.0275	0.1315	-0.1305	0.2855	0.4465	0.4655	0.3455	-0.0855	-0.0985	-0.0855	0.2065	0.2255	-0.2495	-0.0275	0.1905	-0.0135	0.2335	0.0525	0.0685	0.1395	-0.0725
Arfgap2||ILMN_1241481	-0.504	0.055	-0.055	0.586	0.977	0.712	0.817	0.093	-0.038	-0.046	0.005	0.32	-0.536	-0.005	-0.043	0.179	0.103	0.063	0.221	0.109	0.371
A130010C12Rik||ILMN_2491182	-0.3665	-0.1185	-0.2615	0.2175	1.2285	0.7395	0.5965	-0.3405	-0.4455	-0.6555	-0.0925	0.3275	-0.2175	0.4095	0.3335	0.3275	0.5565	0.1495	0.4325	0.5955	0.1285
Fgg||ILMN_2832105	-0.259	-0.214	-0.65	0.339	0.507	0.326	0.476	0.029	-0.228	0.044	0.096	0.25	0.128	0.174	0.414	0.25	0.292	0.244	0.187	0.298	0.209
1300017J02Rik||ILMN_3004177	-0.2765	0.0105	-0.5265	0.1705	0.3225	0.4185	0.4955	0.3095	-0.0035	-0.3165	0.2185	0.2595	0.0195	0.1975	0.0035	0.0925	0.3315	0.1565	0.0975	0.1505	-0.0245
Hnrpa1||ILMN_3096701	-0.0865	-0.3095	-0.0975	0.6625	0.3765	0.5255	0.5285	-0.0395	-0.0985	0.2605	-0.0305	0.2715	0.2235	0.0605	0.1555	0.1195	0.2895	-0.0255	0.1595	0.3365	0.2735
Klhl26||ILMN_2647313	-0.477	-0.425	-0.463	0.98	0.585	0.477	0.253	0.125	-0.289	-0.152	-0.023	-0.452	0.111	0.249	0.215	0.179	-0.058	0.101	0.023	-0.17	0.146
Cyp2d9||ILMN_2687507	-1.4155	-1.4265	0.4405	0.4605	-0.1765	0.0335	-0.4285	0.6005	-2.3265	-0.3175	-1.5385	0.0115	-0.2735	0.0145	1.0825	0.7165	1.2345	1.0035	1.1595	1.4105	-0.0045
Tmem204||ILMN_3162005	-0.393	-0.21	0.432	0.314	0.049	-0.389	-0.182	0.192	-0.208	0.021	-0.62	-0.362	-0.075	0.609	0.37	0.465	-0.013	0.325	0.454	0.329	-0.325
Bdh2||ILMN_2641678	-0.6545	-2.2785	0.4105	1.5395	0.7965	0.5475	-0.5775	-0.0785	-1.3325	0.9075	-0.7375	-0.9195	-1.3875	0.3545	0.5715	0.4805	0.6855	0.2255	0.7505	0.6055	-0.1185
Mgmt||ILMN_1232183	-0.18	-0.682	0.008	0.858	0.914	0.347	-0.211	-0.31	-0.962	1.052	0.092	-0.222	-0.071	-0.276	0.905	0.946	0.547	-0.008	0.404	0.604	0.663
1190007F08Rik||ILMN_2893564	-0.3995	-0.4735	0.8045	0.7365	1.3175	0.6345	0.0395	-0.5935	-0.6025	0.4895	-0.4585	-0.5445	-0.3505	1.1115	0.5445	0.7045	-0.0395	-0.0455	0.7895	-0.0975	0.1895
Tsc22d1||ILMN_2723108	-0.413	-0.264	-0.426	1.562	0.411	0.397	0.225	-0.66	-1.064	0.497	-0.66	-0.428	-0.379	-0.305	0.528	0.331	1.402	-0.037	-0.141	0.879	-0.691
Mkks||ILMN_2814350	-0.184	0.042	0.108	-0.108	0.793	0.629	0.52	0.697	0.938	0.341	-0.435	-0.182	-0.151	-0.068	0.272	0.234	0.203	-0.146	-0.249	0.161	0.723
Tiam2||ILMN_2836875	-0.213	-0.372	-0.066	0.013	-0.1	1.029	0.738	0.418	1.267	0.144	-0.013	0.04	-0.446	-0.167	0.777	0.689	0.749	0.104	0.472	0.765	0.502
Fhit||ILMN_2748680	-0.179	-0.641	0.12	0.362	0.538	1.312	0.658	0.204	0.227	0.272	0.258	-0.055	-0.49	0.055	0.438	0.396	0.546	-0.086	-0.107	0.297	0.114
Ank||ILMN_1232621	-0.7645	-0.5035	-0.0045	0.1105	-0.2725	0.4615	0.5995	0.2225	-0.2825	1.1425	-0.7155	-0.1165	-0.4045	-0.0305	0.1405	0.0045	0.0995	-0.2375	0.2075	0.2285	0.3445
Ctsz||ILMN_2839569	0.0855	0.2145	0.0245	0.3525	1.0615	0.7555	0.1915	-0.8345	-0.2755	0.0575	0.0425	0.0065	-0.1955	-0.6635	-0.2525	-0.3165	-0.0325	-0.1825	-0.0065	-0.1005	0.0935
Ctsz||ILMN_2666007	-0.0375	0.0115	0.0605	0.4495	1.1145	0.7705	0.4905	-0.9825	-0.3225	0.0505	0.1295	-0.1465	-0.2095	-0.6815	-0.2335	-0.2065	0.0995	-0.2235	0.1675	0.0125	-0.0115
Gpc4||ILMN_1258035	-0.064	-0.453	-0.02	0.456	0.613	0.477	0.314	0.017	0.316	-0.069	-0.184	0.328	-0.531	0.48	-0.321	-0.092	0.054	-0.054	-0.064	-0.017	0.04
Tspan33||ILMN_1219904	0.3385	-0.3135	0.0685	-0.4565	0.6395	1.0675	0.6825	-0.6745	0.4805	-0.2585	-0.4165	0.0755	-0.5965	0.4725	-0.4975	-0.6785	0.0605	-0.0515	-0.4635	0.0515	-0.5045
Cpsf1||ILMN_3139668	-0.0465	0.1105	0.1685	-0.1825	0.8545	1.3485	1.0035	-0.0425	0.2345	-0.0565	-0.3025	0.0715	-0.7695	-0.3295	-0.3675	0.0225	-0.2145	-0.0495	-0.0625	-0.3335	-0.1805
Rogdi||ILMN_1222821	-0.488	-0.116	0.806	0.597	2.273	2.163	1.637	-0.238	0.656	-0.224	-1.025	0.77	-0.674	-1.205	-0.309	-0.15	-0.466	-0.279	-0.238	-0.562	-0.2
2200002D01Rik||ILMN_2418811	-0.142	-0.32	0.698	0.409	1.464	1.421	0.766	0.011	-0.192	0.277	-0.93	-0.199	-0.499	-0.106	-0.011	-0.011	0.39	0.162	-0.098	0.328	0.262
Limd1||ILMN_2615259	0.1105	-0.2525	0.4015	-0.5345	0.5155	1.5095	1.4855	-0.3105	-0.2025	-0.0685	-0.3015	0.3345	-0.5665	0.3295	0.0395	-0.0375	0.1945	0.0375	0.2825	0.1585	-0.3275
Nudt22||ILMN_1227723	-0.4375	0.1515	0.1675	0.0805	0.8065	0.7835	0.4715	-0.3385	0.6615	-0.4865	-0.3995	-0.0115	-0.6835	0.1575	0.0115	-0.0425	-0.0185	-0.0425	0.1435	0.4145	0.2405
Ppard||ILMN_1221142	0.27	0.046	0.103	0.762	0.446	1.598	1.156	-0.412	0.825	0.793	0.028	-0.705	-0.785	-0.074	-0.255	-0.303	-0.31	-0.126	-0.198	-0.029	-0.407
LOC666053||ILMN_2777535	0.3885	-0.0265	-0.1605	0.2475	0.6565	0.3845	0.2595	-0.3675	0.0855	0.3135	-0.0635	-0.0655	-0.6755	-0.0765	-0.0915	-0.1965	-0.0365	-0.0785	-0.2905	0.0415	-0.1705
LOC100048554||ILMN_1238886	-0.0795	-0.1175	0.0885	0.9835	0.4495	0.5395	0.0455	0.1235	0.1355	-0.2405	-0.1055	0.3075	-0.0785	-0.0665	0.1045	-0.1545	-0.1375	-0.0655	-0.1555	-0.0425	-0.0665
G6pdx||ILMN_2721337	-0.1635	-0.4255	0.3185	1.0235	0.4185	1.1005	0.4895	-0.3275	-0.1285	-0.2255	-0.2775	0.4755	-0.4105	-0.5805	-0.1065	0.0945	-0.2185	-0.2065	0.1945	-0.0805	-0.0535
Ltb||ILMN_1258283	-0.054	-0.556	0.203	0.23	0.24	1.879	0.575	0.374	-0.393	0.441	0.03	1.096	-0.505	0.363	-0.316	-0.387	-0.51	-0.256	-0.378	-0.35	-0.267
Psca||ILMN_2713055	-0.0015	-0.1715	0.0665	0.1475	-0.1605	1.0525	0.2725	0.1405	-0.1465	0.6545	0.1715	0.4665	0.0375	-0.1815	-0.1005	-0.2055	0.0335	-0.0575	0.1545	-0.1505	0.1805
Enpp1||ILMN_2782964	-0.118	0.218	-0.143	0.433	0.084	0.742	0.517	0.098	-0.118	-0.649	0.199	0.484	0.287	-0.07	-0.123	-0.436	-0.385	-0.492	-0.194	-0.159	0.245
Enpp1||ILMN_1231851	-0.132	-0.161	-0.665	0.37	0.278	1.008	0.736	-0.028	-0.195	-0.662	-0.034	0.093	0.346	0.088	0.028	-0.323	0.044	-0.325	-0.578	-0.035	0.531
LOC239727||ILMN_1246061	0.628	0.017	0.073	0.454	0.245	1.569	1.305	-0.266	0.009	-0.196	0.055	-0.188	-0.225	-0.406	-0.287	-0.279	-0.228	-0.3	-0.347	-0.085	0.383
LOC268730||ILMN_1236308	0.731	0.229	-0.002	0.359	0.263	1.736	1.043	-0.21	0.125	-0.04	0.002	-0.112	0.041	-0.064	-0.224	-0.02	-0.115	-0.091	-0.127	0.035	-0.087
LOC332788||ILMN_1238820	0.626	0.125	-0.082	0.324	0.161	1.773	1.088	0.018	-0.102	0.09	-0.133	-0.133	-0.12	0.261	-0.057	0.078	-0.137	-0.071	0.01	-0.076	-0.016
LOC384348||ILMN_1258330	0.611	-0.111	0.013	0.13	0.191	1.308	0.878	-0.2	-0.091	0.054	-0.166	-0.149	-0.263	0.411	-0.136	-0.013	-0.123	-0.05	0.07	0.083	0.376
LOC383125||ILMN_1230375	0.5095	-0.3565	0.0785	0.2375	0.1915	1.1965	0.9735	-0.4435	-0.1585	-0.2245	-0.0905	0.1025	0.2685	0.0845	-0.0705	-0.0225	-0.2135	-0.0105	-0.2195	-0.0475	0.1215
EG215895||ILMN_1226400	0.2095	-0.1685	-0.0575	-0.0255	-0.1815	3.0605	2.7115	-0.0535	0.0255	0.2485	0.6755	-0.1225	0.2185	-0.1655	0.0275	-0.0755	-0.0035	0.0035	-0.0935	-0.1395	3.0755
Rshl3||ILMN_1241366	0.367	-0.261	-0.252	-0.177	0.419	2.293	2.149	-0.099	0.906	0.075	0.511	0.06	0.568	0.125	-0.175	-0.096	-0.292	-0.258	-0.158	-0.08	0.772
9530018I07Rik||ILMN_2485340	0.1435	-0.2335	0.0175	-0.1435	-0.1025	1.1345	0.2435	0.2635	-0.1515	-0.0585	0.1455	0.0875	0.7295	-0.0715	-0.0175	-0.0685	-0.0855	-0.1405	-0.1005	-0.3105	-0.0705
Pcdha7||ILMN_1250379	-0.047	-0.002	0.042	-0.008	-0.038	2.223	0.984	0.068	-0.031	-0.118	-0.126	0	0.703	-0.125	-0.117	0.116	-0.024	-0.055	0.03	0.039	0
Tcfcp2l1||ILMN_2769832	-0.396	-0.304	-0.562	-0.291	0.159	1.512	0.472	0.011	-0.246	-0.39	0.144	0.506	0.62	-0.029	-0.246	0.301	0.11	0.078	0.153	-0.118	0.047
Cyp2b13||ILMN_1214531	0.9985	-0.6835	-1.4005	0.6675	-0.4885	3.2715	2.3045	-1.2745	-0.7345	-0.2315	1.7245	1.6845	-1.6185	-0.3425	0.3425	-0.5305	-0.7035	-0.8015	-1.5715	-1.2575	1.8675
LOC230253||ILMN_2529458	-0.097	0.342	0.281	-0.014	0.259	0.517	0.824	-0.557	0.337	-0.519	-0.371	0.035	0.103	-0.81	-0.15	-0.295	0.014	-0.094	0.156	0.126	-0.06
Rpl18a||ILMN_2673936	0.3435	0.3665	0.1995	0.6315	0.4375	0.4985	0.5975	-0.3555	-0.1545	-0.1395	-0.4095	-0.2605	0.2665	-0.8535	0.0615	-0.0095	-0.0415	-0.0775	0.0695	0.0095	0.0595
LOC380692||ILMN_1240350	0.1	0.255	0.178	0.433	0.41	0.537	0.78	-0.429	-0.21	0.235	-0.201	0.306	0.196	-0.569	-0.143	-0.309	-0.111	-0.089	-0.165	-0.022	-0.179
LOC668387||ILMN_1249235	0.172	0.19	0.224	0.416	0.559	0.699	0.54	-0.157	0.118	0.147	-0.508	0.392	0.622	-0.344	0.025	-0.07	-0.025	-0.106	0.095	0.036	-0.03
LOC100039786||ILMN_1230620	0.112	-0.176	0.046	0.509	0.299	0.382	0.547	-0.025	-0.051	-0.164	-0.225	0.334	0.439	-0.628	-0.063	-0.115	-0.026	-0.014	-0.311	0.089	0.014
Ywhaq||ILMN_2835686	-0.012	0.039	0.115	0.369	0.273	0.465	0.617	0.043	0.393	-0.295	-0.144	0.185	0.251	-0.707	0.012	0.05	-0.07	-0.047	-0.27	0.116	-0.054
Igfbp3||ILMN_1219335	-1.5065	1.5165	0.4555	1.9125	0.8065	1.2085	2.6955	0.0335	-0.6255	-0.5905	-0.9695	-0.3735	1.7655	-0.3175	-0.3835	-0.3705	-0.3605	-0.5655	-0.0335	-0.3615	-0.6655
Igfbp3||ILMN_2727503	-0.5305	0.5815	-0.0135	1.7825	0.9435	0.6495	2.4075	-0.2335	-0.4565	-0.3325	-0.5625	-0.1735	0.9965	-0.2185	0.0545	0.0845	0.0135	-0.4385	-0.0615	0.0955	-0.2445
Arid4a||ILMN_1239608	0.042	0.039	0.056	0.263	-0.155	0.425	0.683	-0.043	-0.106	0.155	0.131	0.309	0.085	-0.758	0.003	-0.204	-0.199	0.131	-0.049	-0.2	-0.288
LOC623006||ILMN_1246561	0.134	0.123	-0.125	0.222	0.126	0.283	1.108	0.296	0.808	-0.288	-0.042	0.438	0.102	-0.658	0.165	-0.045	-0.088	-0.031	-0.227	-0.176	-0.086
Car9||ILMN_2874084	-0.1025	-0.0055	0.0935	-0.0725	-0.0375	-0.0635	0.2815	-0.0555	0.0865	0.0685	-0.0435	-0.1095	-0.0535	0.0045	0.1365	-0.1295	0.0335	-0.0985	-0.0045	-0.1115	0.0205
H1fx||ILMN_3122845	0.684	0.227	0.635	0.17	-0.08	-0.191	1.458	-0.122	0.305	-0.252	0.402	-0.133	-0.165	0.016	-0.017	-0.193	-0.025	-0.082	-0.105	0.24	-0.179
Mep1b||ILMN_2820305	-0.0085	-0.1855	0.8825	0.1645	1.0025	0.1005	2.0905	-0.1505	0.4105	0.5215	-0.1515	0.3095	0.0085	0.2255	-0.2155	-0.1235	-0.2845	-0.0235	-0.1155	-0.2235	-0.1155
Fbxw15||ILMN_2535043	-0.226	0.029	-0.021	0.095	-0.088	1.043	2.029	0.028	0.365	0.765	-0.13	-0.102	-0.177	0.611	-0.2	-0.042	-0.22	-0.282	-0.199	-0.185	-0.193
Sidt1||ILMN_1248211	0.007	0.09	0.033	0.063	-0.106	0.809	2.244	-0.01	-0.08	-0.012	-0.052	-0.009	0.054	-0.034	0.015	-0.107	-0.064	-0.105	-0.121	-0.287	0.145
Cox6a2||ILMN_2629581	0.551	-0.136	-0.027	0.428	-0.065	0.798	1.852	-0.298	0.086	0.431	0.053	-0.065	0.211	-0.139	-0.354	-0.233	0.029	-0.261	-0.141	0.012	-0.402
Dlk1||ILMN_1244618	0.009	-0.002	0.01	-0.087	-0.098	-0.056	2.349	-0.036	0.243	0.16	-0.098	-0.114	-0.136	-0.065	0.118	0.104	0.012	0.106	0.088	-0.091	0.002
Dlk1||ILMN_2771738	-0.0885	-0.1505	0.8155	-0.1115	-0.1705	-0.0235	4.9055	-0.0625	1.9395	0.5215	-0.2165	-0.1505	-0.2315	-0.0955	-0.0935	0.1035	-0.0505	0.0305	0.0925	0.0235	0.1335
Gtl2||ILMN_2523012	-0.3415	-0.1215	0.1455	-0.1985	0.0565	-0.2065	2.8225	0.4195	1.4345	-0.2225	-0.1055	0.1945	-0.1285	-0.1665	0.0635	-0.1995	0.5175	0.2325	0.0705	0.1255	-0.0435
D630003M21Rik||ILMN_2963009	0.0245	-0.1255	0.0025	-0.2595	-0.2075	-0.2305	1.4715	0.1895	0.1195	-0.1535	-0.2785	0.3545	-0.1665	-0.2025	-0.1235	-0.1055	-0.0905	-0.1525	-0.1765	0.1335	0.0285
1110028F11Rik||ILMN_2517566	-0.268	-0.01	0.119	0.311	0.647	0.051	3.199	-0.323	-0.389	0.244	-0.439	-0.01	-0.342	-0.51	0.016	0.133	0.104	-0.158	-0.205	0.001	-0.124
Ccdc85b||ILMN_1220846	-0.474	-0.062	0.48	-0.006	0.014	0.018	1.944	-0.244	-0.29	-0.255	-0.364	0.026	-0.68	0.323	-0.037	-0.458	0.124	0.032	-0.062	0.108	-0.2
Abhd12||ILMN_2774267	0.0875	-0.2375	0.2075	0.1195	0.4245	0.1705	1.3055	-0.1095	-0.0895	-0.2065	-0.1185	-0.3725	-0.3605	0.1955	-0.0255	-0.0005	-0.0165	0.0805	-0.1655	0.1075	0.2355
Reep1||ILMN_2791644	0.3415	-0.3135	-0.0095	-0.1885	-0.2845	-0.3545	1.4295	0.3165	0.2065	0.3465	-0.0215	0.1865	0.8555	0.1925	-0.2055	-0.0495	-0.2235	-0.1845	-0.1965	-0.3415	-0.2715
Wisp2||ILMN_2486906	-0.006	-0.094	-0.01	-0.101	-0.183	-0.246	2.104	0.4	0.05	0.093	0.006	0.281	0.512	-0.017	-0.16	-0.051	-0.113	-0.169	-0.239	-0.211	-0.115
Lgr5||ILMN_2650008	0.125	-0.157	-0.245	-0.295	-0.292	-0.18	1.223	0.222	0.049	0.023	-0.331	-0.33	0.068	-0.365	0.113	-0.023	0.238	-0.163	0.033	0.335	0.59
Rhbg||ILMN_2707645	-0.363	-0.465	-0.057	-0.436	-0.282	-0.198	1.74	0.505	0.114	0.105	0.009	-0.401	-0.453	-0.044	0.156	0.097	0.779	0.113	0.016	0.018	0.389
Pcp4l1||ILMN_1218127	-0.1355	-0.0955	0.0445	-0.0275	0.0565	0.1295	1.7145	0.0655	-0.1815	-0.0225	-0.1285	0.0075	-0.0015	-0.3155	0.3245	-0.0205	0.8225	0.2635	0.3205	0.0015	0.1965
Prdx3||ILMN_2732229	0.3165	-0.2365	-0.0665	0.0555	0.1825	0.0065	0.9165	-0.0175	0.3165	-0.0575	-0.2465	0.2745	-0.1095	-0.1135	0.3385	0.1195	-0.0065	-0.1035	-0.0755	-0.0375	-0.0525
EG629219||ILMN_2973804	0.525	-0.173	-0.287	-0.163	-0.242	-0.45	2.471	0.219	-0.172	0.044	0.808	-0.049	-0.148	-0.45	0.158	0.266	-0.175	-0.288	0.116	-0.099	0.239
Cyp2c55||ILMN_2736539	0.3865	0.5865	0.1785	-0.0575	-0.1315	-0.1375	1.2865	-0.1065	-0.1075	-0.0415	0.4325	-0.0175	-0.1725	-0.0925	-0.0945	0.2075	-0.1085	0.2275	-0.0505	-0.1355	-0.1095
Hao3||ILMN_2718638	0.3735	1.1505	-0.0605	-0.2925	-0.2755	-0.2615	2.7165	0.0415	-0.2825	-0.3985	1.0535	-0.2285	-0.3175	0.6115	0.2315	1.2965	0.1135	0.0405	0.1115	-0.1515	0.1555
Slc13a3||ILMN_2918312	0.1425	-0.5435	0.0105	-0.5645	1.2355	-0.6295	2.6455	0.6535	-0.5165	-0.4885	-0.6455	-0.1615	-0.6035	-0.7345	0.0695	-0.1645	-0.0185	0.0995	0.0585	0.0115	0.6545
Slc13a3||ILMN_2722579	0.3665	-1.0285	0.5475	-0.9055	1.2175	-1.0375	3.1365	0.8895	-0.9535	-0.5565	-0.7855	-0.0835	-0.8935	-0.7635	-0.0965	0.1285	-0.0505	0.1365	0.0515	-0.0015	0.9295
Mfsd7c||ILMN_1248190	0.28	-0.003	-0.068	-0.618	0.141	0.268	1.577	-0.359	0.265	-0.029	0.59	0.123	-0.732	0.11	-0.6	-0.669	0.24	0	-0.176	-0.425	0.101
Galntl4||ILMN_2736514	-0.0525	0.0745	0.0125	0.1495	-0.0135	-0.0675	0.3645	0.0635	-0.0445	0.0815	0.0035	-0.1715	-0.0015	-0.1165	-0.0465	-0.0705	0.0565	-0.1155	-0.0245	-0.0965	-0.0625
Tnfrsf19||ILMN_2793522	-0.333	-0.749	-0.036	-0.314	-0.216	-0.282	1.076	0.009	-0.085	0.655	-0.244	0.197	-0.012	-0.684	0.133	0.007	-0.15	0.084	0.159	-0.082	0.018
Azgp1||ILMN_2725198	0.269	-0.519	-0.341	-0.054	0.162	0.359	0.026	0.285	-0.475	0.444	0.742	0.441	-0.511	-0.071	0.159	0.087	0.377	0.238	0.162	0.311	0.53
Frmd4b||ILMN_2599341	0.323	-0.393	-0.103	0.109	0.12	0.14	0.141	-0.193	-0.118	0.188	0.802	1.116	0.138	-0.111	0.187	0.392	-0.565	-0.343	0.468	0.149	0.035
Igl-V1||ILMN_1245146	-0.2305	-0.1925	0.2435	-0.1815	-0.1745	0.0235	0.0685	0.3645	-0.1765	0.0295	0.8475	1.3795	-0.2395	0.4825	0.7115	0.8635	0.1285	-0.1055	0.4005	0.7205	-0.0635
Tcea3||ILMN_2776283	-0.0395	-0.4835	-0.4855	-0.4575	0.4865	0.3545	-0.5325	-0.0295	0.1935	0.4925	0.9935	0.8975	-0.4335	0.4575	0.3965	0.3925	0.3655	0.1545	0.6885	0.3625	-0.4065
Raet1c||ILMN_1239542	-0.0785	0.6765	-0.0545	0.1135	-0.2715	-0.1355	-0.3065	0.3085	-0.0385	1.6205	2.0155	1.3885	-0.2665	-0.2425	0.8715	1.1025	0.2395	0.3855	0.0385	0.2235	-0.1895
Tmem53||ILMN_2859917	-0.1885	-0.2585	-0.2135	-0.0225	0.2795	0.1105	-0.1125	-0.3305	0.4425	0.0695	0.1245	0.4365	-0.5185	0.5675	-0.1755	-0.0115	0.0605	0.0475	-0.0635	0.0595	0.0215
Mycl1||ILMN_1221750	-0.2325	-0.1025	-0.5095	0.2665	0.4445	0.2305	-0.0325	0.1295	1.0165	0.4975	0.5755	0.5875	-0.8345	0.2875	0.0435	-0.0145	-0.2215	-0.3075	0.2895	0.0015	0.4965
Gnat1||ILMN_2765547	-0.0865	-0.1225	-0.4235	0.6325	0.7185	-0.3335	-0.1155	1.4135	1.7075	-0.0675	0.2335	1.0925	-0.5665	1.8025	0.3085	0.3065	0.0385	-0.8055	0.3225	0.5305	0.5155
Spsb4||ILMN_1243507	-0.7745	-0.3425	0.0495	-0.2275	-0.2975	0.1075	-0.4355	0.0125	0.7065	0.9885	-0.0515	-0.0995	-0.9535	0.5585	0.2495	0.1255	0.4805	0.7385	0.3085	0.6695	-0.1555
Mrap||ILMN_1234241	-0.24	-0.484	-0.168	0.134	0.275	0.064	-0.256	-0.358	0.732	1.259	-0.108	-0.44	-1.093	0.195	0.507	0.425	0.069	-0.014	0.001	0.012	0.24
Dusp23||ILMN_1252812	-0.092	0.026	-0.228	0.531	-0.09	0.046	0.056	0.093	0.195	0.736	-0.084	0.175	-0.997	0.235	0.178	0.168	-0.026	-0.155	0.053	0.454	0.662
Prepl||ILMN_2684173	0.3055	-0.0505	-0.6745	0.5105	0.4935	-0.5385	-0.7525	-0.0205	-0.4055	0.5285	1.0985	0.2645	-1.7745	0.7375	0.4165	0.3525	-0.1165	-0.0675	0.4965	0.3585	0.5755
1700052O22Rik||ILMN_2481117	-0.4045	0.0065	-0.8395	0.6315	0.1575	-0.6615	-0.1615	0.1055	0.2665	0.3655	0.5135	0.3885	-1.2835	0.2725	-0.0885	-0.2705	0.0585	0.1765	0.1595	0.1215	-0.2325
Ftcd||ILMN_1216722	-0.414	-0.021	0.048	0.298	-0.2	-0.039	-0.394	0.34	0.027	0.048	0.745	0.553	-0.645	0.624	0.257	0.254	0.112	-0.004	0.257	0.344	-0.14
Zfp523||ILMN_2998395	-0.1755	0.1095	-0.1415	-0.0115	-0.0625	-0.0045	-0.0895	0.3845	-0.2105	0.2875	0.7155	0.5635	-0.6355	0.8625	0.0465	0.0735	0.1645	0.1305	0.0835	0.0635	-0.1535
Ggnbp1||ILMN_2721198	-0.7115	-0.5435	-0.3675	-0.0005	0.0555	-0.3245	0.0135	0.4385	-0.0525	0.2235	0.8805	0.8215	-0.6695	0.5225	0.4495	0.2545	0.5025	0.2015	0.2615	0.5105	-0.0025
Uroc1||ILMN_1258766	-0.36	0.086	-0.395	-0.322	-0.035	-0.145	-0.572	0.386	0.909	0.068	0.618	0.472	-1.475	0.798	0.121	0.271	-0.068	0.035	0.312	0.057	0.218
Abca3||ILMN_2514655	-0.159	-0.089	-0.42	0.083	-0.105	0.103	-0.068	0.455	0.496	0.159	0.404	0.546	-1.005	0.398	-0.097	0	-0.008	0.138	-0.008	0.086	0.08
Tsc2||ILMN_1214823	-0.4965	-0.1455	-0.2655	-0.1525	-0.0375	0.0085	0.0915	0.3275	0.4335	0.3275	0.5185	0.3765	-0.8975	0.4105	-0.0085	0.1475	0.3365	0.2625	0.1525	0.2905	0.1755
Tsc2||ILMN_3135566	-0.425	-0.139	-0.271	-0.213	0.013	0.179	-0.101	0.133	0.517	0.128	0.551	0.394	-0.863	0.485	-0.023	0.024	0.316	0.265	-0.013	0.151	0.198
Tmem25||ILMN_2789294	-0.37	0.591	-0.095	-0.302	-0.608	0.144	0.108	0.557	0.842	0.074	1.61	1.053	-1.899	-0.111	-0.342	0.661	0.418	0.542	0.716	-0.067	-0.23
Faah||ILMN_2766930	-0.4295	-0.1275	-0.3745	0.0755	0.0945	-0.7605	-0.6315	0.4255	-0.3675	-0.0605	0.0605	0.4135	-0.5785	0.2315	0.2905	0.3635	0.4105	0.4565	0.3715	0.4875	0.3595
0610012D14Rik||ILMN_1248518	-1.1385	-0.2995	-0.1995	-0.2995	0.3235	-0.3355	-0.3685	-0.0045	0.1415	0.2245	0.0045	0.3985	-1.9215	0.5745	0.5755	0.6805	0.8205	0.5665	0.7785	0.4345	0.6025
Cyp4f13||ILMN_3006911	-0.815	-0.491	-0.037	-0.043	0.15	-0.179	-0.366	0.225	-0.466	0.094	0.134	0.117	-0.82	0.208	0.054	0.037	0.777	0.759	0.493	0.469	0.092
Nelf||ILMN_2657467	-0.612	-0.056	0.156	0.589	0.743	-0.144	-0.079	0.288	0.043	0.743	0.228	0.202	-0.826	-0.031	0.164	0.115	0.485	0.632	0.183	0.303	0.03
St3gal3||ILMN_2879848	-0.5195	0.0575	-0.3425	0.3905	0.4145	-0.0125	-0.4695	-0.0435	-0.4295	0.3545	0.5295	0.0155	-0.9735	0.1225	0.0995	0.0875	0.7195	0.3525	0.1175	0.5585	-0.0475
5033414K04Rik||ILMN_2601946	0.14	-0.299	-0.123	-0.497	0.025	0.64	0.49	0.179	-0.197	-0.22	0.139	-0.18	-0.1	0.692	-0.181	-0.517	0.091	-0.325	-0.216	0.133	-0.002
Hsd3b4||ILMN_2757914	0.0255	-0.0885	0.0085	0.0525	1.0385	-0.1015	1.1935	0.2385	-0.0655	0.0065	0.1075	-0.1825	0.1835	1.3355	-0.1915	-0.1765	0.5045	-0.0685	-0.0655	0.3265	-0.1135
Lpin1||ILMN_3111744	-0.6185	0.0595	-0.4855	0.2365	0.9585	0.1385	-0.0835	-0.4635	-0.5915	-0.0965	-0.5035	-0.3005	0.3255	1.0365	0.2495	0.2635	0.3505	-0.5145	0.4895	-0.0265	1.0575
Lpin1||ILMN_2507725	-0.142	0.316	-0.439	0.246	0.744	0.279	0.217	-0.209	-0.833	-0.147	-0.277	0.142	0.722	1.056	0.268	0.029	0.315	-0.939	0.556	-0.349	1.218
Siat9||ILMN_1232514	0.0075	-0.7365	-0.4425	-0.2375	0.7505	0.1305	-0.0165	-0.1645	-1.1515	0.3795	-0.2275	0.3575	0.3645	0.8775	0.0955	0.0495	0.3935	0.0225	0.3915	-0.4905	0.7555
St3gal5||ILMN_3116560	0.0915	-0.4705	-0.0115	-0.1385	0.9165	0.0115	-0.0405	-0.2015	-1.0335	0.4965	-0.3745	-0.2815	-0.0865	1.4735	-0.2035	0.2795	0.5655	0.1665	0.5935	-0.5015	1.1355
Il6ra||ILMN_1255743	-0.221	0.123	-0.824	-0.702	0.563	-0.381	-0.151	0.212	-0.682	-0.601	-0.076	0.334	0.24	1.259	-0.529	-0.285	0.209	-0.272	0.211	-0.079	1.007
Angptl3||ILMN_2708190	0.6305	0.2585	-0.7705	0.0055	0.3135	0.6495	-0.1015	-0.0175	-1.2015	0.1645	-0.6025	-0.6065	0.6525	0.8555	0.4585	0.4395	0.2535	0.1375	0.2645	0.0685	-0.0055
Serpina3m||ILMN_2728473	0.3375	-0.4575	-0.6445	-0.0125	0.4685	1.0135	1.0635	0.7715	-1.6145	-0.0145	-0.6105	-0.6055	0.7705	1.7805	0.2435	0.3055	-0.3995	-0.0865	0.0505	-0.3105	0.7125
Tmem38b||ILMN_2795791	-0.2075	-0.0345	-0.3525	0.1465	-0.0165	0.0165	-0.2035	0.4095	-0.5525	0.2635	-0.6255	0.0205	0.3555	0.8185	0.1615	0.1745	-0.0725	0.1855	0.1025	0.0425	0.2815
Car4||ILMN_2655795	0.0125	0.1385	-0.0305	-0.1185	-0.0065	-0.0425	0.3455	-0.0505	-0.0235	-0.0645	-0.0435	-0.1675	0.0285	0.8155	-0.0435	-0.0895	0.0145	-0.0195	-0.0865	-0.0555	-0.0825
Sfrp2||ILMN_1214602	0.057	0.085	-0.026	-0.079	0.069	0.025	0.031	0.07	-0.02	0	-0.022	0	-0.016	0.563	-0.043	0.122	0.023	-0.11	-0.083	-0.049	-0.022
Eraf||ILMN_2619200	0.737	0.19	0.417	-0.02	-0.031	0.064	0.107	0.058	-0.283	-0.071	-0.085	-0.198	0.381	1.548	0.069	0.213	-0.117	0.209	-0.233	0.02	-0.057
Slc44a1||ILMN_1241827	0.3395	0.0495	-0.0855	0.0135	0.0335	0.6205	0.1625	0.4475	-0.6545	-0.1695	-0.2915	-0.1095	0.1915	1.6325	0.6015	0.4275	-0.0405	0.0565	0.1645	-0.0115	-0.0485
St3gal1||ILMN_1224619	-0.377	-0.448	-0.234	0.455	0.543	0.583	0.04	-0.213	0.041	0.625	-0.392	-0.245	0.726	0.272	-0.018	0.038	0.038	0.018	0.132	0.136	0.373
Gal3st1||ILMN_1258028	-0.4075	-0.5535	-0.1245	-0.4805	0.2205	0.4665	-0.2085	-0.1465	-0.5415	0.9905	-0.5015	-0.1415	0.7795	0.5825	0.1255	0.2725	-0.0455	0.2305	0.1845	-0.3855	0.0455
Rgs16||ILMN_2600744	-0.184	-0.683	0.222	0.43	0.701	1.245	0.303	-1.005	-1.341	1.037	-0.701	0.259	0.033	1.428	-0.306	0.337	-0.766	-0.464	0.317	-0.248	0.619
Emp3||ILMN_2984744	0.151	-0.718	0.401	-0.078	-0.422	0.201	-0.312	0.093	-0.24	0.283	-0.046	-0.004	-0.157	1.101	0.012	-0.065	-0.145	-0.05	-0.013	0.12	0.328
[truncated: 208 more rows]

## Sheet: microarray_cluter2
NAME	22.WT.HighVD.3	21.WT.HighVD.2	23.WT.HighVD.4	25.WT.LowVD.2	26.WT.LowVD.3	28.WT.LowVD.5	29.WT.LowVD.6	3.Smad3.HighVD.3	2.Smad3.HighVD.2	1.Smad3.HighVD.1	5.Smad3.LowVD.2	6.Smad3.LowVD.3	4.Smad3.LowVD.1	8.Smad3.LowVD.5	30.N.WT.HighVD	34.N.Smad3.HighVD	32.N.Sptbn1.HighVD	33.N.Sptbn1.LowVD	36.N.Sptbn1Smad3.LowVD	31.N.WT.LowVD	35.N.Smad3.LowVD
[truncated: 917 more rows]

[truncated: 1 more sheets: microarray_cluste1]
