# Supplementary material for: Vitamin D Deficiency Promotes Liver Tumor Growth in Transforming Growth Factor-β/Smad3-Deficient Mice Through Wnt and Toll-like Receptor 7 Pathway Modulation
Source: Sci Rep. 2016 Jul 26;6:30217. doi: 10.1038/srep30217 (PMC4960540; doi:10.1038/srep30217)
Supplement: Supplementary Dataset 3 [file srep30217-s4.xls]

## Sheet: Sheet1
Symbol	Aliases	description
Cav1	Cav, Cav-1	caveolin 1, caveolae protein
Smad3	AU022421, Madh3	SMAD family member 3
Ccnd1	AI327039, CycD1, Cyl-1, PRAD1, bcl-1, cD1	cyclin D1
Ppard	NUC-1, NUC1, Nr1c2, PPAR-beta, PPAR-delta, PPAR[b], PPARdelta, Pparb, Pparb/d	peroxisome proliferator activator receptor delta
Prkaca	PKCD, Pkaca	protein kinase, cAMP dependent, catalytic, alpha
Wnt4	Wnt-4	wingless-type MMTV integration site family, member 4
Axin2	Axi1, Axil, Conductin	axin 2
Actb	Actx, E430023M04Rik, beta-actin	actin, beta
Mmp7	MAT, MMP-7	matrix metallopeptidase 7
Tcf7	AI465550, TCF-1, Tcf1	transcription factor 7, T cell specific
Sfrp2	AI851596, Sdf5	secreted frizzled-related protein 2
Wnt2	2610510E18Rik, Int1l1, Irp, Mirp, Wnt-2a, Wnt2	wingless-type MMTV integration site family, member 2
Ppp2r1a	6330556D22Rik, PP2A, PR65	protein phosphatase 2, regulatory subunit A, alpha
Igfbp4	AI875747, Deb2, IGFBP-4	insulin-like growth factor binding protein 4
Csnk2a2	1110035J23Rik, C77789, CK2	casein kinase 2, alpha prime polypeptide
Btrc	Beta-Trcp1, E3RS-IkappaB, E3RSIkappaB, FWD1, Fbw1a, HOS, Slimb, b-TrCP, beta-TrCP	beta-transducin repeat containing protein
Tle1	C230057C06Rik, Estm14, Grg-1, Grg1, Tle4l	transducin-like enhancer of split 1
Fzd7	Fz7	frizzled class receptor 7
Wnt10a		wingless-type MMTV integration site family, member 10A
Fzd5	5330434N09Rik, AI427138, Fz-5, Fz5, mFz5	frizzled class receptor 5
Csnk1d	1200006A05Rik, AA409348, D930010H05Rik	casein kinase 1, delta
Aes	AL024115, Esp1, Grg, Grg-5, Grg5, Tle5	amino-terminal enhancer of split
Wisp1	AW146261, CCN4, Elm1	WNT1 inducible signaling pathway protein 1
Hprt1	Hgprtase, Hprt	hypoxanthine phosphoribosyltransferase 1
Ctnnbip1	1110008O09Rik, 2310001I19Rik, AW457332, Catnbip1, Icat	catenin beta interacting protein 1
Daam1		dishevelled associated activator of morphogenesis 1
Dixdc1	4930563F16Rik, BC048182, Ccd1, Ccd1Aalpha1L, Ccd1Abeta1L, Ccd1BalphaL, Ccd1BbetaL, Ccd1CL, mKIAA1735	DIX domain containing 1
Nkd1	2810434J10Rik, 9030215G15Rik, Nkd	naked cuticle 1 homolog (Drosophila)
