# Supplementary material for: Vitamin D Deficiency Promotes Liver Tumor Growth in Transforming Growth Factor-β/Smad3-Deficient Mice Through Wnt and Toll-like Receptor 7 Pathway Modulation
Source: Sci Rep. 2016 Jul 26;6:30217. doi: 10.1038/srep30217 (PMC4960540; doi:10.1038/srep30217)
Supplement: Supplementary Dataset 4 [file srep30217-s5.xls]

## Sheet: TGFB
BIOCARTA_TGFB_PATHWAY	PID_TGFBR_PATHWAY	MCBRYAN_PUBERTAL_TGFB1_TARGETS_UP	MCBRYAN_PUBERTAL_TGFB1_TARGETS_DN	JAZAG_TGFB1_SIGNALING_UP	JAZAG_TGFB1_SIGNALING_DN	KARLSSON_TGFB1_TARGETS_UP	KARLSSON_TGFB1_TARGETS_DN	HALLMARK_TGF_BETA_SIGNALING
http://www.broadinstitute.org/gsea/msigdb/cards/BIOCARTA_TGFB_PATHWAY	http://www.broadinstitute.org/gsea/msigdb/cards/PID_TGFBR_PATHWAY	http://www.broadinstitute.org/gsea/msigdb/cards/MCBRYAN_PUBERTAL_TGFB1_TARGETS_UP	http://www.broadinstitute.org/gsea/msigdb/cards/MCBRYAN_PUBERTAL_TGFB1_TARGETS_DN	http://www.broadinstitute.org/gsea/msigdb/cards/JAZAG_TGFB1_SIGNALING_UP	http://www.broadinstitute.org/gsea/msigdb/cards/JAZAG_TGFB1_SIGNALING_DN	http://www.broadinstitute.org/gsea/msigdb/cards/KARLSSON_TGFB1_TARGETS_UP	http://www.broadinstitute.org/gsea/msigdb/cards/KARLSSON_TGFB1_TARGETS_DN	http://www.broadinstitute.org/gsea/msigdb/cards/HALLMARK_TGF_BETA_SIGNALING
APC	ARRB2	ACAA2	ABCC3	AASS	ABO	ABCE1	ACAA2	ACVR1
CDH1	AXIN1	ACADVL	ADM	ABCB8	ARID3B	ACTG1	ACBD4	APC
CREBBP	BAMBI	ACAT1	ALDH1A1	ABCD1	ATP2B2	ACTN1	ACTN1	ARID4B
EP300	CAMK2A	ACTA2	APOC2	ABHD2	C5	ACTR3	ADAM10	BCAR3
MAP2K1	CAV1	ACTG2	APOD	ALDOC	CCL27	ANXA2	ADD3	BMP2
MAP3K7	CTGF	ADAM10	AREG	ATF5	CD244	ARHGAP26	ADIPOR2	BMPR1A
MAPK3	CTNNB1	AK2	ARHGEF3	ATP6V0A2	CLCN7	BAG2	ADO	BMPR2
SKIL	DAB2	AKT1	BCL3	BAG5	CSDE1	BAZ1A	AES	CDH1
SMAD2	DACT2	ANO1	BCL6	BUD31	CWC27	BCAT1	AGAP1	CDK9
SMAD3	DAXX	APLP2	CD9	C14orf1	EEF1A1	BHLHE40	ALAD	CDKN1C
SMAD4	DYNLRB1	ARL4A	CDH1	CAPN9	FGF6	BMP1	ALCAM	CTNNB1
SMAD7	EIF2A	ATP1A1	CDH5	CASP3	FLRT1	BTBD10	ANAPC1	ENG
TAB1	FKBP1A	BASP1	CHI3L1	CCDC85B	GHRL	C16orf89	AP3B1	FKBP1A
TGFB1	GRB2	BHLHE40	CLDN4	CCL5	GLRX2	C20orf27	APPL2	FNTA
TGFB2	ITCH	BMP1	CSN3	CCNE1	HIST1H2AI	C6orf115	ARID5B	FURIN
TGFB3	MAP3K7	BPGM	DAPK1	CCNH	KCNMB1	C6orf48	ARMCX1	HDAC1
TGFBR1	NEDD4L	CA8	EDNRA	CCPG1	LSR	CACYBP	ARNT	HIPK2
TGFBR2	OCLN	CALD1	ERBB3	CDRT1	MYLPF	CCT2	ATP6V1F	ID1
ZFYVE9	PARD6A	CAP1	GATA3	CELF2	NAB2	CCT3	ATPIF1	ID2
	PDPK1	CAPG	GCLC	CHORDC1	NAT6	CCT8	AZI2	ID3
	PML	CCNK	GZMA	CNIH	OAZ3	CD44	B3GAT1	IFNGR2
	PPP1CA	CD14	HSPA1B	CNPY3	P2RX6	CDC34	BBX	JUNB
	PPP1R15A	CDC42EP5	ID2	CORIN	PCF11	CDK17	BEND4	KLF10
	PPP2CA	CDH11	ID4	CPSF4	PCGF2	CHD3	BET1L	LEFTY2
	PPP2CB	CDKN1A	IDH1	CRABP2	PLA1A	COQ10B	BLOC1S1	LTBP2
	PPP2R2A	CDKN2B	IFIT3	CSF2RB	PSMC3	CSDA	BNIP3L	MAP3K7
	RHOA	CEACAM1	IGJ	DAP3	RNH1	CTGF	BSG	NCOR2
	RNF111	CHD4	KITLG	DSCR4	SAP18	CTU2	C1orf63	NOG
	RPS6KB1	CITED1	KLF5	DVL3	SERPINF2	CYCS	C4B	PMEPA1
	SHC1	CLIC1	LCN2	EBP	SIGMAR1	CYP1B1	C5orf13	PPM1A
	SKIL	CLU	LRP5	EHMT2	STOML2	DDX21	CCDC80	PPP1CA
	SMAD2	CNN1	MBTPS1	EMILIN1	SUFU	DLAT	CCNI	PPP1R15A
	SMAD3	CNN3	MT2A	ERLIN2	TOP2A	DPY19L1	CCNL2	RAB31
	SMAD4	COL16A1	NFKB2	FARS2	USP25	EEF1E1	CD2AP	RHOA
	SMAD7	COL7A1	NID1	FEZ2	ZFP161	EIF2B3	CDKN2C	SERPINE1
	SMURF1	COL8A1	NID2	FSCN2		EIF2S1	CELF2	SKI
	SMURF2	COMT	PDK4	GCM2		EIF2S2	CHP	SKIL
	SOS1	COPS2	PFN2	GDNF		EIF3A	CNTNAP1	SLC20A1
	SPTBN1	COTL1	PHLDA1	GFER		EIF3B	COL6A1	SMAD1
	STRAP	CP	PPAP2C	GMEB1		EIF4G1	COPZ2	SMAD3
	TAB1	CPD	PPP1R3C	GPR75		EIF5	CRIP1	SMAD6
	TAB2	CRIM1	PTGIS	GSR		EIF5A	CST3	SMAD7
	TGFB1	CRK	PTN	GTF2H2		ESD	CTDSP2	SMURF1
	TGFB2	CSNK2A1	PTTG1	GTF3C4		EXT1	CTNNBIP1	SMURF2
	TGFB3	CYB561	PTX3	HLA-A		FBLN2	CTSA	SPTBN1
	TGFBR1	CYB5R3	RAB27B	HSF2BP		FLNB	CTSB	TGFB1
	TGFBR2	CYC1	RBBP4	IL11		GADD45G	CTSZ	TGFBR1
	TGFBR3	CYR61	RBM5	IL12A		GARS	CXADR	TGIF1
	TGFBRAP1	CYTH1	RGS2	IL9		GCSH	DAB2	THBS1
	WWP1	DKK3	SFRP1	ILF3		GEMIN6	DAG1	TJP1
	XIAP	DLAT	SFTPB	INSL6		GJB3	DBI	TRIM33
	YAP1	DNM2	SFTPD	ITGB7		GNL3	DCAF8	UBE2D3
	YWHAE	DPYSL3	SLC12A2	KCNQ4		GTF2F2	DCN	WWTR1
	ZFYVE16	DUSP16	SLC9A3R1	KIF4A		GTPBP4	DCTN6	XIAP
	ZFYVE9	ECM1	SLPI	KLRAP1		HMGA2	DENND4C
		EGLN1	SOD2	KPNA6		HSPA9	DNAJA1
		EGR2	SPINT2	L1CAM		HSPD1	DNMT3A
		EHD1	TCF7	LPCAT3		HSPE1	DUSP18
		EPAS1	TNFAIP2	LRRC6		HSPH1	DUSP8
		EPB41L2	TYR	LSM5		IDH3A	EFNA5
		ETS1	VAPB	MAP2K1		IPO5	ENPP4
		ETS2	VWF	MED14		KIAA0020	EPHX1
		EXTL3		MRPS31		KLF6	EZR
		F2R		MT3		KPNB1	F11R
		F3		N6AMT1		LMLN	FAM57A
		FABP3		NEU3		LRP8	FTH1
		FABP5		NRG1		LYAR	FUT8
		FHL1		NUDT21		MAK16	GAA
		FMR1		NUP50		MIR22HG	GABARAP
		FN1		OSM		MMP14	GABARAPL1
		FOXA1		PDZK1IP1		MPHOSPH6	GAS1
		FOXP1		PIGN		MRTO4	GATA6
		FZD4		PKIG		MSN	GDI1
		FZD6		PLP1		MYBBP1A	GLUL
		G0S2		PMP22		MYC	GOLM1
		GALC		PPP1R17		NAA15	GPM6A
		GALNT2		PRDX2		NAA25	GRINA
		GALNT3		PRELID1		NAE1	GRN
		GFRA1		PTK7		NIN	GSN
		GJA1		PTPN22		NIP7	GSTA4
		GRB10		PTPRH		NOLC1	GSTM1
		GSN		PWP1		NSUN2	GSTM5
		GUSB		RAPGEF3		NUAK1	H1F0
		HAS2		RASAL2		PELO	H2AFV
		HDLBP		RGS17		PHF17	H3F3A
		HES1		RNF24		PHGDH	HBP1
		HK1		SEC22A		PLK2	HLA-C
		HN1		SEC23IP		PMEPA1	HMGN2
		HSPG2		SLC12A7		PPA1	IAH1
		HTRA1		SLC22A7		PPP1R2P1	ID1
		IER3		SLC35B1		PPRC1	ID2
		IER5		SLC6A11		PREP	ID3
		IL13RA1		SPON2		PTK2	IFITM2
		ITGAV		SRCAP		RCC1	IGFBP4
		JAG1		ST8SIA4		REPS2	ILDR2
		KDR		STRAP		RPF2	ING4
		KRT18		SUPT16H		RRM2	ITFG3
		LASP1		SYNGR4		RSL1D1	ITM2B
		LIPG		TGM5		RWDD1	KCNC4
		LPL		TIMELESS		SALL1	KCND3
		LTF		TIMM8B		SET	LAMA5
		MAPK14		TINF2		SHMT2	LAMP2
		MAPK8		TOPORS		SLC20A1	LEPROT
		MARCKSL1		VPS4A		SLC25A6	LY6E
		MEF2C		WBP4		SLC8A1	MAF1
		MFGE8		WIF1		SLTM	MAGED1
		MMP14		WISP3		SNORA75	MAN2B1
		MMP2		YAF2		SNORD22	MAOA
		NET1				SNX7	MAT2B
		NFIB				SRM	MET
		NFIC				SYNCRIP	MGAT3
		NOTCH4				TCP1	MGEA5
		NRIP1				TIMM23	MGST1
		OGFR				TIMP1	MLL5
		PCOLCE				TNFRSF12A	MLLT6
		PDGFC				TNFRSF9	MMD
		PIAS3				TOMM20	MSH5
		PICALM				TOMM70A	MTUS1
		PLAT				TPM4	MXD4
		PLOD2				UCHL3	NBR1
		PRKACB				USP10	NDFIP1
		PTK2B				UTP18	NDRG2
		PTPN14				WDR75	NEAT1
		PTPRK				WDR77	NET1
		QKI				ZC3H15	NFIA
		RAB17				ZMIZ1	NID2
		RAB5C				ZYX	NLGN2
		RAD23A					NME1
		RPL27A					NOD1
		RPS6KA3					NPC2
		RUNX1					NUDT14
		S100A6					OSBPL9
		SAT1					PAIP2
		SERPINB5					PARD6B
		SFPQ					PCNA
		SIAH2					PDGFRA
		SIRPA					PIK3R1
		SLC2A1					PKHD1L1
		SMARCA1					PLAT
		SNTB2					PLXNB2
		SOCS2					PNRC1
		SOX9					POLR2A
		SPIN1					PSME2
		ST14					PTPN13
		STAT5B					PTPRF
		TAGLN					RASL11A
		TGFBR1					RGS8
		TGIF1					RIN2
		TGM2					RNF11
		TIMP2					S100PBP
		TJP2					SCHIP1
		TLE3					SCP2
		TMEM2					SERINC3
		TNC					SESN1
		TNFAIP6					SFRP2
		TNS1					SH3BGRL
		TPM2					SHROOM3
		TPP2					SIKE1
		TPSB2					SLC10A6
		TRA2B					SLC12A9
		TSC22D1					SLC16A1
		TUBA4A					SLC39A10
		UBE2D1					SLC44A1
		UTRN					SLC48A1
		VASN					SLC9A3R1
		VCAN					SLIT3
		VEGFA					SMARCA2
		WEE1					SMPDL3B
		WNT5A					SPTSSA
							SSX2IP
							STARD4
							STAT3
							STMN1
							SUPT6H
							SYNE2
							SYT11
							TBC1D2B
							TBCEL
							TECR
							TGM2
							TMBIM6
							TMC5
							TMEM132A
							TMEM176B
							TMEM59
							TMEM98
							TNIP1
							TNRC6B
							TPI1
							TPMT
							TRIM24
							TTC35
							TWSG1
							TXNDC12
							UPF3B
							USP25
							VAMP8
							WARS
							WBP2
							WT1
							WWTR1
							XIAP
							ZBTB20
							ZFP36L1
							ZNF185
							ZNF395
							ZNF780B

## Sheet: VD metabolism
VITAMIN_METABOLIC_PROCESS	REACTOME_METABOLISM_OF_VITAMINS_AND_COFACTORS	REACTOME_TRANSPORT_OF_VITAMINS_NUCLEOSIDES_AND_RELATED_MOLECULES	STAMBOLSKY_RESPONSE_TO_VITAMIN_D3_UP	STAMBOLSKY_RESPONSE_TO_VITAMIN_D3_DN	BIOCARTA_VDR_PATHWAY	PID_RXR_VDR_PATHWAY	V$VDR_Q3
http://www.broadinstitute.org/gsea/msigdb/cards/VITAMIN_METABOLIC_PROCESS	http://www.broadinstitute.org/gsea/msigdb/cards/REACTOME_METABOLISM_OF_VITAMINS_AND_COFACTORS	http://www.broadinstitute.org/gsea/msigdb/cards/REACTOME_TRANSPORT_OF_VITAMINS_NUCLEOSIDES_AND_RELATED_MOLECULES	http://www.broadinstitute.org/gsea/msigdb/cards/STAMBOLSKY_RESPONSE_TO_VITAMIN_D3_UP	http://www.broadinstitute.org/gsea/msigdb/cards/STAMBOLSKY_RESPONSE_TO_VITAMIN_D3_DN	http://www.broadinstitute.org/gsea/msigdb/cards/BIOCARTA_VDR_PATHWAY	http://www.broadinstitute.org/gsea/msigdb/cards/PID_RXR_VDR_PATHWAY	http://www.broadinstitute.org/gsea/msigdb/cards/V$VDR_Q3
ALDH1A2	AASDHPPT	ALB	ACACA	ATP6V0A4	CARM1	ABCA1	AAMP
ALDH8A1	ACP5	AVP	ADARB1	C6orf52	CREBBP	BCL2	ADRA2C
BBOX1	COASY	SLC27A1	AREG	CABYR	EP300	FAM120B	ADRB1
CYP27B1	CYB5A	SLC27A4	ARHGEF7	CDS2	HDAC1	MED1	AGAP2
DHRS3	CYB5R3	SLC27A6	ATP2B1	CKLF	KAT2B	NCOA1	AKT2
DHRS9	DHFR	SLC28A1	BGLAP	COL5A1	MED1	NCOR2	AP1B1
ME1	DHFRP1	SLC28A2	BMPR1B	DAPK1	NCOA1	NR1H2	ARHGAP8
PGD	ENPP1	SLC28A3	C21orf63	EFS	NCOA2	NR1H3	ARHGEF15
PGLS	FASN	SLC29A1	C3orf49	FBXO32	NCOA3	NR1H4	ARHGEF2
RBP2	FLAD1	SLC29A2	CA9	HBA2	NCOR1	NR4A1	ARID1A
RDH11	FPGS	SLC29A3	CADM1	HMGN4	RXRA	PPARA	ASXL1
RDH12	GPHN	SLC29A4	CCNL1	IPP	TSC2	PPARD	ATF7
RETSAT	GSTO1	SLC33A1	CDK17	KAT2B		PPARG	ATP1A2
RLBP1	GSTO2	SLC35A1	CLCA2	LOC151878		RARA	ATXN7L2
RXRA	MOCOS	SLC35A2	CLDN1	LOC339988		RARB	BAHD1
THTPA	MOCS1	SLC35A3	CNGA3	MAML2		RARG	BCAM
TKTL1	MOCS2	SLC35B2	CP	MEAF6		RPS6KB1	BCL11B
	MOCS3	SLC35B4	CR1	NAALADL2		RXRA	BHLHE40
	MTHFD1	SLC35C1	CRADD	NRF1		RXRB	BHLHE41
	MTHFR	SLC35D1	CTBP2	NUP54		RXRG	BMF
	NADK	SLC35D2	CUL3	PIGR		SREBF1	BRP44
	NADSYN1	SLC5A6	CYLC1	RPL10L		TGFB1	C10orf140
	NAMPT	SLCO1A2	CYP24A1	SEMA3F		THRA	C11orf30
	NFS1	SLCO1B1	DHX9	SLC38A9		THRB	C12orf12
	NMNAT1	SLCO1B3	DIO2	TXNIP		TNF	C16orf53
	NMNAT2	SLCO1C1	DNAH17	ZNF232		VDR	C19orf66
	NMNAT3	SLCO2A1	DNAJC3				C1orf213
	PANK1	SLCO2B1	DOCK1				CALM1
	PANK2	SLCO3A1	EPHA4				CASKIN2
	PANK3	SLCO4A1	ERVW-1				CCT7
	PANK4	SLCO4C1	FHL2				CD5L
	PDXK		G6PD				CERS1
	PNPO		GCFC1				CHD2
	PPCDC		GNB1				CHMP2B
	PPCS		GUSBP5				CHRM1
	QPRT		IFIT1				CLDN15
	RFK		IFNA7				CTCF
	SHMT1		IFNGR1				CXCL14
	SLC19A1		IL17C				CXXC4
	SLC19A2		ITGA2				CYP24A1
	SLC19A3		KIAA1804				DACT3
	SLC23A1		KLK6				DCHS1
	SLC23A2		LIG4				DHH
	SLC25A16		LXN				DHX30
	SLC25A32		MCC				DLX3
	SLC2A1		OSCP1				DUOX2
	SLC2A3		P2RX2				DUOXA2
	SLC46A1		PDE3B				EBF1
	SLC5A6		PDE4B				EFNB3
	THTPA		PDGFD				EGLN2
	TPK1		PLCL2				EIF4E
			PNMT				EIF4G2
			PRDM1				EIF5A
			PTPLB				ENSA
			RBMS1				ERRFI1
			RGNEF				FAM55C
			RPS27				FAM57B
			S100A7				FBRS
			SEC31A				FBXL19
			SGPP2				FBXL19-AS1
			SH3TC1				FBXO36
			SLC1A3				FGF9
			SLC26A2				FGFR2
			SLC44A5				FKBP2
			SLC45A4				FLI1
			SLC4A7				FLJ23865
			SMOC1				FOS
			SNTB2				FOXB1
			SOCS3				FOXJ2
			STC1				FSCN3
			STK4				FURIN
			STMN3				GDF1
			STRN				GGA1
			TGIF1				GPR173
			TM7SF2				GPR4
			TM9SF3				GPR97
			TRIB2				GREM1
			TSPAN5				GRID2
			TTC39C				GRK5
			VTN				GRM3
			WDFY1				GSK3B
			WLS				GTF2A1
			ZBED1				HAS1
			ZNF606				HES7
							HIF3A
							HNRNPUL1
							HOXA2
							HOXA3
							HOXB7
							HOXB8
							HOXC5
							HOXD9
							HRK
							IL11
							INHA
							JAKMIP3
							JUB
							JUND
							KAT5
							KBTBD10
							KCNB1
							KCND1
							KCNIP2
							KIAA1539
							KLK13
							KRT13
							LAG3
							LCOR
							LIF
							LIN28A
							LMO1
							LMO4
							LPHN1
							LRP1
							MAZ
							MECOM
							MED26
							MEIS2
							MMP14
							MORF4L1
							MSI1
							NCAM1
							NCOA6
							NDUFA6
							NEUROD2
							NHLH1
							NLGN3
							NLK
							NR2F1
							NR4A3
							NRGN
							NTRK1
							NTRK3
							NUFIP2
							NUMBL
							ORAI1
							PAN2
							PATL1
							PAX8
							PBX1
							PCBP2
							PCDH7
							PHF12
							PICALM
							PLCB3
							PLXDC2
							PLXNB3
							PNKD
							POGK
							POGZ
							POLG
							POM121L1P
							POU2F1
							POU4F3
							PPIE
							PPM1J
							PRADC1
							PRIMA1
							PRKAG1
							PRKCH
							PRKCI
							PROX1
							PRRT2
							PRX
							PTCH1
							PTK7
							PTMS
							PTPN22
							R3HDM2
							RAB6B
							RALGPS2
							RARB
							RARG
							RBBP6
							RBM26
							RCL1
							RFX5
							RRBP1
							SATB1
							SEC63
							SH3KBP1
							SHOX2
							SIN3A
							SLC12A5
							SLC26A10
							SLC2A4
							SLITRK5
							SMARCA5
							SOX10
							SOX15
							SRF
							SSBP3
							STAG2
							STC1
							TBR1
							TBX2
							TCF15
							TFAP2D
							TGFB1
							TGFB3
							THRA
							TIMP3
							TLE3
							TMEM30A
							TMEM39A
							TPT1
							TRERF1
							TRPS1
							TSC22D3
							TSEN54
							TXNDC12
							VEGFA
							VEZF1
							WNT11
							XPO1
							XPO7
							YWHAG
							ZBTB7A
							ZBTB9
							ZNF238
							ZNF362
							ZNF385A
							ZNF436
							ZNF513
							ZNF688

## Sheet: wnt
KEGG_WNT_SIGNALING_PATHWAY	BIOCARTA_WNT_PATHWAY	WNT_SIGNALING	ST_WNT_BETA_CATENIN_PATHWAY	PID_WNT_NONCANONICAL_PATHWAY	PID_WNT_CANONICAL_PATHWAY	REACTOME_SIGNALING_BY_WNT	WILLERT_WNT_SIGNALING	HALLMARK_WNT_BETA_CATENIN_SIGNALING
http://www.broadinstitute.org/gsea/msigdb/cards/KEGG_WNT_SIGNALING_PATHWAY	http://www.broadinstitute.org/gsea/msigdb/cards/BIOCARTA_WNT_PATHWAY	http://www.broadinstitute.org/gsea/msigdb/cards/WNT_SIGNALING	http://www.broadinstitute.org/gsea/msigdb/cards/ST_WNT_BETA_CATENIN_PATHWAY	http://www.broadinstitute.org/gsea/msigdb/cards/PID_WNT_NONCANONICAL_PATHWAY	http://www.broadinstitute.org/gsea/msigdb/cards/PID_WNT_CANONICAL_PATHWAY	http://www.broadinstitute.org/gsea/msigdb/cards/REACTOME_SIGNALING_BY_WNT	http://www.broadinstitute.org/gsea/msigdb/cards/WILLERT_WNT_SIGNALING	http://www.broadinstitute.org/gsea/msigdb/cards/HALLMARK_WNT_BETA_CATENIN_SIGNALING
APC	APC	ACTB	AKT1	ARRB2	APC	APC	CCND1	ADAM17
APC2	AXIN1	AES	AKT2	CAMK2A	AXIN1	AXIN1	CITED2	AXIN1
AXIN1	BTRC	APC	AKT3	CDC42	CAV1	BTRC	CSTF1	AXIN2
AXIN2	CCND1	AXIN1	ANKRD6	CHD7	CSNK1G1	CSNK1A1	EDNRB	CCND2
BTRC	CREBBP	B2M	APC	CSNK1A1	CTNNB1	CTNNB1	EIF3J	CSNK1E
CACYBP	CSNK1A1	BCL9	AXIN1	CTHRC1	CUL3	CUL1	GJA1	CTNNB1
CAMK2A	CSNK1D	BTRC	AXIN2	DAAM1	DVL1	FAM123B	GSTM3	CUL1
CAMK2B	CSNK2A1	CCND1	CBY1	DVL1	DVL2	FRAT1	GYPC	DKK1
CAMK2D	CTBP1	CCND2	CER1	DVL2	DVL3	FRAT2	ID2	DKK4
CAMK2G	CTNNB1	CCND3	CSNK1A1	DVL3	FZD5	LOC652826	ID2B	DLL1
CCND1	DVL1	CSNK1A1	CTNNB1	FLNA	GSK3A	PPP2CA	ING1	DVL2
CCND2	FRAT1	CSNK1D	CXXC4	FZD2	GSK3B	PPP2CB	MSX2	FRAT1
CCND3	FZD1	CSNK1G1	DACT1	FZD5	KLHL12	PPP2R1A	NCOA3	FZD1
CER1	GSK3B	CSNK2A1	DKK1	FZD6	LRP6	PPP2R1B	NSMAF	FZD8
CHD8	HDAC1	CTBP1	DKK2	FZD7	NKD2	PPP2R5A	RPL27A	GNAI1
CHP	LEF1	CTBP2	DKK3	MAP3K7	PI4K2A	PPP2R5B	RPL27AP6	HDAC11
CHP2	MAP3K7	CTNNB1	DKK4	MAPK10	PIP5K1B	PPP2R5C	SLC2A1	HDAC2
CREBBP	MYC	CTNNBIP1	DVL1	MAPK8	PPP2R5A	PPP2R5D	SNRPA1	HDAC5
CSNK1A1	NLK	CXXC4	FRAT1	MAPK9	RANBP3	PPP2R5E	SRP19	HEY1
CSNK1A1L	PPARD	DAAM1	FSTL1	NFATC2	WNT3A	PSMA1	TLE1	HEY2
CSNK1E	PPP2CA	DIXDC1	GSK3A	NLK		PSMA2	TNFRSF11B	JAG1
CSNK2A1	SMAD4	DKK1	GSK3B	PPARG		PSMA3	UBE2D2	JAG2
CSNK2A2	TAB1	DVL1	LRP1	PRKCZ		PSMA4	VCAN	KAT2A
CSNK2B	TLE1	DVL2	MVP	RAC1		PSMA5	ZRSR1	LEF1
CTBP1	WIF1	EP300	NKD1	RHOA		PSMA6		MAML1
CTBP2	WNT1	FBXW11	NKD2	ROCK1		PSMA7		MYC
CTNNB1		FBXW2	PIN1	ROR2		PSMA8		NCOR2
CTNNBIP1		FBXW4	PSEN1	SETDB1		PSMB1		NCSTN
CUL1		FGF4	PTPRA	TAB1		PSMB10		NKD1
CXXC4		FOSL1	RPSA	TAB2		PSMB2		NOTCH1
DAAM1		FOXN1	SENP2	WNT5A		PSMB3		NOTCH4
DAAM2		FRAT1	SFRP1	YES1		PSMB4		NUMB
DKK1		FRZB	TSHB			PSMB5		PPARD
DKK2		FSHB	WIF1			PSMB6		PSEN2
DKK4		FZD1				PSMB7		PTCH1
DVL1		FZD2				PSMB8		RBPJ
DVL2		FZD3				PSMB9		SKP2
DVL3		FZD4				PSMC1		TCF7
EP300		FZD5				PSMC2		TP53
FBXW11		FZD6				PSMC3		WNT1
FOSL1		FZD7				PSMC4		WNT5B
FRAT1		FZD8				PSMC5		WNT6
FRAT2		GAPDH				PSMC6
FZD1		GSK3A				PSMD1
FZD10		GSK3B				PSMD10
FZD2		HPRT1				PSMD11
FZD3		JUN				PSMD12
FZD4		KREMEN1				PSMD13
FZD5		LEF1				PSMD14
FZD6		LRP5				PSMD2
FZD7		LRP6				PSMD3
FZD8		MYC				PSMD4
FZD9		NKD1				PSMD5
GSK3B		NLK				PSMD6
JUN		PITX2				PSMD7
LEF1		PORCN				PSMD8
LOC728622		PPP2CA				PSMD9
LRP5		PPP2R1A				PSME1
LRP6		PYGO1				PSME2
MAP3K7		RHOU				PSME4
MAPK10		RPL13A				PSMF1
MAPK8		SENP2				RPS27A
MAPK9		SFRP1				RPS27AP11
MMP7		SFRP4				SKP1
MYC		SLC9A3R1				UBA52
NFAT5		SOX17
NFATC1		T
NFATC2		TCF7
NFATC3		TCF7L1
NFATC4		TLE1
NKD1		TLE2
NKD2		WIF1
NLK		WISP1
PLCB1		WNT1
PLCB2		WNT10A
PLCB3		WNT11
PLCB4		WNT16
PORCN		WNT2
PPARD		WNT2B
PPP2CA		WNT3
PPP2CB		WNT3A
PPP2R1A		WNT4
PPP2R1B		WNT5A
PPP2R5A		WNT5B
PPP2R5B		WNT6
PPP2R5C		WNT7A
PPP2R5D		WNT7B
PPP2R5E		WNT8A
PPP3CA		WNT9A
PPP3CB
PPP3CC
PPP3R1
PPP3R2
PRICKLE1
PRICKLE2
PRKACA
PRKACB
PRKACG
PRKCA
PRKCB
PRKCG
PRKX
PSEN1
RAC1
RAC2
RAC3
RBX1
RHOA
ROCK1
ROCK2
RUVBL1
SENP2
SFRP1
SFRP2
SFRP4
SFRP5
SIAH1
SKP1
SMAD2
SMAD3
SMAD4
SOX17
TBL1X
TBL1XR1
TBL1Y
TCF7
TCF7L1
TCF7L2
TP53
VANGL1
VANGL2
WIF1
WNT1
WNT10A
WNT10B
WNT11
WNT16
WNT2
WNT2B
WNT3
WNT3A
WNT4
WNT5A
WNT5B
WNT6
WNT7A
WNT7B
WNT8A
WNT8B
WNT9A
WNT9B

## Sheet: VD related genes
Â© 2000-2016 QIAGEN. All rights reserved.
Symbol	Synonym(s)	Entrez Gene Name	Location	Family	Drugs	Entrez Gene ID for Human	Entrez Gene ID for Mouse	Entrez Gene ID for Rat
1,4,5-IP3	1,4,5-InsP3, 108340-81-4, 85166-31-0, 88269-39-0, C6H15O15P3, D-myo-inositol (1,4,5)-trisphosphate, D-myo-inositol 1,4,5-trisphosphate, D-myo-Inositol, 1,4,5-tris(dihydrogen phosphate), inositol 1,4,5-triphosphate, inositol 1,4,5-trisphosphate, Ins(1,4,5)P3, InsP3, IP3, myo-inositol 1,4,5-trisphosphate, phosphatidylinositol 1,4,5-triphosphate, [(1R,2S,3R,4R,5S,6R)-2,3,5-trihydroxy-4,6-diphosphono…		Other	chemical - endogenous mammalian
A23187	4-Benzoxazolecarboxylic acid, 5-(methylamino)-2-((3,9,11-trimethyl-8-(1-methyl-2-oxo-2-(1H-pyrrol-2-yl)ethyl)-1,7-dioxaspiro(5.5)undec-2-yl)methyl)-, (6S-(6alpha(2S*,3S*),8beta(R*),9beta,11alpha))-, 5-(methylamino)-2-[[(2S,3R,5R,8S,9S)-3,5,9-trimethyl-2-[1-oxo-1-(1H-pyrrol-2-yl)propan-2-yl]-1,7-dioxaspiro[5.5]undecan-8-yl]methyl]-1,3-benzoxazole-4-carboxylic acid, 52665-69-7, C29H37N3O6, calcimyc…		Other	chemical reagent
AAAS	AAA, AAASb, achalasia, adrenocortical insufficiency, alacrimia, ADRACALA, ADRACALIN, ALADIN, aladin WD repeat nucleoporin, D030041N15RIK, GL003	aladin WD repeat nucleoporin	Nucleus	other		8086	223921	300259
ABCB1	ABC20, Abcb1a, Abcb4, ATP binding cassette subfamily B member 1, ATP-binding cassette, sub-family B (MDR/TAP), member 1A, CD243, CLCS, Evi32, GP170, MDR1, Mdr1a, Mdr3, P-GLYCOPROTEIN, P-GP, Pgy-3, PGY1	ATP binding cassette subfamily B member 1	Plasma Membrane	transporter	dofequidar, tariquidar, OC 144-093, valspodar	5243	18671	170913
ABCC3	1700019L09Rik, ABC31, ATP binding cassette subfamily C member 3, ATP-binding cassette C3, ATP-binding cassette, sub-family C (CFTR/MRP), member 3, cMOAT2, EST90757, MLP2, MOAT-D, MRP3, Multidrug Resistant Protein 3	ATP binding cassette subfamily C member 3	Plasma Membrane	transporter		8714	76408	140668
ABL1	ABL, ABL proto-oncogene 1, non-receptor tyrosine kinase, AI325092, c-ABL, c-abl oncogene 1, non-receptor tyrosine kinase, CABL1, E430008G22Rik, JTK7, LOC100909750, p145Abl, p150, tyrosine-protein kinase ABL1-like, v-abl	ABL proto-oncogene 1, non-receptor tyrosine kinase	Nucleus	kinase	nilotinib, saracatinib, regorafenib, ponatinib, cyclophosphamide/daunorubicin/imatinib/prednisone/vincristine, imatinib/nilotinib/pegintron, bosutinib, imatinib, temozolomide	25	11350	100909750|311860
ABLIM1	2210411C18RIK, 2610209L21Rik, 4833406P10Rik, 9330196J19RIK, ABLIM, actin-binding LIM protein 1, AV079770, AW060987, AW215784, LIMAB1, LIMATIN, mKIAA0059, RGD1565768	actin binding LIM protein 1	Cytoplasm	other		3983	226251	307989
ACKR4	A630091E18Rik, atypical chemokine receptor 4, CC-CKR-11, CCBP2, CCR-11, CCR10, CCRL1, CCX-CKR, CCX-CKR1, CKR-11, Cmkbrl1, LOC684092, PPR1, VSHK1	atypical chemokine receptor 4	Plasma Membrane	G-protein coupled receptor		51554	252837	685243
Acp5	acid phosphatase 5, tartrate resistant, LOC100911394, tartrate-resistant acid phosphatase type 5-like, TRACP, Tracp 5b, TRAP, Trap5a (encoding native monomer), Trap5b	acid phosphatase 5, tartrate resistant	Cytoplasm	phosphatase			11433	100911394
ADAM19	a disintegrin and metallopeptidase domain 19 (meltrin beta), a disintegrin and metallopeptidase domain 19 (meltrin Î²), ADAM metallopeptidase domain 19, AL024287, FKSG34, MADDAM, meltrin beta, meltrin Î², MLTNB, MTLNB, Sox30	ADAM metallopeptidase domain 19	Plasma Membrane	peptidase		8728	11492	303068
ADCY	3',5'-cyclic AMP synthetase, 4.6.1.1, AC, Adenyl Cyclase, Adenylate Cyclase, Adenylyl cyclase, ATP diphosphate-lyase (cyclizing), mAC, sAC		Cytoplasm	group
ADCY9	AC9, ACIX, ACtp10, adenylate cyclase 9, AW125421, D16Wsu65e, LOC100362008, mKIAA0520	adenylate cyclase 9	Plasma Membrane	enzyme		115	11515	302950
adenine	1H-purin-6-amine, 73-24-5, 7H-purin-6-amine, C5H5N5		Other	chemical - endogenous mammalian
ADIPOQ	ACDC, ACRP30, Ad, adipo, Adipocyte complement related protein of 30 kda, ADIPOD, ADIPONECTIN, adiponectin, C1Q and collagen domain containing, ADIPQTL1, Adn, ADPN, APM-1, APN, GBP28	adiponectin, C1Q and collagen domain containing	Extracellular Space	other		9370	11450	246253
AGR2	AG2, Agr2h, anterior gradient 2, anterior gradient 2, protein disulphide isomerase family member, GOB-4, HAG-2, HEL-S-116, HPC8, mAG-2, PDIA17, XAG-2	anterior gradient 2, protein disulphide isomerase family member	Extracellular Space	other		10551	23795	298961
Akt	AKT1/2/3, B/Akt, Pkb, RAC-PK		Cytoplasm	group	afuresertib, ipatasertib, ONC-201, AT13148, SR-13668, MSC2363318A
AKT1	AKT, CWS6, PKB, PKB-ALPHA, PKB-Î±, PKB/Akt, PRKBA, Protein kinase B, RAC, RAC-ALPHA, RAC-Î±, Thymoma viral proto-oncogene 1, v-akt murine thymoma viral oncogene homolog 1	v-akt murine thymoma viral oncogene homolog 1	Cytoplasm	kinase	MK2206, GSK2141795, ipatasertib, LY2780301, ARQ 092, AZD5363, BAY1125976, MPT0E028, archexin, enzastaurin, perifosine	207	11651	24185
ALB	Alb-1, Albumin, Albumin 1, albumin isomer 1, albumin isomer 2, albumin isomer 3, Albza, ANALBA, FDAH, PRO0883, PRO0903, PRO1341, SERUM ALBUMIN, serum albumin chain A, Serum albumin precursor	albumin	Extracellular Space	transporter	aldoxorubicin	213	11657	24186
ALDH	ALDEHYDE DEHYDROGENASE		Nucleus	group
ALDH1A2	aldehyde dehydrogenase 1 family member A2, aldehyde dehydrogenase 1 family, member A2, aldehyde dehydrogenase family 1, subfamily A2, Aldh1a7, AV116159, RALDH(II), Raldh1, RALDH2, RALDH2-T, RETINALDEHYDE DEHYDROGENASE 2	aldehyde dehydrogenase 1 family member A2	Cytoplasm	enzyme		8854	19378	116676
ALOX5	5-LIPOXYGENASE, 5-LO, 5-LOX, 5LPG, 5LX, AI850497, Arachidonate-5-lipoxygenase, F730011J02, LOG5, LOX5A	arachidonate 5-lipoxygenase	Cytoplasm	enzyme	TA 270, benoxaprofen, diclofenac/omeprazole, diclofenac/misoprostol, diclofenac, diethylcarbamazine, meclofenamic acid, zileuton, sulfasalazine, balsalazide, mesalamine, masoprocol	240	11689	25290
Alp	3.1.3.1, alkaline phenyl phosphatase, Alkaline Phosphatase, alkaline phosphohydrolase, alkaline phosphomonoesterase, Ap, glycerophosphatase, orthophosphoric-monoester phosphohydrolase (alkaline optimum), phosphomonoesterase		Other	group
Alpha catenin	CTNN alpha, CTNN Î±, Î± catenin		Cytoplasm	group
ALPI	2010001C14RIK, Adult Intestinal Alkaline Phosphatase, Akp3, Akp6, alkaline phosphatase 3, intestine, not Mn requiring, alkaline phosphatase, intestinal, Alp1, Alpi2, dIAP, Fetal Intestinal Alkaline Phosphatase, Fetal Intestinal-Type Alkaline Phosphatase, foetal Intestinal Alkaline Phosphatase, foetal Intestinal-Type Alkaline Phosphatase, gIAP, IAP, IAP-2, IAP-II, Intestinal Form of Alkaline Phosp…	alkaline phosphatase, intestinal	Plasma Membrane	phosphatase		248	11648	64621
ALPL	AKP2, ALKALINE PHOSPHATASE BONE isoform, alkaline phosphatase, liver/bone/kidney, Alp, Alp2, AP-TNAP, BAP, Biliary ALP Isoenzyme (ALP1), HOPS, NAP, PHOA, Placental alkaline phospatase, plap, TNAP, TNSALP	alkaline phosphatase, liver/bone/kidney	Plasma Membrane	phosphatase		249	11647	25586
ANGPT2	AGPT2, ANG II, ANG2, angiopoietin 2, Angiotensin 2, Angrp	angiopoietin 2	Extracellular Space	growth factor	trebananib	285	11601	89805
ANKRD2	ankyrin repeat domain 2 (stretch responsive muscle), ARPP, mArpp	ankyrin repeat domain 2 (stretch responsive muscle)	Nucleus	transcription regulator		26287	56642	309374
ANLN	1110037A17Rik, 2900037I21RIK, ANILLIN, anillin actin binding protein, anillin, actin binding protein, C78101, FSGS8, RGD1561367, RGD1566097, scra, Scraps	anillin actin binding protein	Cytoplasm	other		54443	68743	363031
ANXA2	annexin A2, annexin II, ANX2, ANX2L4, AW215814, CAL1H, HEL-S-270, LIP2, lipocortin 2, LPC2, LPC2D, P36, PAP-IV	annexin A2	Plasma Membrane	other		302	12306	56611
Ap1	activator protein-1, c-Jun		Nucleus	complex
APITD1/APITD1-CORT	2610040C18Rik, 2810407L01Rik, APITD1, APITD1-CORT, APITD1-CORT readthrough, apoptosis-inducing, TAF9-like domain 1, CENP-S, FAAP16, MHF1	apoptosis-inducing, TAF9-like domain 1	Nucleus	other		100526739|378708	69928	100534597
APOA1	Alp-1, APO A, apo(a), Apo1a, APOA-I, apolipoprotein A-I, APOLIPOPROTEIN A-I G1, APOLIPOPROTEIN A1, Brp-14, LP(A-I), Ltw-1, Lvtw-1, Sep-1, Sep-2	apolipoprotein A-I	Extracellular Space	transporter		335	11806	25081
APP	AAA, Abetapp, ABPP, AD1, Adap, Ag, amyloid beta (A4) precursor protein, amyloid beta precursor protein, Amyloid precursor, amyloid precursor protein, amyloid Î² (A4) precursor, amyloid Î² (A4) precursor protein, amyloid Î² A4 precursor, amyloid Î² precursor, amyloid Î² precursor protein, amyloid Î²-protein precursor, amyloid-beta-protein, amyloid-Î²-protein, Amyloidogenic glycoprotein, APP isofor…	amyloid beta precursor protein	Plasma Membrane	other	bapineuzumab, florbetapir F18, florbetaben F	351	11820	54226
AR	AIS, Andr, androgen receptor, AR8, AW320017, DHTR, HUMARA, HYSP1, KD, NR3C4, SBMA, SMAX1, Testosterone receptor, TFM	androgen receptor	Nucleus	ligand-dependent nuclear receptor	estradiol valerate/testosterone enanthate, estradiol cypionate/testosterone cypionate, BMS-641988, cyproterone acetate/ethinyl estradiol, enzalutamide, galeterone, 1-testosterone, flutamide/goserelin, nandrolone phenpropionate, ODM-201, drospirenone/ethinyl estradiol, nilutamide, bicalutamide, flutamide, nandrolone decanoate, testosterone cypionate, cyproterone acetate, drospirenone, medroxyproge…	367	11835	24208
AREG	amphiregulin, AR, AREGB, CRDGF, Mcub, schwannoma-derived growth factor, SDGF	amphiregulin	Extracellular Space	growth factor		374	11839	29183
ARHGEF3	1200004I24Rik, 9830169H03RIK, C76747, GEF3, RHO GEF, Rho guanine nucleotide exchange factor (GEF) 3, Rho guanine nucleotide exchange factor 3, STA3, XPLN	Rho guanine nucleotide exchange factor 3	Cytoplasm	other		50650	71704	290541
astemizole	1-((4-fluorophenyl)methyl)-N-(1-(2-(4-methoxyphenyl)ethyl)-4-piperidinyl)- 1H-benzimidazol-2-amine, 1-(p-fluorobenzyl)-2-((1-(2-(p-methoxyphenyl)ethyl)piperid-4-yl)amino)benzimidazole, 1-(p-fluorobenzyl)-2-((1-(p-methoxyphenethyl)-4-piperidyl)amino)benzimidazole, 1-[(4-fluorophenyl)methyl]-N-[1-[2-(4-methoxyphenyl)ethyl]piperidin-4-yl]benzimidazol-2-amine, 1H-benzimidazol-2-amine, 1-((4-fluorophe…		Other	chemical drug
ATG5	2010107M05Rik, 3110067M24Rik, APG5, APG5-LIKE, APG5L, APOPTOSIS SPECIFIC, ASP, Atg5l, autophagy related 5, AW319544, C88337, hAPG5, PADDY, POT1	autophagy related 5	Cytoplasm	other		9474	11793
ATM	AI256621, AT1, ATA, ataxia telangiectasia mutated, ATC, ATD, ATDC, ATE, ATM serine/threonine kinase, C030026E19RIK, TEL1, TELO1	ATM serine/threonine kinase	Nucleus	kinase		472	11920	300711
ATP2B1	2810442I22RIK, ATPase, Ca++ transporting, plasma membrane 1, Brain Calcium-Transporting Plasma Membrane Type ATPase Class 1 Isoform, CALCIUM PUMPING ATPASE, E130111D10RIK, PMCA1, Pmca1a, Pmca1ab, Pmca1b, Pmca1c, PMCA1kb, Similar to plasma membrane calcium pump 1b	ATPase, Ca++ transporting, plasma membrane 1	Plasma Membrane	transporter		490	67972	29598
BAG1	BCL2-associated athanogene 1, HAP, RAP46	BCL2 associated athanogene 1	Cytoplasm	other		573	12017	297994
BAK1	BAK, BAK-LIKE, BCL2-antagonist/killer 1, BCL2L7, CDN1, N-BAK1	BCL2-antagonist/killer 1	Cytoplasm	other		578	12018	116502
BAX	BAX Îµ, Bcl2-associated X, BCL2-associated X protein, BCL2L4	BCL2-associated X protein	Cytoplasm	transporter		581	12028	24887
BCL2	AW986256, B cell leukaemia/lymphoma 2, B cell leukemia/lymphoma 2, B-cell CLL/lymphoma 2, Bcl2 alpha, Bcl2 Î±, C430015F12Rik, D630044D05RIK, D830018M01RIK, LOC100046608, ORF16, PPP1R50	B-cell CLL/lymphoma 2	Cytoplasm	transporter	oblimersen, rasagiline, (-)-gossypol, navitoclax, gemcitabine/paclitaxel, bortezomib/paclitaxel, ABT-199, paclitaxel/trastuzumab, paclitaxel/pertuzumab/trastuzumab, lapatinib/paclitaxel, doxorubicin/paclitaxel, epirubicin/paclitaxel, paclitaxel/ramucirumab, paclitaxel/topotecan, paclitaxel	596	12043	24224
BCL2L1	bBclxl, Bcl-X beta, Bcl-X Î², Bcl-x(L), BCL-XL/S, BCL2-like 1, BCL2L, BCLX, Bclx gamma, Bclx Î³, Bclx-xL, PPP1R52	BCL2 like 1	Cytoplasm	other		598	12048	24888
BCL3	AI528691, B CELL CLL/LYMPHOMA 3, B-cell leukaemia/lymphoma 3, B-cell leukemia/lymphoma 3, BCL4, D19S37, LOC686871	B-cell CLL/lymphoma 3	Nucleus	transcription regulator		602	12051	680611
BECN1	4921513J16Rik, 5430417M23Rik, ATG6, Beclin 1, beclin 1, autophagy related, VPS30	beclin 1, autophagy related	Cytoplasm	other		8678	56208	114558
beta-estradiol	(17)estradiol, (8R,9S,13S,14S,17S)-13-methyl-6,7,8,9,11,12,14,15,16,17-decahydrocyclopenta[a]phenanthrene-3,17-diol, 1,3,5(10)-estratriene-3,17beta-diol, 17 Î²-estradiol, 17-beta-E2, 17-beta-estradiol, 17-beta-oestradiol, 17-betaE, 17-Î²-E2, 17-Î²-estradiol, 17-Î²-oestradiol, 17B-estradiol, 50-28-2, Aerodiol, Agofollin, Alora, Altrad, Amnestrogen, Aquadiol, Bardiol, C18H24O2, Climaderm, Climara, …		Other	chemical - endogenous mammalian
BGLAP	AI461847, Bglap-rs1, Bglap1, Bglap2, Bglap3, BGP, BGP2, Bgpr, Bgpra, bone gamma carboxyglutamate protein, bone gamma-carboxyglutamate (gla) protein, bone gamma-carboxyglutamate protein 2, bone gamma-carboxyglutamate protein 3, Bone Gla-protein, bone Î³ carboxyglutamate protein, bone Î³-carboxyglutamate (gla) protein, bone Î³-carboxyglutamate protein 2, bone Î³-carboxyglutamate protein 3, mOC-A, m…	bone gamma-carboxyglutamate (gla) protein	Extracellular Space	other	gallium nitrate	632	12097|12096|12095	25295
BIRC2	API1, Api2, AW146227, baculoviral IAP repeat-containing 2, Birc3, C330006D17Rik, cIAP, CIAP1, cIAP2, HIAP1, HIAP2, IAP1, IAP2, mcIAP1, MIAP1, MIAP2, MIHB, MIHC, rIAP1, RNF48	baculoviral IAP repeat containing 2	Cytoplasm	enzyme	birinapant	329	11797	60371
BIRC5	AAC-11, AP14, API4, baculoviral IAP repeat-containing 5, EPR-1, Survivin, SURVIVIN 2B, Survivin delta ex3, TIAP	baculoviral IAP repeat containing 5	Cytoplasm	other		332	11799	64041
BMP7	bone morphogenetic protein 7, OP-1, osteogenic protein 1	bone morphogenetic protein 7	Extracellular Space	growth factor		655	12162	85272
BNIP2	5730523P12RIK, BCL2/adenovirus E1B 19kDa interacting protein 2, BCL2/adenovirus E1B interacting protein 2, BNIP2beta, NIP2, Nip21, Nip2l	BCL2/adenovirus E1B 19kDa interacting protein 2	Cytoplasm	other		663	12175	300811
BRCA1	BRCAI, BRCC1, breast cancer 1, breast cancer 1, early onset, BROVCA1, FANCS, PNCA4, PPP1R53, PSCP, RNF53	breast cancer 1	Nucleus	transcription regulator		672	12189	497672
BUB1B	AU045529, BUB1 mitotic checkpoint serine/threonine kinase B, Bub1A, BUB1B, mitotic checkpoint serine/threonine kinase, BUB1beta, BUBR1, hBUBR1, MAD3, MAD3L, MVA1, SSK1	BUB1 mitotic checkpoint serine/threonine kinase B	Nucleus	kinase		701	12236	171576
butyric acid	107-92-6, 156-54-7, 461-55-2, butanoic acid, butyrate, C4 SCFA, C4H8O2, n-butyrate, sodium butyrate		Other	chemical - endogenous mammalian
C3	ACYLATION STIMULATING, AHUS5, AI255234, ARMD9, ASP, Complement c3, complement component 3, CPAMD1, HEL-S-62p, HSE-MSF, Plp	complement component 3	Extracellular Space	peptidase	IgG	718	12266	24232
C6orf203	1700021F05Rik, chromosome 6 open reading frame 203, HSPC230, LOC683897, PRED31, RIKEN cDNA 1700021F05 gene, similar to Protein C6orf203	chromosome 6 open reading frame 203	Cytoplasm	other		51250	67851	683897
CA11	CAR-XI, Car11, carbonic anhydrase 11, carbonic anhydrase XI, CARPX1	carbonic anhydrase XI	Extracellular Space	enzyme		770	12348	308588
CA2	AI131712, CA-II, CAC, CAR2, Carbonic anhydrase 2, carbonic anhydrase II, HEL-76, HEL-S-282, Ltw-5, Lvtw-5	carbonic anhydrase II	Cytoplasm	enzyme	ethoxyzolamide, dichlorphenamide, phentermine/topiramate, brimonidine/brinzolamide, methazolamide, diazoxide, hydrochlorothiazide, acetazolamide, trichloromethiazide, dorzolamide, chlorothiazide, dorzolamide/timolol, brinzolamide, chlorothiazide/reserpine, quinethazone, chlorthalidone, benzthiazide, sulfacetamide, topiramate	760	12349	54231
Ca2+	14127-61-8, Ca+2, calcium, calcium cation, calcium citrate, calcium ion, calcium ions, calcium(2+), calcium, ion (Ca2+), Citracal, tricalcium dicitrate		Other	chemical - endogenous mammalian
CACNA1C	Alpha1c L-type VDCC, Cacba1c, CACBR, CACH2, CACN2, CACNL1A1, calcium channel, voltage-dependent, L type, alpha 1C subunit, calcium channel, voltage-dependent, L type, Î± 1C subunit, Cardiac vdcc alpha1, CaV1.2, Cav1.2 alpha1, CCHL1A1, class c l type calcium channel Î± 1 subunit, D930026N18Rik, dihydropyridine receptor alpha 1S, cardiac isoform, dihydropyridine receptor Î± 1S, cardiac isoform, L-t…	calcium channel, voltage-dependent, L type, alpha 1C subunit	Plasma Membrane	ion channel	cinnarizine, MEM-1003, amlodipine/olmesartan medoxomil, clevidipine butyrate, amlodipine/hydrochlorothiazide/valsartan, amlodipine/telmisartan, aliskiren/amlodipine, amlodipine/hydrochlorothiazide/olmesartan medoxomil, aliskiren/amlodipine/hydrochlorothiazide, nilvadipine, amlodipine/valsartan, amlodipine/perindopril, amlodipine/benazepril, diltiazem, verapamil, mibefradil, bepridil, enalapril/fe…	775	12288	24239
CACNA1D	8430418G19Rik, C79217, CACH3, CACN4, CACNL1A2, calcium channel, voltage-dependent, L type, alpha 1D subunit, calcium channel, voltage-dependent, L type, Î± 1D subunit, Cav1.3, Cav1.3 alpha1, Cchl1a, CCHL1A2, D-LTCC, L type VOLTAGE DEPENDENT CALCIUM CHANNEL alpha 1.3, L type VOLTAGE DEPENDENT CALCIUM CHANNEL Î± 1.3, L-type calcium channedl Î± 1d subunit, Ltcc cav1.3, PASNA, SANDD, VDCC alpha 1D, V…	calcium channel, voltage-dependent, L type, alpha 1D subunit	Plasma Membrane	ion channel	cinnarizine, MEM-1003, clevidipine butyrate, amlodipine/hydrochlorothiazide/valsartan, amlodipine/telmisartan, aliskiren/amlodipine, aliskiren/amlodipine/hydrochlorothiazide, amlodipine/valsartan, amlodipine/perindopril, amlodipine/benazepril, verapamil, mibefradil, bepridil, enalapril/felodipine, amlodipine/atorvastatin, nisoldipine, isradipine, felodipine, nimodipine, nitrendipine, amlodipine, …	776	12289	29716
CALB1	Brain-2, Cabp-d28k, CaBP28K, Cad28k, CALB, calbindin 1, CALBINDIN D, CALBINDIN-D28K, CB, D-28K	calbindin 1	Cytoplasm	other		793	12307	83839
Calbindin			Other	group
CALCA	CA, Cal1, CAL6, Calc, CALC1, calcitonin-related polypeptide alpha, calcitonin-related polypeptide Î±, CGRP, CGRP-1, CGRP-I, CT, Ctn, KC, RATCAL6, Î±-calcitonin gene-related peptide	calcitonin-related polypeptide alpha	Plasma Membrane	other		796
CALCB	CA, Cal1, CAL6, Calc, Calc1, CALC2, Calca, calcitonin, calcitonin-related polypeptide alpha, calcitonin-related polypeptide beta, calcitonin-related polypeptide Î±, calcitonin-related polypeptide Î², calcitonin/calcitonin-related polypeptide, alpha, calcitonin/calcitonin-related polypeptide, Î±, CGRP, Cgrp Î±, CGRP-1, CGRP-II, CGRP2, Ct, CT/CGRP, Ctn, RATCAL6, Î± Cgrp	calcitonin-related polypeptide beta	Extracellular Space	other		797	12310	24241
calcidiol 1-monooxygenase	1-hydroxylase-25-hydroxyvitamin D3, 1.14.13.13, 25-hydroxy D3-1alpha-hydroxylase, 25-hydroxycholecalciferol 1-hydroxylase, 25-hydroxycholecalciferol 1-monooxygenase, 25-hydroxycholecalciferol 1alpha-hydroxylase, 25-hydroxyvitamin D3 1alpha-hydroxylase, calcidiol,NADPH2:oxygen oxidoreductase (1-hydroxylating)		Other	group
calcifediol	(1S,3Z)-3-[(2E)-2-[(1R,3aS,7aR)-1-[(2R)-6-hydroxy-6-methylheptan-2-yl]-7a-methyl-2,3,3a,5,6,7-hexahydro-1H-inden-4-ylidene]ethylidene]-4-methylidenecyclohexan-1-ol, 19356-17-3, 25(OH)D3, 25-(OH) vitamin D3, 25-(OH)D, 25-hydroxy-vitamin D3, 25-hydroxycholecalciferol, 63283-36-3, 9,10-secocholesta-5,7,10(19)-triene-3,25-diol, (3beta,5Z,7E)-, 9,10-secocholesta-5,7,10(19)-triene-3beta,25-diol, C27H44…		Other	chemical - endogenous mammalian
calcitriol	(1R,3S,5Z)-5-[(2E)-2-[(1R,3aS,7aR)-1-[(2R)-6-hydroxy-6-methylheptan-2-yl]-7a-methyl-2,3,3a,5,6,7-hexahydro-1H-inden-4-ylidene]ethylidene]-4-methylidenecyclohexane-1,3-diol, 1, 25-DHCC, 1, 25-diOHC, 1,25(OH)2D3, 1,25-D3, 1,25-dihydroxyvitamin D3, 1-alpha, 25-dihydroxy vitamin D3, 1-Î±, 25-dihydroxy vitamin D3, 1a, 25-dihydroxycholecalciferol, 1alpha,25(OH)2-vitamin D3, 1alpha,25-dihydroxyvitamin D…		Other	chemical drug
CALCR	calcitonin receptor, Clr, CRT, CT-R	calcitonin receptor	Plasma Membrane	G-protein coupled receptor	pramlintide	799	12311	116506
Calmodulin	CALM, Cam		Cytoplasm	group
CAMP	Antibacterial protein Fall-39 precursor, CAP-18, CAP-18/LL-37, CATHELICIDIN, cathelicidin antimicrobial peptide, Cathelin-related antimicrobial peptide, Cnlp, CRAMP, FALL-39, hCAP-18, HSD26, MCLP	cathelicidin antimicrobial peptide	Cytoplasm	other		820	12796	316010
CASP10	ALPS2, caspase 10, FLICE2, MCH4	caspase 10	Cytoplasm	peptidase	caspase 10 inhibitor	843
CASP3	A830040C14Rik, AC-3, Caspase-3, CASPASE-3 p20, CC3, CPP-32, CPP32B, Ice-like cysteine protease, Lice, mldy, SCA-1, YAMA	caspase 3	Cytoplasm	peptidase	caspase 3 inhibitor, emricasan	836	12367	25402
CASP7	AI314680, Caspase-7, CMH-1, ICE-IAP3, ICE-LAP3, LICE2, Lice2 cysteine protease, mCASP-7, MCH3	caspase 7	Cytoplasm	peptidase		840	12369	64026
CASP8	ALPS2B, CAP4, Caspase-8, FLICE, MACH, MCH5, PROCASP8	caspase 8	Nucleus	peptidase		841	12370	64044
CASP9	AI115399, APAF-3, AW493809, Casp9 v1, Caspase-9, ICE-LAP6, MCH6, PPP1R56	caspase 9	Cytoplasm	peptidase	caspase-9 inhibitor	842	12371	58918
CASR	calcium-sensing receptor, CAR, EIG8, FHH, FIH, GPRC2A, HHC, HHC1, HYPOC1, NSHPT, PCAR1	calcium-sensing receptor	Plasma Membrane	G-protein coupled receptor	cinacalcet	846	12374	24247
CAT	2210418N07, ACATALASIA, Cas-1, Cat01, Catalase, Catalase1, Catl, CS1	catalase	Cytoplasm	enzyme	fomepizole	847	12359	24248
CCL18	AMAC-1, CC chemokine PARC, chemokine (C-C motif) ligand 18, CKb7, DC-CK1, MIP-4, PARC, Pulmonary and Activation-Regulated Chemokine, SCYA18	chemokine (C-C motif) ligand 18	Extracellular Space	cytokine		6362
Ccl2	AI323594, Ccl13, chemokine (C-C motif) ligand 2, HC11, Immediate Early Serum Responsive JE, JE, MCAF, MCP-1, PDGF-inducible, Scya2, Sigje, SMC-CF	chemokine (C-C motif) ligand 2	Extracellular Space	cytokine			20296	24770
CCL20	chemokine (C-C motif) ligand 20, CHEMOKINE EXUDUS 1, CKb4, Exodus, exodus-1, LARC, MIP-3-alpha, MIP-3-Î±, MIP-3A, MIP-3[a], Mip3, SCYA20, ST38	chemokine (C-C motif) ligand 20	Extracellular Space	cytokine		6364	20297	29538
CCNA1	CT146, CYCLIN A, cyclin A1	cyclin A1	Nucleus	other		8900	12427	295052
CCNA2	AA408589, CCN1, CCNA, Cyca, CycA2, Cyclin a2, p60	cyclin A2	Nucleus	other		890	12428	114494
CCNB1	CCNB, CCNB1-RS1, Ccnb1-rs13, Cycb-4, Cycb-5, CycB1, Cycb1-rs1, CYCLIN B, CYCLIN B1, Cyclin b4, EG434175, Gm5593, predicted gene 5593	cyclin B1	Cytoplasm	kinase		891	268697|434175	25203
CCNC	AI451004, AU020987, CG1C, CycC, cyclin C, SARCOLUMENIN, Srb11, SRCA	cyclin C	Nucleus	other		892	51813	114839
CCND1	AI327039, B-CELL CLL/LYMPHOMA 1, BCL1, cD1, CycD1, CYCLIN D1, Cyl-1, D11S287E, G1/S-Specific Cyclin D1, PRAD1, U21B31	cyclin D1	Nucleus	transcription regulator	arsenic trioxide/tretinoin, arsenic trioxide/daunorubicin/tretinoin, arsenic trioxide/gemtuzumab ozogamicin/tretinoin, arsenic trioxide/idarubicin/tretinoin, arsenic trioxide	595	12443	58919
CCND3	9230106B05RIK, AA682053, AL024085, AW146355, C78795, CYCD3, Cyclin D3, Riken 9230106B05	cyclin D3	Nucleus	other		896	12445	25193
CCNE1	AW538188, CCNE, CycE1, CYCLE, cyclin E, cyclin E1, pCCNE1	cyclin E1	Nucleus	transcription regulator		898	12447	25729
CCR8	C-C, C-C CKR-8, CDw198, chemokine (C-C motif) receptor 8, CHEMOKINE CC8 receptor, CKR-8, CKRL1, CMKBR8, CMKBRL2, CY6, GPRCY6, mCCR8, TER1	chemokine (C-C motif) receptor 8	Plasma Membrane	G-protein coupled receptor		1237	12776	301066
CD14	CD14 ANTIGEN, CD14 molecule, lipopolysaccharide (LPS) receptor	CD14 molecule	Plasma Membrane	transmembrane receptor		929	12475	60350
CD40	AI326936, Bp50, CD40 antigen, CD40 molecule, CD40 molecule, TNF receptor superfamily member 5, CD40 receptor, CD40L, CD40L receptor, CDW40, GP39, HIGM1, IGM, IMD3, p50, T-BAM, Tnf receptor member 5, TNFRSF5, TRAP	CD40 molecule	Plasma Membrane	transmembrane receptor	dacetuzumab	958	21939	171369
CDC20	2310042N09Rik, bA276H19.3, C87100, CDC20A, cell division cycle 20, p55CDC	cell division cycle 20	Nucleus	other		991	107995	64515
CDC45	Cdc45i, CDC45L, CDC45L2, cell division cycle 45, LOC287961, PORC-PI-1	cell division cycle 45	Nucleus	other		8318	12544	287961
CDC6	CDC18L, Cdc6-related, cell division cycle 6, HsCDC18, HsCDC6	cell division cycle 6	Nucleus	other		990	23834	360621
CDCA5	2610036L13RIK, AL024086, AW536684, C85404, cell division cycle associated 5, LOC100910252, LOC686151, MGC16386, RGD1560863, similar to cell division cycle associated 5, SORORIN, sororin-like	cell division cycle associated 5	Cytoplasm	other		113130	67849	684771|686151|100910252
CDCA8	4831429J16Rik, AU044747, BOR, BOREALIN, cell division cycle associated 8, D4ERTD421E, DasraB, MESRGP	cell division cycle associated 8	Nucleus	other		55143	52276	500545
CDH1	AA960649, ARC-1, cadherin 1, Cadherin E, CD324, CDHE, CSEIL, E-cadherin, ECAD, L-CAM, Um, UVO, uvomorulin	cadherin 1	Plasma Membrane	other		999	12550	83502
CDH3	AI385538, cadherin 3, Cadp, CDHP, HJMD, P-cadherin, PCAD	cadherin 3	Plasma Membrane	other		1001	12560	116777
CDK1	CDC2, CDC2 kinase, CDC28A, Cdc2a, cyclin-dependent kinase 1, GROWTH-ASSOCIATED HISTONE H1 KINASE, p34, P34CDC2	cyclin-dependent kinase 1	Nucleus	kinase	dinaciclib, milciclib, SB-1317, roniciclib, alvocidib	983	12534	54237
CDK2	A630093N05Rik, CDC2-RELATED KINASE, CDKN2, Cyclin A associated kinase, CYCLIN E ASSOCIATED KINASE, cyclin-dependent kinase 2, p33(CDK2)	cyclin-dependent kinase 2	Nucleus	kinase	roscovitine, BMS-387032, CaM kinase II inhibitor, dinaciclib, milciclib, SB-1317, roniciclib, alvocidib	1017	12566	362817
CDK4	CMM3, Crk3, cyclin-dependent kinase 4, LOC100362034, PSK-J3	cyclin-dependent kinase 4	Nucleus	kinase	palbociclib, cyclin dependent kinase 4 inhibitor, milciclib, ribociclib, abemaciclib, letrozole/palbociclib, roniciclib, FLX925, fulvestrant/palbociclib, alvocidib	1019	12567	94201
CDK5R1	CDK5P35, CDK5R, CDK5R1 p35, CDK5R1/ p35, cyclin-dependent kinase 5, regulatory subunit 1 (p35), D11Bwg0379e, D930042A2, NCK5A, p23, p25, P35, p35nck5a	cyclin-dependent kinase 5, regulatory subunit 1 (p35)	Nucleus	kinase		8851	12569	116671
CDKN1A	CAP20, CDKI, CDKN1, CDKNA1, CIP1, cyclin-dependent kinase inhibitor 1A, cyclin-dependent kinase inhibitor 1A (P21), cyclin-dependent kinase inhibitor 1A (p21, Cip1), MDA-6, P21, p21CIP1, p21WAF, p21waf1, Pzl Cyclin-Dependent Kinase Inhibitor, SDI1, UV96, WAF1	cyclin-dependent kinase inhibitor 1A (p21, Cip1)	Nucleus	kinase		1026	12575	114851
CDKN1B	AA408329, AI843786, Cdki1b, CDKN4, cyclin-dependent kinase inhibitor 1B, cyclin-dependent kinase inhibitor 1B (p27, Kip1), CYCLIN-DEPENDENT KINASE INHIBITOR P27, KIP1, MEN1B, MEN4, p27, P27kip, P27KIP1, P28-ICK	cyclin-dependent kinase inhibitor 1B (p27, Kip1)	Nucleus	kinase		1027	12576	83571
CDT1	2610318F11Rik, AW545653, C76791, chromatin licensing and DNA replication factor 1, DUP, RIS2	chromatin licensing and DNA replication factor 1	Nucleus	other		81620	67177	292071
CEBPA	C/EBP alpha P30, C/EBP alpha P42, C/EBP Î± P30, C/EBP Î± P42, C/EBP-alpha, C/EBP-Î±, C/ERB, CBF-A, ccaat enhancer binding protein Î±, CCAAT/enhancer binding protein (C/EBP), alpha, CCAAT/enhancer binding protein (C/EBP), Î±, CCAAT/enhancer binding protein alpha, CCAAT/enhancer binding protein Î±, CEBP, Cebp Alpha, CEBPÎ±, DBPCEP, p42, Zinc Finger Homeobox 1b	CCAAT/enhancer binding protein alpha	Nucleus	transcription regulator		1050	12606	24252
CEBPB	Agp/eb, ANF-1, ANF-2, C/Ebp Beta-Lip, C/Ebp Î²-Lip, C/EBP-beta, C/EBP-Î², CCAAT enhancer-binding protein Î², CCAAT/enhancer binding protein (C/EBP), beta, CCAAT/enhancer binding protein (C/EBP), Î², CCAAT/enhancer binding protein beta, CCAAT/enhancer binding protein Î², CEBP-Î², CRP2, IL-6DBP, NF-IL6, NF-M, TCF5	CCAAT/enhancer binding protein beta	Nucleus	transcription regulator		1051	12608	24253
CEBPD	C/EBP-delta, C/EBPd, C/EBPÎ´, CCAAT/enhancer binding protein (C/EBP), delta, CCAAT/enhancer binding protein delta, CELF, CRP3, NF-IL6-beta, NF-IL6-Î²	CCAAT/enhancer binding protein delta	Nucleus	transcription regulator		1052	12609	25695
CELSR3	ADGRC3, cadherin EGF LAG seven-pass G-type receptor 3, cadherin, EGF LAG seven-pass G-type receptor 3, CDHF11, EGFL1, flamingo, FMI1, HFMI1, MEGF2, mKIAA0812, RESDA1	cadherin EGF LAG seven-pass G-type receptor 3	Plasma Membrane	G-protein coupled receptor		1951	107934	83466
CENPA	CenH3, CENTROMERE protein A, RGD1563607	centromere protein A	Nucleus	other		1058	12615	298850
CENPH	1700021I11Rik, 2410018A12Rik, 2610042E16Rik, 2810046K12Rik, AU044255, centromere protein H, ENP, LOC681185	centromere protein H	Nucleus	other		64946	26886	681185
CENPM	2610019I03Rik, AI853711, C22orf18, centromere protein M, PANE1, RGD1307309	centromere protein M	Cytoplasm	other		79019	66570	315164
CENPQ	2610528M18Rik, C6orf139, centromere protein Q, LOC100361893	centromere protein Q	Nucleus	other		55166	83815	363198
CES1	ACAT, carboxylesterase 1, carboxylesterase 1D, CE1, CEH, CES1A1, Ces1d, CES2, Ces3, Cholesterol esterase, Es22, hCE-1, HMSE, HMSE1, Hydrolase a, LIVER MICROSOMAL CARBOXYLESTERASE, MSE, NCEH, PCE-1, REH, SES1, TGH	carboxylesterase 1	Cytoplasm	enzyme		1066	104158	113902
CFD	ADIPSIN, ADN, complement factor D (adipsin), DF, EVE, Factor D, PFD	complement factor D (adipsin)	Extracellular Space	peptidase		1675	11537	54249
CHAF1A	AL023013, AL024058, Cac1p, CAF-1, CAF1B, CAF1P150, chromatin assembly factor 1 subunit A, chromatin assembly factor 1, subunit A (p150), HP150, P150	chromatin assembly factor 1 subunit A	Nucleus	other		10036	27221	363333
CHAF1B	2600017H24Rik, C76145, CAF-1, CAF-1 subunit B, CAF-I 60 kDa subunit, CAF-IP60, CAF1A, CAF1P60, chromatin assembly factor 1 subunit B, chromatin assembly factor 1, subunit B (p60), LOC102724630, MPHOSPH7, MPP7	chromatin assembly factor 1 subunit B	Nucleus	other		8208	110749	288242
CHGA	CGA, ChrA, CHROMOGRANIN A, LOC100360310, parathyroid secretory protein 1, PST	chromogranin A	Cytoplasm	other		1113	12652	24258
cholecalciferol	(1S)-3-[2-[(1R,3aS,7aR)-7a-methyl-1-[(2R)-6-methylheptan-2-yl]-2,3,3a,5,6,7-hexahydro-1H-inden-4-ylidene]ethylidene]-4-methylidenecyclohexan-1-ol, 67-97-0, 9,10-secocholesta-5,7,10(19)-trien-3-ol, (3beta,5Z,7E)-, C27H44O, vitamin D3		Other	chemical - endogenous mammalian
CHTF18	6030457M03Rik, C16orf41, C321D2.2, C321D2.3, C321D2.4, CHL12, chromosome transmission fidelity factor 18, CTF18, CTF18, chromosome transmission fidelity factor 18, RUVBL	chromosome transmission fidelity factor 18	Nucleus	other		63922	214901	287146
CISH	BACTS2, CIS, CIS-1, cytokine inducible SH2-containing protein, F17, F23, G18, SOCS	cytokine inducible SH2-containing protein	Cytoplasm	other		1154	12700	83681
CKM	CK, CKMM, CPK, Creatine kinase m chain, creatine kinase, muscle, Creatinine kinase, Creatinine phosphokinase MM, M-CK, MUSCLE CREATINE KINASE, Phosphocreatine kinase mb	creatine kinase, muscle	Cytoplasm	kinase		1158	12715	24265
Clec2d (includes others)	4632413B12Rik, C-type lectin domain family 2, member d, C-type lectin domain family 2, member g, C-type lectin domain family 2, member i, Clec2g, Clec2i, Clr-b, Clr-c, Clr-d, Clr-g, Clrx, Dcl1, Ddv10, LCL-1, Ocil, Ocilrp1, OCILrP2	C-type lectin domain family 2, member d	Plasma Membrane	transmembrane receptor			93694|93675|70809
COL4A1	BRU, BSVD, Collagen type iv alpha1, collagen, type IV, alpha 1, collagen, type IV, Î± 1, procollagen type 4 alpha 1, procollagen type 4 Î± 1, RATOR, RAW, SVC, Type iv collagen alpha1 subunit	collagen, type IV, alpha 1	Extracellular Space	other	collagenase clostridium histolyticum	1282	12826	290905
COL4A2	Collagen iv alpha2, collagen, type IV, alpha 2, collagen, type IV, Î± 2, ICH, POREN2, Procollagen iv alpha2, Type iv collagen alpha2	collagen, type IV, alpha 2	Extracellular Space	other	collagenase clostridium histolyticum	1284	12827	306628
collagen	Procollagen		Other	group
Collagen Alpha1	Alpha1 collagen, COL1, Col1 alpha, Col1 Î±, Collage I, Collage Type I, Collagen I, COLLAGEN type I, PROCOLLAGEN (I), PROCOLLAGEN alpha I, Procollagen alpha type i, Procollagen Type 1, PROCOLLAGEN Î± I, Procollagen Î± type i, Type 1 collagen, type I PROCOLLAGEN		Other	group
Collagen type I	Cn1, COL1, Collagen I, Collagen Type1, Collagen1, type 1 COLLAGEN, type I COLLAGEN		Other	complex
Collagen type IV	COL4, collagen IV, type IV collagen		Other	complex
CPOX	cac, Coprogen oxidase, coproporphyrinogen oxidase, CPO, CPX, HCP, nct	coproporphyrinogen oxidase	Cytoplasm	enzyme		1371	12892	304024
Creb	Cbp, Cyclic AMP response element binding		Nucleus	group
CREB1	2310001E10Rik, 3526402H21RIK, AV083133, CAMP RESPONSE ELEMENT binding protein 1, cAMP responsive element binding protein 1, Cbp, CREB	cAMP responsive element binding protein 1	Nucleus	transcription regulator		1385	12912	81646
CREM	cAMP responsive element modulator, Crem Î±, Crem Î², Crem Î³, Crem Îµ, CREM-2, CREM1, hCREM-2, ICER, Icer-1	cAMP responsive element modulator	Nucleus	transcription regulator		1390	12916	25620
CSE1L	2610100P18Rik, AA407533, Capts, CAS, chromosome segregation 1-like (S. cerevisiae), CSE1, CSE1 chromosome segregation 1-like (yeast), Exportin-2, XPO2	CSE1 chromosome segregation 1-like (yeast)	Nucleus	transporter		1434	110750	362273
CSF1	C87615, colony stimulating factor 1, colony stimulating factor 1 (macrophage), CSF1 isoform 1, Csfm, MCSF, MCSF1, op	colony stimulating factor 1	Extracellular Space	cytokine		1435	12977	78965
CSF1R	AI323359, C-FMS, CD115, colony stimulating factor 1 receptor, CSF1 receptor, Csfmr, CSFR, FIM2, FMS, HDLS, M-CSF-R, MCSF receptor, Mcsf1r, mrfms, receptor FOR CSF1	colony stimulating factor 1 receptor	Plasma Membrane	kinase	nilotinib, sunitinib, pazopanib, quizartinib, PLX3397, PLX7486, ARRY-382, JNJ-40346527, bosutinib, imatinib	1436	12978	307403
CSF2	colony stimulating factor 2, colony stimulating factor 2 (granulocyte-macrophage), Csfgm, GMCSF, MGI-IGM, NIF	colony stimulating factor 2	Extracellular Space	cytokine		1437	12981	116630
CSH1/CSH2	AI325057, chorionic somatomammotropin hormone 1, chorionic somatomammotropin hormone 2, CS-1, CS-2, CSA, CSB, CSH1, CSH2, CSMT, GHB1, GHB3, Ghd15, Ghd4, Ghd8, hCS-1, hCS-A, hCS-B, mPL-I, mPL-II, PL, Pl-1, Pl-2, PL-A, PL-I, PL-I-alpha, PL-I-Î±, PL-Ia, Pl-Im, placental lactogen, Rhco1, rPl-1, rPLII	chorionic somatomammotropin hormone 1	Extracellular Space	other		1442|1443
CTH	0610010I13Rik, AI314617, BC019483, CSE, Cys3, CYSTATHIONASE, cystathionase (cystathionine gamma-lyase), cystathionase (cystathionine Î³-lyase), Cystathione Gamma Lyase, Cystathione Î³ Lyase, Cystathionine Gamma-Lyase, Cystathionine Î³-Lyase, MGC28655	cystathionine gamma-lyase	Cytoplasm	enzyme		1491	107869	24962
CTNNB1	armadillo, beta CATENIN, Beta-cat, beta-Ctnn, Bfc, catenin (cadherin associated protein), beta 1, catenin (cadherin associated protein), Î² 1, CATENIN beta, catenin beta 1, CATENIN Î², catenin Î² 1, CATNB, CTNN beta, CTNN Î², CTNNB, Mesc, MRD19, Î²-cat, Î²-catenin, Î²-Ctnn	catenin beta 1	Nucleus	transcription regulator	PRI-724	1499	12387	84353
CTSK	AI323530, Cathepsin K, catK, CTS02, CTSO, CTSO1, CTSO2, MMS10-Q, Ms10q, PKND, PYCD	cathepsin K	Cytoplasm	peptidase	cathepsin K inhibitor	1513	13038	29175
CXCL10	C7, chemokine (C-X-C motif) ligand 10, CRG-2, gamma-IFN INDUCIBLE EARLY RESPONSE, gIP-10, IFI10, IFNG INDUCIBLE protein-10, INP10, Interferon-inducible protein-10, IP-10, mob-1, SCYB10, SMALL INDUCIBLE CYTOKINE SUBFAMILY B (Cys-X-Cys), member 10, Î³-IFN INDUCIBLE EARLY RESPONSE	chemokine (C-X-C motif) ligand 10	Extracellular Space	cytokine	MDX-1100	3627	15945	245920
CXCL2	chemokine (C-X-C motif) ligand 1, chemokine (C-X-C motif) ligand 2, CINC-1, CINC-2a, Cxcl1, Fsp, Gro, Gro alpha, Gro Î±, Gro Î², Gro1, GRO2, GROb, KC, Mgsa, MGSA-b, MIP-2a, MIP2, Mip2 Î±, N51, Scyb1, SCYB2	chemokine (C-X-C motif) ligand 2	Extracellular Space	cytokine		2920	14825	81503
CXCL3	chemokine (C-X-C motif) ligand 2, chemokine (C-X-C motif) ligand 3, Cinc-2, CINC-2a, CINC-2b, Cinc3, Cxcl2, Dcip1, Gm1960, Gro beta, Gro Î², Gro Î³, Gro-alpha, Gro-Î±, GRO1, Gro2, GRO3, GROA, GROb, GROg, Mgsa-b, MIP-2, MIP-2a, MIP-2b, Mip2 alpha, Mip2 Î±, Scyb, Scyb2, SCYB3	chemokine (C-X-C motif) ligand 3	Extracellular Space	cytokine		2921	20310	114105
CXCL6	AMCF-II, chemokine, chemokine (C-X-C motif) ligand 5, chemokine (C-X-C motif) ligand 6, Chemokine alpha 3, Chemokine Î± 3, CKA-3, Cxcl5, Cxcl5/6, ENA-78, GCP-2, Gn2-22, LIX, Lix/lps-inducible cxc chemokine, Scyb5, SCYB6	chemokine (C-X-C motif) ligand 6	Extracellular Space	cytokine		6372	20311	60665
CXCL8	chemokine (C-X-C motif) ligand 8, GCP-1, IL8, LECT, LUCT, LYNAP, MDNCF, MONAP, Monocyte-derived neutrophil chemotactic factor, NAF, NAP-1	chemokine (C-X-C motif) ligand 8	Extracellular Space	cytokine		3576
Cyclin A			Nucleus	group
cyclosporin A	(3S,6S,9S,12R,15S,18S,21S,24S,30S,33S)-30-ethyl-33-[(E,1R,2R)-1-hydroxy-2-methylpent-3-enyl]-1,4,7,10,12,15,19,25,28-nonamethyl-3,6,9,18,24-pentakis(2-methylpropyl)-21-propan-2-yl-1,4,7,10,13,16,19,22,25,28,31-undecazacyclotritriacontane-2,5,8,11,14,17,20,23,26,29,32-undecone, 59865-13-3, 79217-60-0, C62H111N11O12, ciclosporin, CIS, CsA, CsA-neoral, CyA-NOF, cyclosporine, cyclosporine A, Endura, …		Other	biologic drug
CYCS	CYC, CYCSA, CYTC, CYTOC, CYTOCHROME C, cytochrome c, somatic, cytochrome c, somatic-like, ENSMUSG00000058927, HCS, LOC100363502, THC4, X laevis XLCL2	cytochrome c, somatic	Cytoplasm	transporter		54205	13063	25309|100363502
CYP19A1	Ar, ArKO, ARO, ARO1, Aromatase, CPV1, CYAR, CYP19, Cyp19a, CYP19P1, CYPXIX, cytochrome P450 family 19 subfamily A member 1, cytochrome P450, family 19, subfamily a, polypeptide 1, Int-5, LOC100359906, P-450AROM, p450 aromatase	cytochrome P450 family 19 subfamily A member 1	Cytoplasm	enzyme	atamestane, everolimus/exemestane, lapatinib/letrozole, steroidal aromatase inhibitor, anastrozole/goserelin, letrozole/palbociclib, aromatase inhibitor, anastrozole, aminoglutethimide, liarozole, exemestane, letrozole, formestane, testolactone, 7alpha-hydroxytestosterone	1588	13075	25147
CYP1A1	AH Hydroxylase, AHH, AHRR, CP11, CYP1, Cyp1a2, Cyp45c, Cypc45c, CYPIA1, cytochrome P450 family 1 subfamily A member 1, cytochrome P450, family 1, subfamily a, polypeptide 1, EROD, P-450bnf-b, P-450MC, P1-450, P450 IA1, P450-1, P450-C, P450-P1, P450DX	cytochrome P450 family 1 subfamily A member 1	Cytoplasm	enzyme		1543	13076	24296
CYP24			Other	group
CYP24A1	1,25-dihydroxyvitamin d3 24-hydroxylase, 24-Hydroxylase, 24-OHase, 25-hydroxyvitaminD324-hydroxylase, Calcidiol 24-Hydroxylase, CP24, CYP24, cytochrome P450 family 24 subfamily A member 1, cytochrome P450, family 24, subfamily a, polypeptide 1, HCAI, P450-CC24, P450c24, Vitamin d-24-hydroxylase, VITD12	cytochrome P450 family 24 subfamily A member 1	Cytoplasm	enzyme		1591	13081	25279
CYP27B1	1-Hydroxylase, 1Alpha-Hydroxylase, 25 Hydroxyvitamin D3 1Alpha Hydroxylase, 25-Hydroxyvitamin D-1-Î±-Hydroxylase, CP2B, CYP1, CYP1alpha, CYP27B, Cyp40, cytochrome P450 family 27 subfamily B member 1, cytochrome P450, family 27, subfamily b, polypeptide 1, P450c1, P450c1 alpha, P450c1 Î±, PDDR, VDD1, VDDR, VDDRI, VDR, Vitamin D 1-Hydroxylase, Vitamin D1 alpha-hydroxylase, Vitamin D1 Î±-hydroxylase	cytochrome P450 family 27 subfamily B member 1	Cytoplasm	enzyme		1594	13115	114700
CYP2B6	CPB6, CYP2B, Cyp2b1, Cyp2b10, Cyp2b2, Cyp2b20, Cyp2b20/10, CYP2B3, Cyp2b6/7, CYP2B7, CYP2B7P, Cyp450e, Cypbe, Cype, CYPIIB2, CYPIIB6, cytochrome P450 family 2 subfamily B member 6, Cytochrome P450, 2b19, cytochrome P450, family 2, subfamily b, polypeptide 1, cytochrome P450, family 2, subfamily b, polypeptide 10, cytochrome P450, family 2, subfamily b, polypeptide 2, EFVM, IIB1, LOC361523, p16, P…	cytochrome P450 family 2 subfamily B member 6	Cytoplasm	enzyme		1555	13088	361523|24300
CYP2C9	2010301M18Rik, 2210009K14Rik, CPC9, CYP2C, CYP2C10, Cyp2c11, Cyp2c11l, Cyp2c4, Cyp2c65, Cyp2c66, CYP2CII, CYPIIC9, cytochrome P450 family 2 subfamily C member 9, cytochrome P450, family 2, subfamily c, polypeptide 65, cytochrome P450, family 2, subfamily c, polypeptide 66, cytochrome P450, subfamily 2, polypeptide 11, LOC100911826, p450 2c29, P4502C9, P450IIC9, Progesterone 2alpha hydroxylase, RG…	cytochrome P450 family 2 subfamily C member 9	Cytoplasm	enzyme		1559	69888|72303	29277
CYP3A4	CP33, CP34, CYP3A, Cyp3a11, Cyp3a2, CYP3A23, CYP3A3, CYPIIIA3, CYPIIIA4, CYTOCHROME P450 3A3, cytochrome P450 family 3 subfamily A member 4, cytochrome P450, family 3, subfamily a, polypeptide 2, HLP, NF-25, P-450ut-a, P450C3, P450PCN1	cytochrome P450 family 3 subfamily A member 4	Cytoplasm	enzyme	cobicistat, cobicistat/elvitegravir/emtricitabine/tenofovir disoproxil, atazanavir/cobicistat, cobicistat/darunavir, ketoconazole	1576		266682
CYP3A7	CP37, Cyp3a13, CYP3A6, Cyp3a9, CYPIIIA7, Cytochrome p450 3a9, cytochrome P450 family 3 subfamily A member 7, cytochrome P450, family 3, subfamily a, polypeptide 13, cytochrome P450, family 3, subfamily a, polypeptide 9, IIIAm2, P-450(HFL33), P-450111A7, P450-HFLA, P450olf3	cytochrome P450 family 3 subfamily A member 7	Cytoplasm	enzyme	cobicistat, cobicistat/elvitegravir/emtricitabine/tenofovir disoproxil, atazanavir/cobicistat, cobicistat/darunavir	1551	13113	171352
CYP46A1	CP46, CYP46, CYPC24, cytochrome P450 family 46 subfamily A member 1, cytochrome P450, family 46, subfamily a, polypeptide 1	cytochrome P450 family 46 subfamily A member 1	Cytoplasm	enzyme		10858	13116	362782
CYR61	AI325051, CCN1, cysteine rich angiogenic inducer 61, Cysteine-rich protein 61, cysteine-rich, angiogenic inducer, 61, GIG1, IGFBP10	cysteine rich angiogenic inducer 61	Extracellular Space	other		3491	16007	83476
D-glucose	(3R,4S,5S,6R)-6-(hydroxymethyl)oxane-2,3,4,5-tetrol, 2280-44-6, 50-99-7, biliary glucose, C6H12O6, D-glucose, dextrose, glucose, sugar		Other	chemical - endogenous mammalian
DCSTAMP	4833414I07Rik, Dendritic Cell-Specific Transmembrane Protein, dendrocyte expressed seven transmembrane protein, dentrocyte expressed seven transmembrane protein, FIND, hDC-STAMP, mDC-STAMP, TM7SF4	dendrocyte expressed seven transmembrane protein	Plasma Membrane	other		81501	75766	299889
DCTPP1	2410015N17Rik, AI854235, CDA03, dCTP pyrophosphatase 1, RS21-C6, XTP3TPA	dCTP pyrophosphatase 1	Cytoplasm	enzyme		79077	66422	192252
DEFB4A/DEFB4B	BD2, BD4, beta DEFENSIN 2, DEFB-2, DEFB102, Defb3, DEFB4, DEFB4A, DEFB4B, DEFB4P, defensin beta 4A, defensin beta 4B, defensin Î² 4A, defensin Î² 4B, HBD-2, SAP1, TAP, Î² DEFENSIN 2	defensin beta 4A	Extracellular Space	other		100289462|1673
diacylglycerol	DAG, diacylglycerides, diglyceride		Other	chemical - endogenous mammalian
DIRAS3	ARHI, DIRAS family, GTP-binding RAS-like 3, NOEY2, RHOI	DIRAS family, GTP-binding RAS-like 3	Plasma Membrane	enzyme		9077
DNASE1L3	deoxyribonuclease 1-like 3, deoxyribonuclease I-like 3, DHP2, DNAS1L3, DNase Î³, DNasegamma, LS-DNase, LSD, Nuclear Ca2+, Mg2+-Dependent Endonuclease, SLEB16	deoxyribonuclease I-like 3	Nucleus	enzyme		1776	13421	116687
DOK5	2700055C10Rik, C20orf180, docking protein 5, IRS-6, LOC690989, RGD1562846	docking protein 5	Plasma Membrane	other		55816	76829	502694
DUSP1	3CH134, BAD2, CL100, dual specificity phosphatase 1, erp, Growth factor-inducible immediate early, HVH1, MAP KINASE PHOSPHATASE 1, MKP-1, MPK-1, Osiptpase, PTP Non-Receptor Type16, Ptpase, PTPN10, PTPN16, U19515	dual specificity phosphatase 1	Nucleus	phosphatase		1843	19252	114856
DUSP10	2610306G15Rik, AI158871, dual specificity phosphatase 10, MKP-5	dual specificity phosphatase 10	Nucleus	phosphatase		11221	63953	63995
ECT2	AI528536, ARHGEF31, ect2 oncogene, epithelial cell transforming 2, FLJ10461, mKIAA4037	epithelial cell transforming 2	Cytoplasm	other		1894	13605	361921
EDN1	ARCND3, endothelin 1, ET-1, HDLCQ7, PPET1, preproET, QME	endothelin 1	Extracellular Space	cytokine		1906	13614	24323
EGFR	9030024J15RIK, AI552599, C-ERBB, EGF receptor, EGF-TK, EGFR vIII, EGFR1, epidermal growth factor receptor, ERBB, ERBB1, Errb1, Errp, HER-1 (EGFR), HER1, MENA, NISBD2, PIG61, wa-2, Wa5	epidermal growth factor receptor	Plasma Membrane	kinase	cetuximab, AEE 788, panitumumab, BMS-599626, varlitinib, tesevatinib, bevacizumab/erlotinib, afatinib, nimotuzumab, necitumumab, icotinib, sapitinib, cetuximab/irinotecan, lapatinib/pazopanib, irinotecan/panitumumab, erlotinib/vismodegib, erlotinib/gemcitabine, lapatinib/letrozole, capecitabine/lapatinib, bevacizumab/panitumumab, bevacizumab/cetuximab, EGFR tyrosine kinase inhibitor, capecitabine…	1956	13649	24329
EGR1	A530045N19Rik, AT225, Early Growth Response 1, egr, ETR103, G0S30, Krox-1, KROX-24, Ngf1, NGF1-A, Ngfi, NGFI-A, TIS8, V5, Zenk, Zfp-6, ZIF-268, ZIF/268, ZNF225	early growth response 1	Nucleus	transcription regulator		1958	13653	24330
ENPEP	6030431M22Rik, AMINOPEPTIDASE A, APA, Bp-1/6C3, BP1, CD249, Gamma-Glutamyl Peptidase, Glutamyl aminopeptidase, GLUTAMYL AMINOPEPTIDASE EAP, gp160, Ly-51, Î³-Glutamyl Peptidase	glutamyl aminopeptidase	Plasma Membrane	peptidase		2028	13809	64017
EP300	A430090G16, A730011L11, E1A binding protein p300, KAT3B, P300, p300 HAT, RSTS2	E1A binding protein p300	Nucleus	transcription regulator		2033	328572	170915
EPB41	4.1, 4.1R, AI415518, BAND 4.1, D4Ertd442e, E41P, EL1, Elp1, Epb4.1, erythrocyte membrane protein band 4.1, HE, mKIAA4056, Protein 4.1, RGD1564762	erythrocyte membrane protein band 4.1	Plasma Membrane	other		2035	269587	313052
EPHB2	CAPB, Cek5, DRT, EK5, EPH receptor B2, EPHT3, EPTH3, ERK, ETECK, Hek5, NAF2, Nuk, PCBC, Prkm5, Qek5, RGD1564232, Sek3, Tyro5	EPH receptor B2	Plasma Membrane	kinase		2048	13844	313633
ERBB2	1 NDF1, C-erb-b2, c-neu, CD340, EGFR2, erb-b2 receptor tyrosine kinase 2, ERBB2 receptor, HER-2, HER-2 (ERBB2), HER-2/neu, l11Jus8, mKIAA3023, MLN 19, NEU, NGL, p185HER2, TKR1, V-ERBB2 NEURO/GLIOBLASTOMA-DERIVED ONCOGENE	erb-b2 receptor tyrosine kinase 2	Plasma Membrane	kinase	trastuzumab, BMS-599626, varlitinib, tesevatinib, CP-724,714, afatinib, pertuzumab, ertumaxomab, sapitinib, trastuzumab emtansine, lapatinib/pazopanib, lapatinib/letrozole, paclitaxel/trastuzumab, capecitabine/lapatinib, cyclophosphamide/docetaxel/epirubicin/5-fluorouracil/trastuzumab, docetaxel/trastuzumab, paclitaxel/pertuzumab/trastuzumab, trastuzumab/vinorelbine, capecitabine/trastuzumab, lap…	2064	13866	24337
ERBB3	C-erb-b3, C76256, EGFR3, erb-b2 receptor tyrosine kinase 3, erbB3-S, Erbb3r, HER-3 (ERBB3), HER3, LCCS2, MDA-BF-1, nuc-ErbB3, p180-ErbB3, p45-sErbB3, p85-sErbB3	erb-b2 receptor tyrosine kinase 3	Plasma Membrane	kinase	afatinib, sapitinib, MEHD7945A, osimertinib, RO5479599, LJM716, MM-111, MM-141, zirconium-89-labeled RO5479599, patritumab, GSK2849330, afatinib/cetuximab	2065	13867	29496
ERK	p42/44 mapk		Other	group	ONC-201, GDC-0994, MK-8353, CC-90003
ERK1/2	p42/44 mapk, P42/p44 erk, p42/p44 MAP KINASE, P42/p44 mapk, p44/p42 MAPK		Cytoplasm	group
ERRFI1	1300002F13RIK, AI788755, CTA-215D11.2, ERBB receptor feedback inhibitor 1, G33, GENE-33, MIG-6, RALT, RGD1307599, Xxx	ERBB receptor feedback inhibitor 1	Cytoplasm	other		54206	74155	313729
ESPL1	AL024103, AU045071, CERP, ESP1, extra spindle pole bodies 1, separase, extra spindle pole bodies like 1, separase, LOC100912244, PRCE, SEPA, SEPARASE, SSE	extra spindle pole bodies like 1, separase	Nucleus	peptidase		9700	105988	315330
ESR1	Alpha estrogen receptor, ER, Er alpha (46 kDa isoform), Er Î± (46 kDa isoform), ER-alpha, ER-Î±, ER66, ERa, ESR, ESRA, Estr, Estra, estrogen receptor 1, estrogen receptor 1 (alpha), estrogen receptor 1 (Î±), Estrogen receptor Î±, ESTRR, NR3A1, RNESTROR, TERP-1, Î± estrogen receptor	estrogen receptor 1	Nucleus	ligand-dependent nuclear receptor	17-alpha-ethinylestradiol, fulvestrant, beta-estradiol, estradiol 17beta-cypionate, estriol, estrone, estradiol valerate, estrone sulfate, mestranol, CHF-4227, bazedoxifene, estradiol valerate/testosterone enanthate, TAS-108, ethynodiol diacetate, ethinyl estradiol/ethynodiol diacetate, estradiol acetate, esterified estrogens, estradiol cypionate/medroxyprogesterone acetate, estradiol/norethindro…	2099	13982	24890
estrogen	C18 steroids, oestrogen		Other	chemical drug
estrogen receptor	ER, ESR, ESR1/2, esr1/esr2		Nucleus	group	fulvestrant, estradiol valerate, toremifene
estrone	(8R,9S,13S,14S)-3-hydroxy-13-methyl-7,8,9,11,12,14,15,16-octahydro-6H-cyclopenta[a]phenanthren-17-one, 1,3,5(10)-estratriene-3-ol-17-one, 3-hydroxyestra-1,3,5(10)-trien-17-one, 37242-41-4, 53-16-7, Aquacrine, C18H22O2, Crinovaryl, Cristallovar, Crystogen, Destrone, Disynformon, Endofolliculina, Esterone, estra-1,3,5(10)-trien-17-one, 3-hydroxy-, Estragyn 5, Estrin, Estro-A, Estrogenic, Estrogenic…		Other	chemical - endogenous mammalian
ETS1	AI196000, AI448617, c-ets-1, D230050P06, E26 avian leukaemia oncogene 1, 5' domain, E26 avian leukemia oncogene 1, 5' domain, Etsoncb, EWSR2, p42 ETS1, p54, TPL1, v-Ets, v-ets avian erythroblastosis virus E26 oncogene homolog 1	v-ets avian erythroblastosis virus E26 oncogene homolog 1	Nucleus	transcription regulator		2113	23871	24356
ETV5	1110005E01Rik, 8430401F14Rik, ERM, ets variant 5, Ets variant gene 5	ets variant 5	Nucleus	transcription regulator		2119	104156	303828
EXO1	5730442G03RIK, exonuclease 1, HEX1, hExoI, Msa	exonuclease 1	Nucleus	enzyme		9156	26909	305000
EXOSC8	2310032N20Rik, bA421P11.3, CIP3, EAP2, Exosome component 8, mKIAA4013, OIP2, p9, PCH1C, RRP43, Rrp43p	exosome component 8	Nucleus	enzyme		11340	69639	295050
EZH2	EHZ2, enhancer of zeste 2 polycomb repressive complex 2 subunit, ENX-1, Enx1h, EZH1, EZH2b, KMT6, KMT6A, mKIAA4065, WVS, WVS2	enhancer of zeste 2 polycomb repressive complex 2 subunit	Nucleus	transcription regulator	EPZ-6438, GSK2816126	2146	14056	312299
F3	AA409063, CD142, Cf-3, coagulation factor III, coagulation factor III (thromboplastin, tissue factor), coagulation factor III, tissue factor, TF, TFA	coagulation factor III, tissue factor	Plasma Membrane	transmembrane receptor	activated recombinant human factor VII	2152	14066	25584
FABP4	422/aP2, A-fab, A-FABP, Adipocyte fatty acid binding, ALBP, ALBP/Ap2, AP2, Ap2 lipid-binding protein, fatty acid binding protein 4, adipocyte, HEL-S-104, Lbpl	fatty acid binding protein 4, adipocyte	Cytoplasm	transporter		2167	11770	79451
FAM107A	DRR1, family with sequence similarity 107 member A, family with sequence similarity 107, member A, LOC100364831, RGD1306327, TU3A	family with sequence similarity 107 member A	Nucleus	other		11170	268709	361018
FAS	AI196731, ALPS1A, APO-1, APT1, CD95, CD95 receptor, CD95L, Fas (TNF receptor superfamily member 6), Fas cell surface death receptor, FAS/APO1, FAS1, FASTM, lpr, Receptors for Fas Ligand, Tnf receptor member 6, TNFR6, TNFRSF6	Fas cell surface death receptor	Plasma Membrane	transmembrane receptor		355	14102	246097
FASN	A630082H08Rik, FAS, fatty acid synthase, Long chain fatty acyl-coa synthetase, NADP Dependent Oxidoreductase, OA-519, SDR27X1	fatty acid synthase	Cytoplasm	enzyme	TVB-2640, orlistat, cerulenin	2194	14104	50671
FBN1	ACMICD, AI536462, B430209H23, ECTOL1, FBN, Fib-1, Fibrilin-1, fibrillin 1, FNB1, GPHYSD2, MFS1, OCTD, SGS, SSKS, Tsk, WMS, WMS2	fibrillin 1	Extracellular Space	other		2200	14118	83727
FBN2	BC063774, CCA, DA9, EOMD, Fib-2, fibrillin 2, LOC102553271, mKIAA4226, RGD1563221, sne, sy	fibrillin 2	Extracellular Space	other		2201	14119	689008
FBXL2	2810423A21Rik, F-box and leucine-rich repeat protein 2, F-box/LRR-repeat protein 2, FBL2, FBL3, RGD1562243	F-box and leucine-rich repeat protein 2	Cytoplasm	enzyme		25827	72179	363156
FCER2	BLAST-2, CD23, CD23A, CD23B, CLEC4J, epsilon-BCR, Fc fragment of IgE receptor II, Fc fragment of IgE, low affinity II, receptor for (CD23), Fc receptor, IgE, low affinity II, alpha polypeptide, Fc receptor, IgE, low affinity II, Î± polypeptide, FC Îµ RII, FCE2, FCER2A, IGE receptor, IGEBF, Ly-42, sCD23, secreted CD23, Îµ-BCR	Fc fragment of IgE receptor II	Plasma Membrane	transmembrane receptor		2208	14128	171075
FDX1	Adrenodoxin, ADX, FDX, ferredoxin 1, LOH11CR1D	ferredoxin 1	Cytoplasm	transporter		2230	14148	29189
FECH	AI894116, EPP, FCE, fch, Fcl, ferrochelatase	ferrochelatase	Cytoplasm	enzyme		2235	14151	361338
FEN1	AW538437, flap structure-specific endonuclease 1, MF1, RAD2	flap structure-specific endonuclease 1	Nucleus	enzyme		2237	14156	84490
FGF23	ADHR, FGFN, fibroblast growth factor 23, HPDR2, HYPF, PHPTC	fibroblast growth factor 23	Extracellular Space	growth factor		8074	64654	170583
FGFR3	ACH, CD333, CEK2, Fgfr3 iiib, fibroblast growth factor receptor 3, Flg-2, FR3, HBGFR, HSFGFR3EX, JTK4, Mfr3, sam3	fibroblast growth factor receptor 3	Plasma Membrane	kinase	pazopanib, lenvatinib, nintedanib, debio 1347, ARQ 087	2261	14184	84489
FGG	3010002H13Rik, AI256424, Fg gamma, Fg gamma chain, Fg Î³, Fg Î³ chain, FGG isoform 1, fibrinogen gamma, fibrinogen gamma chain, Fibrinogen Î³, Fibrinogen Î³ chain, PRO2061	fibrinogen gamma chain	Extracellular Space	other	F2	2266	99571	24367
FIGNL1	Fidgetin-Like 1	fidgetin-like 1	Nucleus	enzyme		63979	60530	289777
FLG	ATOD2, AW107830, filaggrin, ft, Pflg	filaggrin	Cytoplasm	other		2312
FN1	cFn, CIG, E330027I09, ED-B, FIBNEC, Fibronectin, FIBRONECTIN 1, Fibronectin i, Fibronectin3 M1, FINC, FN, FN1 isoform 1, FNZ, GFND, GFND2, LETS, MSF	fibronectin 1	Extracellular Space	enzyme	ocriplasmin, L19-IL2 monoclonal antibody-cytokine fusion protein	2335	14268	25661
FOS	AP-1, C-FOS, D12Rfj1, FBJ murine osteosarcoma viral oncogene homolog, FBJ osteosarcoma oncogene, p55	FBJ murine osteosarcoma viral oncogene homolog	Nucleus	transcription regulator		2353	14281	314322
FOXA2	forkhead box A2, HNF3-beta, HNF3-Î², HNF3B, TCF3B	forkhead box A2	Nucleus	transcription regulator		3170	15376	25099
FOXM1	AA408308, AW554517, BB238854, D1Mgi56, Fkh16, FKHL16, FOCM1, forkhead box M1, FOXM1B, HFH-11, HFH-11B, HNF-3, INS-1, MPHOSPH2, MPM2, MPP-2, PIG29, TRIDENT, WIN	forkhead box M1	Nucleus	transcription regulator		2305	14235	58921
FOXP3	AIID, DIETER, Forkhead box P3, FOXP3A, IPEX, JM2, PIDX, RGD1562112, scurfin, sf, XPID	forkhead box P3	Nucleus	transcription regulator		50943	20371	317382
G6PD	G28A, G6PD1, G6PDX, Glucose-6-P Dehydrogenase, glucose-6-phosphate dehydrogenase, glucose-6-phosphate dehydrogenase X-linked, Gpdx	glucose-6-phosphate dehydrogenase	Cytoplasm	enzyme		2539	14381	24377
GADD45A	AA545191, DDIT1, Gadd, GADD45, growth arrest and DNA damage inducible alpha, growth arrest and DNA damage inducible Î±, growth arrest and DNA-damage-inducible 45 alpha, growth arrest and DNA-damage-inducible 45 Î±, Growth arrest and DNA-damage-inducible 45, Î±, growth arrest and DNA-damage-inducible, alpha, growth arrest and DNA-damage-inducible, Î±	growth arrest and DNA damage inducible alpha	Nucleus	other		1647	13197	25112
GADD45G	AI327420, C86281, CR6, DDIT2, Gadd45-Î³, GADD45gamma, Growth Arrest And DNA Damage Inducible, growth arrest and DNA damage inducible gamma, growth arrest and DNA damage inducible Î³, growth arrest and DNA-damage-inducible 45 gamma, growth arrest and DNA-damage-inducible 45 Î³, growth arrest and DNA-damage-inducible, gamma, growth arrest and DNA-damage-inducible, Î³, GRP17, OIG37	growth arrest and DNA damage inducible gamma	Nucleus	other		10912	23882	291005
GAPDH	1,3-Bgd, BARS-38, G3P, G3PD, G3PDH, GAPD, Gapdh-ps15, glyceraldehyde-3-phosphate dehydrogenase, glyceraldehyde-3-phosphate dehydrogenase, pseudogene 15, Gm20899, HEL-S-162eP, LOC14433, NUCLEAR URACIL DNA GLYCOSYLASE	glyceraldehyde-3-phosphate dehydrogenase	Cytoplasm	enzyme		2597	100042025|14433	24383
GATA3	GATA binding protein 3, HDR, HDRS, jal	GATA binding protein 3	Nucleus	transcription regulator		2625	14462	85471
GATA6	AA410133, GATA binding protein 6	GATA binding protein 6	Nucleus	transcription regulator		2627	14465	29300
GC	DBP, DBP/GC, DBP02, Gc-MAF, GRD3, Group-specific Component, group-specific component (vitamin D binding protein), HEL-S-51, VDB, VDBG, VDBP, Vitamin D binding, Vitamin D binding protein, Vitamin d binding protein prepeptide	group-specific component (vitamin D binding protein)	Extracellular Space	transporter		2638	14473	24384
GC (complex)	Guanylate cyclase, mGC		Cytoplasm	complex
GDPD5	BC024955, GDE2, glycerophosphodiester phosphodiesterase domain containing 5, Image 4224574, Image:4224574, PP1665, RGD1559673	glycerophosphodiester phosphodiesterase domain containing 5	Plasma Membrane	enzyme		81544	233552	499211
GEM	AV020497, GTP binding protein (gene overexpressed in skeletal muscle), GTP binding protein OVEREXPRESSED IN SKELETAL MUSCLE, KIR, MMU10551	GTP binding protein overexpressed in skeletal muscle	Plasma Membrane	enzyme		2669	14579	297902
GHR	Ghbp, GHIP, GHR/BP, GROWTH HORMONE receptor	growth hormone receptor	Plasma Membrane	transmembrane receptor	GH1, prednisone/somatotropin, pegvisomant, somatrem	2690	14600	25235
GIT1	Cat-1, G protein-coupled receptor kinase interacting ArfGAP 1, G protein-coupled receptor kinase-interactor 1, p95Cat	G protein-coupled receptor kinase interacting ArfGAP 1	Nucleus	kinase		28964	216963	83709
GNAI2	C76432, G protein Î± I2, G Î± I2, Galphai2, gi Î± 2, Gi, Alpha2 Subunit, GI2 alpha, GI2 Î±, Gia, GIP, GNAI2B, guanine nucleotide binding, guanine nucleotide binding protein (G protein), alpha inhibiting 2, guanine nucleotide binding protein (G protein), alpha inhibiting activity polypeptide 2, guanine nucleotide binding protein (G protein), Î± inhibiting 2, guanine nucleotide binding protein (G p…	guanine nucleotide binding protein (G protein), alpha inhibiting activity polypeptide 2	Plasma Membrane	other		2771	14678	81664
GRK5	G protein-coupled receptor kinase, G protein-coupled receptor kinase 5, GPRK5, LOC100131848	G protein-coupled receptor kinase 5	Plasma Membrane	kinase		2869	14773	59075
Growth hormone	hGH, pituitary growth hormone		Extracellular Space	group
GTF2B	general transcription factor IIB, TF2B, TFIIB	general transcription factor IIB	Nucleus	transcription regulator		2959	229906	81673
H2AFZ	H2A histone family member Z, H2A histone family, member Z, H2A.Z-1, H2A/z, H2AZ	H2A histone family member Z	Nucleus	other		3015	51788	58940
HBEGF	AW047313, DIPHTHERIA TOXIN receptor, DT Receptor, DTR, DTS, DTSF, GFHB, HEGFL, Heparin-binding EGF-like growth factor, Heparin-binding egf-like precursor, HEPARIN-binding EPIDERMAL GROWTH FACTOR-LIKE GROWTH FACTOR, pro-HB-EGF, soluble HB-EGF	heparin-binding EGF-like growth factor	Extracellular Space	growth factor		1839	15200	25433
HDAC1	GON-10, HD1, HDAC, Hdac1-ps, histone deacetylase 1, LOC630524, MommeD5, RPD3, RPD3L1	histone deacetylase 1	Nucleus	transcription regulator	tributyrin, belinostat, pyroxamide, mocetinostat, HDAC class I inhibitors, bortezomib/vorinostat, 4SC-202, vorinostat, romidepsin	3065	433759	297893
HDAC2	D10Wsu179e, HD2, histone deacetylase 2, mRPD3, RGD: 619976, RPD3, YAF1, Yy1bp	histone deacetylase 2	Nucleus	transcription regulator	tributyrin, belinostat, pyroxamide, histone deacetylase class II inhibitors, bortezomib/vorinostat, chidamide, 4SC-202, vorinostat, romidepsin, theophylline	3066	15182	84577
HDAC3	AW537363, HD3, histone deacetylase 3, RPD3, RPD3-2	histone deacetylase 3	Nucleus	transcription regulator	tributyrin, belinostat, pyroxamide, mocetinostat, bortezomib/vorinostat, chidamide, 4SC-202, vorinostat, romidepsin	8841	15183	84578
HDAC4	4932408F19, 4932408F19Rik, AHO3, BDMR, HA6116, HD4, HDAC-A, histone deacetylase 4	histone deacetylase 4	Nucleus	transcription regulator	tributyrin, belinostat, pyroxamide, romidepsin	9759	208727	363287
heparin	(C12H19NO20S3)n, 4IS heparin, 9005-49-6, alpha-heparin, Ariven, Arteven, Bemiparin, Calcilean, Calciparine, Certoparin, Clivarin, Clivarine, Depo-Heparin, Eparina [DCIT], Fluxum, Fragmin A, Fragmin B, Hed-Heparin, Hepalean, Heparin, heparin, Heparin Cy 216, Heparin Flush, Heparin Leo, Heparin Lock Flush, Heparin Lok-Pak, Heparin Porcine, heparin sodium, heparin sulfate, heparin sulphate, heparini…		Other	chemical - endogenous mammalian
HES1	bHLHb39, hairy and enhancer of split 1 (Drosophila), hes family bHLH transcription factor 1, HHL, HRY	hes family bHLH transcription factor 1	Nucleus	transcription regulator		3280	15205	29577
Histone h4	H4, HIST4		Nucleus	group
Hmgb3	high mobility group box 3, high mobility group protein B3-like, Hmg2a, Hmg4, LOC100912369, RGD1564407	high mobility group box 3	Nucleus	other			15354	100912369|305373
Hmgn2 (includes others)	EG666103, Gm6750, Gm7931, high mobility group nucleosomal binding domain 2, high mobility group nucleosome binding domain 2, HMG-17, hypothetical protein LOC100360316, LOC100360316, LOC637089, non-histone chromosomal protein HMG-17-like, predicted gene 6750	high mobility group nucleosomal binding domain 2	Nucleus	other			15331|627375|100503799	114637|100360316
HNRNPC	AL022939, C1, C2, D14Wsu171e, Heterogeneous nuclear ribonucleoprotein C, heterogeneous nuclear ribonucleoprotein C (C1/C2), HNRNP, Hnrnp C1/C2, hnRNPC1, hnRNPC2, HNRPC, Hnrpc1, Hnrpc2, REBIP, SNRPC	heterogeneous nuclear ribonucleoprotein C (C1/C2)	Nucleus	other		3183	15381	290046
HOXB4	B4, homeo box B4, HOX-2.6, HOX2, HOX2F, RGD1560113	homeobox B4	Nucleus	transcription regulator		3214	15412	497988
HPGD	15-HYDROXY PROSTAGLANDIN DEHYDROGENASE, 15-PGDH, AV026552, Hydroxyprostaglandin Dehydrogenase, hydroxyprostaglandin dehydrogenase 15-(NAD), PGDH, PGDH1, PHOAR1, SDR36C1	hydroxyprostaglandin dehydrogenase 15-(NAD)	Cytoplasm	enzyme		3248	15446	79242
HSD17B1	17-beta-HYDROXY-STEROID-DEHYDROGENASE isoform I, 17-Î²-HYDROXY-STEROID-DEHYDROGENASE isoform I, 17b-HSD I, 17beta-HSD, 17beta-hydroxysteroid dehydrogenase, 17BHD1, 17hsd/ksr1, 17HSDB1, E2DH, EDH17B2, EDHB17, Estradiol 17-beta Dehydrogenase, Estradiol 17-Î² Dehydrogenase, HSD17, Hsd17ba, hydroxysteroid (17-beta) dehydrogenase 1, hydroxysteroid (17-Î²) dehydrogenase 1, SDR28C1	hydroxysteroid (17-beta) dehydrogenase 1	Cytoplasm	enzyme		3292	15485	25322
HSD17B2	17beta-HSD Type 2, 17Hsd, AI194836, AI194967, AI255511, EDH17B2, HSD17, hydroxysteroid (17-beta) dehydrogenase 2, hydroxysteroid (17-Î²) dehydrogenase 2, SDR9C2	hydroxysteroid (17-beta) dehydrogenase 2	Cytoplasm	enzyme		3294	15486	79243
HSD17B4	17 beta Hydroxy Steroid Dehydrogenase Isoform 4, 17 Î² Hydroxy Steroid Dehydrogenase Isoform 4, 17-beta HSD4, 17-beta-HSD, 17-Î² HSD4, 17-Î²-HSD, 17[b]-HSD, Bifunctional protein, D-bifunctional, DBP, HD, hydroxysteroid (17-beta) dehydrogenase 4, hydroxysteroid (17-Î²) dehydrogenase 4, MFE-2, MFP2, MPF-2, NS1-I, perMFE-2, Peroxisomal bifunctional enzyme, Ph, Pmeii, PRLTS1, SDR8C1	hydroxysteroid (17-beta) dehydrogenase 4	Cytoplasm	enzyme		3295	15488	79244
HSPD1	CPN60, GROEL, heat shock protein 1 (chaperonin), heat shock protein family D (Hsp60) member 1, HLD4, HSP60, HSP65, Hspd1-30p, HuCHA60, MITO-P60, SPG13	heat shock protein family D (Hsp60) member 1	Cytoplasm	enzyme		3329	15510	63868
hydroxyproline	4-hydroxy-2-pyrrolidinecarboxylic acid, 4-hydroxypyrrolidine-2-carboxylic acid, 6912-67-0, C5H9NO3, proline, 4-hydroxy-		Other	chemical - endogenous mammalian
Id	INHIBITOR of DIFFERENTIATION		Other	group
ID1	AI323524, bHLHb24, D2Wsu140e, ID, ID125A, Id1b, Idb1, inhibitor of DNA binding 1, inhibitor of DNA binding 1, dominant negative helix-loop-helix protein	inhibitor of DNA binding 1, dominant negative helix-loop-helix protein	Nucleus	transcription regulator		3397	15901	25261
ID2	Ac2-300, AI255428, bHLHb26, C78922, GIG8, ID2H, IDB2, inhibitor of binding 2, dominant negative helix-loop-helix, Inhibitor Of DNA Binding 2, inhibitor of DNA binding 2, dominant negative helix-loop-helix, inhibitor of DNA binding 2, dominant negative helix-loop-helix protein	inhibitor of DNA binding 2, dominant negative helix-loop-helix protein	Nucleus	transcription regulator		3398	15902	25587
IDH1	AI314845, AI788952, E030024J03Rik, HEL-216, HEL-S-26, Id-1, IDCD, IDH, IDP, IDPC, ISOCITRATE DEHYDROGENASE, isocitrate dehydrogenase 1 (NADP+), isocitrate dehydrogenase 1 (NADP+), soluble, PICD	isocitrate dehydrogenase 1 (NADP+)	Cytoplasm	enzyme		3417	15926	24479
IER3	AI663993, cI-3, DIF-2, GLY96, IEX-1, IEX-1L, immediate early response 3, Ler3, PRG1	immediate early response 3	Cytoplasm	other		8870	15937	294235
IFI44L	C1orf29, GS3686, H-28, H28-1, HISTOCOMPATIBILITY 28, interferon-induced protein 44-like, LOC100129349, LOC100503218, NS1178	interferon induced protein 44 like	Nucleus	other		10964	15061	310968
IFITM1	1110036C17Rik, 9-27, CD225, DSPA2a, HUM927A, IFI17, IFI27SEP, IFIM1, IFM1 9-27, IFN9-27, interferon induced transmembrane protein 1, LEU13, Mil-2	interferon induced transmembrane protein 1	Plasma Membrane	transmembrane receptor		8519
Ifn	INTERFERON		Extracellular Space	group
IFNG	IFG, IFI, IFN gamma, IFN type II, IFN-Î³, IFNG2, INF-Î³, interferon gamma, Interferon Î³, interferon, gamma, interferon, Î³, type II INTERFERON, Î³ interferon, Î³-ifn	interferon, gamma	Extracellular Space	cytokine		3458	15978	25712
IGF1	C730016P09Rik, des(1-3)IGF-I, Des-(1-3)-igf1, IGF-I, IGF-I-smC, insulin like growth factor I, INSULIN-LIKE GROWTH FACTOR 1, insulin-like somatomedin peptide I, MAD isoform 4, mecasermin, MGF, Preproinsulin-like growth factor ia, somatomedin C	insulin like growth factor 1	Extracellular Space	growth factor	BI 836845	3479	16000	24482
IGF1R	A330103N21RIK, CD221, D930020L01, hyft, IGF-1 receptor, IGF1R beta chain, Igf1r beta isoform, Igf1r Î², IGF1R Î² chain, Igf1r Î² isoform, IGFIR, IGFIRC, IGFR, IGFR1, insulin-like growth factor 1 receptor, insulin-like growth factor I receptor, JTK13, LOC51049, MGC18216	insulin like growth factor 1 receptor	Plasma Membrane	transmembrane receptor	picropodophyllin, linsitinib, cixutumumab, ganitumab, AVE1642, BIIB022, IGF1, dalotuzumab, ceritinib, MM-141, IGF-methotrexate conjugate, PL225B, KW-2450	3480	16001	25718
Igfbp			Other	group
IGFBP3	AI649005, BP-53, IBP3, IGBP3, IGF binding protein 3, IGFI BP3, IGgfbp3, Insulin-like growth factor-binding protein 3	insulin like growth factor binding protein 3	Extracellular Space	other		3486	16009	24484
IGFBP5	AI256729, AW208790, IBP5, IGFBP-5P, insulin-like growth factor binding protein 5	insulin like growth factor binding protein 5	Extracellular Space	other		3488	16011	25285
IL1			Extracellular Space	group	rilonacept
IL10	CSIF, GVHDS, IL10A, IL10X, interleukin 10, TGIF	interleukin 10	Extracellular Space	cytokine		3586	16153	25325
IL10RA	AW553859, CD210, CD210a, CDw210, CDW210A, HIL-10R, IL-10 Ralpha, IL-10 RÎ±, IL-10R1, IL10R, interleukin 10 receptor subunit alpha, interleukin 10 receptor subunit Î±, interleukin 10 receptor, alpha, interleukin 10 receptor, Î±, mIL-10R	interleukin 10 receptor subunit alpha	Plasma Membrane	transmembrane receptor		3587	16154	117539
IL12 (complex)	Il12 p70, IL12 p75		Extracellular Space	complex
IL12A	CLMF, IL-12p35, IL12, interleukin 12A, Ll12a, NFSK, NKSF1, P35	interleukin 12A	Extracellular Space	cytokine		3592	16159	84405
IL12B	CLMF, CLMF2, COSTIMULATORY MOLECULE P40, IL-12, Il-12p40, IL-12p40/p70, IL-23 P40, IMD28, IMD29, interleukin 12B, NKSF, NKSF2, p40	interleukin 12B	Extracellular Space	cytokine	ustekinumab	3593	16160	64546
IL17A	CTLA-8, cytotoxic T-lymphocyte-associated serine esterase 8, IL-17, interleukin 17A	interleukin 17A	Extracellular Space	cytokine	secukinumab	3605	16171	301289
IL17F	C87042, CANDF6, interleukin 17F, ML-1	interleukin 17F	Extracellular Space	cytokine		112744	257630	301291
IL18	IGIF, IL-1g, IL1F4, interferon-gamma-inducing factor, interferon-Î³-inducing factor, interleukin 18	interleukin 18	Extracellular Space	cytokine		3606	16173	29197
IL1A	IL-1 Î±, IL1, IL1-ALPHA, IL1F1, interleukin 1 alpha, interleukin-1 Î±, Interleukin-A	interleukin 1 alpha	Extracellular Space	cytokine		3552	16175	24493
IL1B	IL-1, IL-1Î², IL1-BETA, IL1F2, interleukin 1 beta, Interleukin 1 Î²	interleukin 1 beta	Extracellular Space	cytokine	canakinumab, gevokizumab, canakinumab/INS, gallium nitrate	3553	16176	24494
IL1RN	DIRA, F630041P17Rik, IL-1 receptor ANTAGONIST, IL-1RA, IL1F3, interleukin 1 receptor antagonist, IRA, IRAP, MVCD4	interleukin 1 receptor antagonist	Extracellular Space	cytokine		3557	16181	60582
IL2	interleukin 2, lymphokine, TCGF	interleukin 2	Extracellular Space	cytokine		3558	16183	116562
IL22	IL-22a, IL-22b, IL-D110, IL-TIF, ILTIFa, Iltifb, interleukin 10-related T cell-derived inducible factor beta, interleukin 10-related T cell-derived inducible factor Î², interleukin 22, RGD1561292, TIFa, TIFIL-23, zcyto18	interleukin 22	Extracellular Space	cytokine		50616	116849|50929	500836
IL23R	IL-23 receptor, IL-23R-alpha, IL-23R-Î±, interleukin 23 receptor, LOC100364993, LOC100912239, LOC683816	interleukin 23 receptor	Plasma Membrane	transmembrane receptor		149233	209590	689932
IL2RA	CD25, IDDM10, Il 2 receptor Î± subunit, IL-2 RÎ±, IL2R, IL2RAC, interleukin 2 receptor subunit alpha, interleukin 2 receptor subunit Î±, interleukin 2 receptor Î±, Interleukin 2 receptor Î± chain, interleukin 2 receptor, alpha chain, interleukin 2 receptor, Î± chain, Ly-43, P55, TAC, TAC ANTIGEN, TCGFR	interleukin 2 receptor subunit alpha	Plasma Membrane	transmembrane receptor	LMB-2, daclizumab, basiliximab, aldesleukin, denileukin diftitox	3559	16184	25704
IL4	BCGF, BCGF-1, BSF-1, Il4e12, interleukin 4	interleukin 4	Extracellular Space	cytokine		3565	16189	287287
IL5	EDF, interleukin 5, TRF	interleukin 5	Extracellular Space	cytokine	mepolizumab	3567	16191	24497
IL6	BSF-2, CDF, FDGI, HGF, HSF, IFN beta 2A, IFN Î² 2A, IFN-beta-2, IFN-Î²-2, IFNB2, ILg6, interleukin-6	interleukin 6	Extracellular Space	cytokine	tocilizumab, siltuximab	3569	16193	24498
INCENP	2700067E22Rik, AU019509, C130081E20, C77457, inner centromere protein	inner centromere protein	Nucleus	other		3619	16319	293733
INS	AA986540, EINECS 234-279-7, humuline, IDDM, IDDM1, IDDM2, iletin, ILPR, Ins2, InsII, Insulin, insulin A chain, insulin B chain, insulin II, Insulin2, IRDN, Mody, MODY10, Mody4, novolin, Preproinsulin, Proinsulin2, regular insulin, soluble insulin, technosphere insulin, ultraphane	insulin	Extracellular Space	other		3630	16334	24506
Ins1	Ins2-rs1, insulin 1, Insulin I, Preproinsulin, proinsulin	insulin I	Extracellular Space	other			16333	24505
Insulin	Ins		Extracellular Space	group
IRF4	AI385587, interferon regulatory factor 4, LSIRF, MUM1, NF-EM5, PIP, SHEP8, Spip	interferon regulatory factor 4	Nucleus	transcription regulator		3662	16364	291100
IRF7	IFNRG7A, IMD39, interferon regulatory factor 7, IRF-7H, IRF7A, IRF7C	interferon regulatory factor 7	Nucleus	transcription regulator		3665	54123	293624
ISG15	G1P2, Gip2, hUCRP, HUMIFN15K, IFI-15K, IFI15, IFN-alpha-INDUCIBLE, IFN-INDUCIBLE protein 15 KD, IFN-Î±-INDUCIBLE, IFN15/17, IGI15, IMD38, INTERFERON-INDUCED 17-KDA, INTERFERON-STIMULATED protein 15 KDa, IP17, Irfp, ISG15 ubiquitin-like modifier, Isg15/17, LOC100044225, UCRP	ISG15 ubiquitin-like modifier	Extracellular Space	other		9636	100038882	298693
ITGA4	Alpha4 Integrin, CD49D, IA4, integrin alpha 4, integrin subunit alpha 4, integrin subunit Î± 4, Integrin-Î± 4, Itga4B, Very late antigen-4	integrin subunit alpha 4	Plasma Membrane	transmembrane receptor	natalizumab, vedolizumab	3676	16401	311144
ITGAM	C3R, CD11B, CD11B/CD18, Complement Receptor 5, COMPLEMENT receptor type 3, CR3, CR3A, F730045J24Rik, integrin alpha M, integrin subunit alpha M, integrin subunit Î± M, Integrin Î± m, integrin, alpha M, integrin, Î± M, ITGAN, Ly-40, MAC-1, MAC1A, MO1A, SLEB6	integrin subunit alpha M	Plasma Membrane	transmembrane receptor		3684	16409	25021
ITGAX	AI449405, CD11C, Complement Receptor 4, Cr4, INTEGRIN alpha X, integrin subunit alpha X, integrin subunit Î± X, INTEGRIN Î± X, N418, RGD1561123, SLEB6	integrin subunit alpha X	Plasma Membrane	transmembrane receptor		3687	16411	499271
ITGB7	CD103 beta, CD103 Î², integrin beta 7, integrin subunit beta 7, integrin subunit Î² 7, Integrin Î² 7, Ly69	integrin subunit beta 7	Plasma Membrane	transmembrane receptor	vedolizumab	3695	16421	25713
JAK2	AI504024, C81284, Fd17, Janus kinase 2, JTK10, THCYT3	Janus kinase 2	Cytoplasm	kinase	tofacitinib, pacritinib, ruxolitinib, momelotinib, NS-018, SB-1317, BMS-911543, jak2 inhibitor	3717	16452	24514
JUN	Activator protein 1, AP-1, API-1, c-Fos, c-Jun, jun proto-oncogene, Junc, LOC100288387, LOC100291417, LOC100293034, v-Jun, V-jun Avian Sarcoma Virus 17 Oncogene Homolog, V-jun Sarcoma Virus 17 Oncogene Homolog	jun proto-oncogene	Nucleus	transcription regulator		3725	16476	24516
KCNH1	EAG, EAG1, h-eag, Hs.553187, Kv10.1, M-eag, potassium channel, voltage gated eag related subfamily H, member 1, potassium voltage-gated channel, subfamily H (eag-related), member 1, TMBTS	potassium channel, voltage gated eag related subfamily H, member 1	Plasma Membrane	ion channel		3756	16510	65198
KCTD12	AU046135, AW538430, C13orf2, Kctd12 predicted, LOC115207, PFET1, PFETIN, potassium channel tetramerisation domain containing 12, POTASSIUM CHANNEL TETRAMERIZATION domain containing 12	potassium channel tetramerization domain containing 12	Plasma Membrane	ion channel		115207	239217	364458
KIAA0101	2810417H13Rik, AA409629, L5, mKIAA0101, NS5A (hepatitis C virus) transactivated protein 9, Ns5apt9, NS5ATP9, OEATC, OEATC-1, p15(PAF), p15/PAF, p15PAF, PAF, PAF15, RIKEN cDNA 2810417H13 gene	KIAA0101	Nucleus	other		9768	68026	300795
KIF20A	AA415432, kinesin family member 20A, MKLP2, RAB6KIFL, RABKINESIN 6	kinesin family member 20A	Cytoplasm	transporter		10112	19348	361308
KIF22	A-328A3.2, AU021460, C81217, KID, Kif22a, kinesin family member 22, KNSL4, LOC102553262, OBP, OBP-1, OBP-2, SEMDJL2	kinesin family member 22	Nucleus	other		3835	110033	293502
KIF23	3110001D19Rik, C87313, CHO1, kinesin family member 23, Kinesin-like 5, KNSL5, MKLP-1	kinesin family member 23	Cytoplasm	other		9493	71819	315740
KL	alpha KLOTHO, alpha-kl, KLOTHO, Î± KLOTHO, Î±-kl	klotho	Extracellular Space	enzyme		9365	16591	83504
KLF4	EZF, GKLF, Kruppel-like factor 4 (gut), Zie	Kruppel-like factor 4 (gut)	Nucleus	transcription regulator		9314	16600	114505
KLK10	2300002A13RIK, KALLIKREIN 10, kallikrein related-peptidase 10, NES1, PRRSL1, PRSSL1	kallikrein related peptidase 10	Extracellular Space	peptidase		5655	69540	292850
KLK13	Egfbp-2, kallikrein related-peptidase 13, KLK-L4, Klk1b26, mGk-13	kallikrein related peptidase 13	Extracellular Space	peptidase		26085	626834	292848
KLK3	0610007D04Rik, APS, Egfbp-1, Egfbp-3, Egfbp2, Epidermal Growth Factor-Binding Protein Type A, gamma-NGF, Gk27, hK3, HNP, Kal, kallikrein 1, kallikrein 1-related pepidase b4, kallikrein 1-related peptidase b1, kallikrein 1-related peptidase b11, kallikrein 1-related peptidase b16, kallikrein 1-related peptidase b21, kallikrein 1-related peptidase b22, kallikrein 1-related peptidase b24, kallikrein…	kallikrein related peptidase 3	Extracellular Space	peptidase		354	18048|16622|16612|16616|16619|13646|18050|16624|16623|16613|16615|16617|16618|13648
KLK5	1110030O19RIK, kallikrein related-peptidase 5, KLK-L2, mGK-5, SCTE	kallikrein related peptidase 5	Extracellular Space	peptidase		25818	68668	102546758
KLK6	AI849898, BSP, Bssp, hK6, KALLIKREIN 6, kallikrein related-peptidase 6, Klk29, Klk7, MSP, neurosin, Protease M, PRSS18, PRSS9, SP59	kallikrein related peptidase 6	Extracellular Space	peptidase		5653	19144	29245
KLK7	hK7, kallikrein related-peptidase 7 (chymotryptic, stratum corneum), kallikrein-related peptidase 7, PRSS6, SCCE	kallikrein related peptidase 7	Extracellular Space	peptidase		5650	23993	292852
KLK8	BSP1, HNP, Kallikrein 8, kallikrein related-peptidase 8, neuropsin, NP, NRPN, Ovasin, PRSS19, TADG14	kallikrein related peptidase 8	Extracellular Space	peptidase		11202	259277	308565
KPNA2	2410044B12Rik, IMP alpha 2, IMP Î± 2, importin, IMPORTIN alpha 1, Importin alpha2, IMPORTIN Î± 1, IPOA1, karyopherin (importin) alpha 2, karyopherin (importin) Î± 2, KARYOPHERIN alpha 2, karyopherin alpha 2 (RAG cohort 1, importin alpha 1), karyopherin alpha 2-like, KARYOPHERIN Î± 2, karyopherin Î± 2 (RAG cohort 1, importin Î± 1), karyopherin Î± 2-like, LOC100359600, LOC728860, NPI3, Nuclear Pore…	karyopherin alpha 2 (RAG cohort 1, importin alpha 1)	Nucleus	transporter		3838	16647	85245|100359600
KRT23	CK23, DKFZp434G032, HAIK1, histone deacetylase inducible keratin 23, K23, Ka23, keratin 23, keratin 23, type I, KRT1-23	keratin 23, type I	Other	other		25984	94179	287678
KRT6A	2310016L08Rik, CK-6C, CK-6E, CK6A, CK6D, Cytokeratin 6C, K6A, K6C, K6D, keratin 6A, type II, Krt2-6a, Krt2-6c, KRT6C, KRT6D, MK6a, mK6[a], PC3	keratin 6A, type II	Cytoplasm	other		3853
KSR2	kinase suppressor of ras 2, RGD1562674	kinase suppressor of ras 2	Cytoplasm	kinase		283455	333050	288691
LBH	1810009F10Rik, 6720416L16Rik, Cl2, limb bud and heart development, limb-bud and heart, LOC100048380, MSTP014	limb bud and heart development	Nucleus	transcription regulator		81606	77889	683626
LCN2	24p3, Alpha2u globulin related, AW212229, HNL, LIPOCALIN 2, MSFI, NEUTROPHIL LIPOCALIN, NGAL, NRL, p25, SIDEROCALIN, Sip24, Uterocalin	lipocalin 2	Extracellular Space	transporter		3934	16819	170496
LEP	LEPD, Leptin, OB, obese, Obgrp, OBS	leptin	Extracellular Space	growth factor		3952	16846	25608
LGALS1	14KDA LECTIN, AA410090, beta GALACTOSIDE binding LECTIN precursor, betaGBP, bgbp, GAL-1, GALAPTIN, Galbp, Galectin, GALECTIN1, GBP, L-14.5, L14, Lect14, Lectin, galactose binding, soluble 1, lectin, galactoside-binding, soluble, 1, Î² GALACTOSIDE binding LECTIN precursor	lectin, galactoside-binding, soluble, 1	Extracellular Space	other		3956	16852	56646
LIG1	AL033288, ATP-dependent DNA ligase I, DNA ligase 1-like, ligase I, DNA, ATP-dependent, LigI, LOC100911727	ligase I, DNA, ATP-dependent	Nucleus	enzyme		3978	16881	81513|100911727
LILRB4	CD85K, gp49, Gp49a, Gp49b, GP49B2, HM18, ILT-3, leukocyte immunoglobulin like receptor B4, leukocyte immunoglobulin-like receptor, subfamily B, member 4, leukocyte immunoglobulin-like receptor, subfamily B, member 4A, leukocyte immunoglobulin-like receptor, subfamily B, member 4B, Lilr4b, Lilrb4a, LIR-5, LOC499078	leukocyte immunoglobulin like receptor B4	Plasma Membrane	other		11006	14728|14727	292594
LPAR1	AI326300, clone 4.9, EDG2, ENDOTHELIAL DIFFERENTIATION LYSOPHOSPHATIDIC ACID G-protein-COUPLED receptor 2, Gpcr26, GPR26, Kdt2, LPA receptor 1, LPA1, LPA1 receptor, LPA2, LYSOPHOSPHATIDIC ACID G-protein-COUPLED receptor, lysophosphatidic acid receptor 1, Mrec1.3, rec.1.3, VZG1	lysophosphatidic acid receptor 1	Plasma Membrane	G-protein coupled receptor		1902	14745	116744
LPL	HDLCQ11, Lipase, LIPD, lipoprotein lipase, Lipoprotein lipase 1	lipoprotein lipase	Cytoplasm	enzyme	atorvastatin/niacin, nicotinic acid/pioglitazone, nicotinic acid, tyloxapol, lovastatin/niacin	4023	16956	24539
LRRC17	4833425M04Rik, 6130400C22Rik, leucine rich repeat containing 17, P37NB	leucine rich repeat containing 17	Extracellular Space	other		10234	74511	502715
LSM3	1010001J12Rik, 2610005D18RIK, 6030401D18RIK, LSM3 homolog, U6 small nuclear RNA and mRNA degradation associated, LSM3 homolog, U6 small nuclear RNA associated (S. cerevisiae), SMX4, USS2, YLR438C	LSM3 homolog, U6 small nuclear RNA and mRNA degradation associated	Nucleus	other		27258	67678	297455
LTBP1	9430031G15Rik, 9830146M04, b2b1000Clo, latent transforming growth factor beta binding protein 1, latent transforming growth factor Î² binding protein 1, Tgfb	latent transforming growth factor beta binding protein 1	Extracellular Space	other		4052	268977	59107
LTF	Csp82, GIG12, HEL110, HLF2, lactotransferrin, LF, MMS10R, Ms10r, TRFL	lactotransferrin	Extracellular Space	peptidase		4057	17002	301034
Ly6a (includes others)	AA682074, AA959465, AI789751, Gr-1, I830127L07Rik, LOC100911104, LOC100912078, LOC102552732, LOC300024, Ly-6.2, Ly-6A.2, Ly-6A/E, Ly-6C, Ly-6C.2, Ly-6E.1, Ly-6G.1, Ly-6M, Ly6-C antigen, Ly6al, Ly6b, Ly6c1, Ly6c2, Ly6f, Ly6g, Ly6i, Lymphocyte antigen 6 complex, locus a, lymphocyte antigen 6 complex, locus A-like, lymphocyte antigen 6 complex, locus C1, lymphocyte antigen 6 complex, locus C2, lymph…	lymphocyte antigen 6 complex, locus A	Plasma Membrane	other			546644|57248|110454|17071|17067|546643|100041546	300024|362935|503162|56778|100911104|246138
LYN	AA407514, Hck-2, JTK8, LOC100862590, LYN KINASE, LYN proto-oncogene, Src family tyrosine kinase, p53/56 Lyn, p53/p56 Lyn, p53Lyn, p56Lyn, Yamaguchi sarcoma viral (v-yes-1) oncogene homolog	LYN proto-oncogene, Src family tyrosine kinase	Cytoplasm	kinase	nintedanib, bosutinib	4067	17096	81515
MAD2L1	AA673185, CMT2, HSMAD2, MAD2, MAD2 mitotic arrest deficient-like 1, MAD2 mitotic arrest deficient-like 1 (yeast), MADP2	MAD2 mitotic arrest deficient-like 1 (yeast)	Nucleus	other		4085	56150	297176
MAF	2810401A20Rik, A230108G15RIK, avian musculoaponeurotic fibrosarcoma (v-maf) AS42 oncogene homolog, AW047063, AYGRP, c-MAF, CCA4, CTRCT21, Maf2, V-MAF AVIAN MUSCULOAPONEUROTIC FIBROSARCOMA ONCOGENE HOMOLOG	v-maf avian musculoaponeurotic fibrosarcoma oncogene homolog	Nucleus	transcription regulator		4094	17132	54267
magnesium	7439-95-4, magnesium, Mg		Other	chemical - endogenous mammalian
MAL	mal T-cell differentiation protein, mal, T-cell differentiation protein, MALGENE, Mpv17, Mvp17, Myelin and lymphocyte, myelin and lymphocyte protein, T cell differentiation protein, Vip17	mal T-cell differentiation protein	Plasma Membrane	transporter		4118	17153	25263
Mapk	Map Kinase, NGF/EGF DEPENDENT KINASE		Cytoplasm	group	MAP kinase inhibitor
MAPK1	9030612K14Rik, AA407128, AU018647, C78273, ERK, ERK-2, ERK42, ERT1, Mapk p42, Mapk1,2, MAPK2, MITOGEN ACTIVATED protein KINASE 2, mitogen-activated protein kinase 1, p38, p40, p40 HERAK, p41, p41mapk, P42, p42 Erk, P42MAPK, PRKM1, PRKM2	mitogen-activated protein kinase 1	Cytoplasm	kinase	MAP kinase1 inhibitor, binimetinib, ulixertinib, LY-3007113, pexmetinib	5594	26413	116590
MAPK3	ERK-1, ERT2, Esrk1, HS44KDAP, HUMKER1A, Mapk p44, MAPK1, Mapkapk3, mitogen-activated protein kinase 3, MNK1, MTAP2K, p44, p44 Erk, P44ERK1, P44MAPK, PRKM3	mitogen-activated protein kinase 3	Cytoplasm	kinase	ulixertinib	5595	26417	50689
MAPK7	BMK-1, ERK-5, ERK4, Erk5-T, ERK7, FRK, LOC100912585, mitogen-activated protein kinase 7, mitogen-activated protein kinase 7-like, PRKM7	mitogen-activated protein kinase 7	Cytoplasm	kinase		5598	23939	100912585|114509
MAPK8	AI849689, C-JUN N-TERMINAL KINASE1, JNK, JNK-46, JNK1, JNK1A2, JNK21B1/2, mitogen-activated protein kinase 8, p46JNK1, p46JNK1 alpha, p46JNK1 Î±, PRKM8, Sapk gamma, SAPK P46, Sapk Î³, SAPK1, SAPK1c, STRESS-ACTIVATED protein KINASE-LIKE KINASE	mitogen-activated protein kinase 8	Cytoplasm	kinase	aplidine	5599	26419	116554
MCL1	AW556805, BCL2L3, EAT, MCL1-ES, mcl1/EAT, MCL1L, myeloid cell leukaemia 1, myeloid cell leukaemia sequence 1, myeloid cell leukemia 1, myeloid cell leukemia sequence 1, TM	myeloid cell leukemia 1	Cytoplasm	transporter		4170	17210	60430
MCM2	AA959861, AW476101, BM28, CCNL1, cdc19, CDCL1, D3S3194, Mcmd2, minichromosome maintenance complex component 2, minichromosome maintenance deficient 2 mitotin (S. cerevisiae), MITOTIN, mKIAA0030	minichromosome maintenance complex component 2	Nucleus	enzyme		4171	17216	312538
MCM3	AL033361, C80350, HCC5, HRLF beta subunit (P102 protein), HRLF Î² subunit (P102 protein), LOC367976, Mcmd, Mini chromosome maintenance deficient 3, minichromosome maintenance complex component 3, minichromosome maintenance deficient 3 (S. cerevisiae), P1, P1-MCM3, P1.h, p1.m, RLFB	minichromosome maintenance complex component 3	Nucleus	enzyme		4172	17215	316273
MCM4	19G, AI325074, AU045576, CDC21, CDC21 homolog, CDC54, hCdc21, mcdc21, Mcmd4, minichromosome maintenance complex component 4, minichromosome maintenance deficient 4 homolog (S. cerevisiae), mKIAA4003, NKCD, NKGCD, P1-CDC21	minichromosome maintenance complex component 4	Nucleus	enzyme		4173	17217	29728
MCM5	AA617332, AI324988, AL033333, CDC46, Mcmd5, minichromosome maintenance complex component 5, minichromosome maintenance deficient 5, cell division cycle 46 (S. cerevisiae), P1-CDC46	minichromosome maintenance complex component 5	Nucleus	enzyme		4174	17218	291885
MCM7	AI747533, CDC47, D16Mgi24, mCDC47, MCM2, Mcmd7, minichromosome maintenance complex component 7, minichromosome maintenance deficient 7 (S. cerevisiae), P1.1-MCM3, P1CDC47, P85MCM, PNAS146, PPP1R104	minichromosome maintenance complex component 7	Nucleus	enzyme		4176	17220	288532
MED1	AI480703, ARC205, CRSP1, CRSP200, CRSP205, CRSP210, DRIP205, DRIP230, l11Jus15, Med220, mediator complex subunit 1, PBP, PPARBP, PPARGBP, RB18A, RGD1559552, TRAP220, TRIP2	mediator complex subunit 1	Nucleus	transcription regulator		5469	19014	497991
MELK	AI327312, HPK38, KIAA0175, Maternal embryonic leucine zipper kinase, mKIAA0175, MPK38, Protein kinase PK38	maternal embryonic leucine zipper kinase	Cytoplasm	kinase	OTS167	9833	17279	362510
MMP1	CLG, CLGN, Collagenase, Collagenase-1, INTERSTITIAL COLLAGENASE, matrix metallopeptidase 1, matrix metallopeptidase 1a (interstitial collagenase), Mcol-A, Mmp1a	matrix metallopeptidase 1	Extracellular Space	peptidase	marimastat	4312	83995	300339
MMS22L	C6orf167, dJ39B17.2, F730047E07Rik, Gm134, MMS22-like, DNA repair protein, RGD1304693	MMS22 like, DNA repair protein	Nucleus	other		253714	212377	313108
MRC1	AW259686, bA541I19.1, CD206, CLEC13D, CLEC13DL, hMR, LOC101060092, macrophage mannose receptor, mannose receptor, C type 1, Mg4sr, MMR, Mmr1, Mr, MRC1L1	mannose receptor, C type 1	Plasma Membrane	transmembrane receptor	technetium Tc 99m tilmanocept	4360	17533	291327
MYC	AU016757, bHLHe39, C-MYC-P64, CMYC, mMyc, MRTL, Myc2, MYCC, myelocytomatosis oncogene, Niard, Nird, RNCMYC, v-myc avian myelocytomatosis viral oncogene homolog	v-myc avian myelocytomatosis viral oncogene homolog	Nucleus	transcription regulator		4609	17869	24577
MYD88	MYD88D, myeloid differentiation primary response 88, myeloid differentiation primary response gene 88	myeloid differentiation primary response 88	Plasma Membrane	other		4615	17874	301059
MYF5	B130010J22Rik, bHLHc2, myogenic factor 5	myogenic factor 5	Nucleus	transcription regulator		4617	17877	299766
MYH8	4832426G23RIK, AI327267, DA7, gtMHC-F, Mhc neonatal type, Mhc of neonatal type, Mhc-perinatal, MHCp, MyHC-peri, MyHC-pn, Myhs-p, Myosin, myosin, heavy chain 8, skeletal muscle, perinatal, myosin, heavy polypeptide 8, skeletal muscle, perinatal, Neomyhc	myosin, heavy chain 8, skeletal muscle, perinatal	Cytoplasm	enzyme		4626	17885	252942
MYOG	bHLHc3, MG, MYF4, myo, myogenic factor 4, myogenin, myogenin (myogenic factor 4)	myogenin (myogenic factor 4)	Nucleus	transcription regulator		4656	17928	29148
Myosin			Cytoplasm	complex
MYT1	C20orf36, MTF1, myelin transcription factor 1, MYTI, NZF2, Nzf2a, Nzf2b, NZTF2, PLPB1, ZC2HC4A	myelin transcription factor 1	Nucleus	transcription regulator		4661	17932	362291
NADPH	2646-71-1, 53-57-6, adenosine 5'-(trihydrogen diphosphate), 2'-(dihydrogen phosphate), P'-5'-ester with 1,4-dihydro-1-beta-D-ribofuranosyl-3-pyridinecarboxamide, adenosine 5'-(trihydrogen diphosphate), 2'-(dihydrogen phosphate), P'-5'-ester with 1,4-dihydro-1-Î²-D-ribofuranosyl-3-pyridinecarboxamide, C21H30N7O17P3, dihydronicotinamide-adenine dinucleotide phosphate, NADPH tetrasodium salt, [[(2R,…		Other	chemical - endogenous mammalian
NASP	5033430J04Rik, AI131596, AI317140, D4Ertd767e, Epcs32, FLB7527, HMDRA1, Nasp-T, nuclear autoantigenic sperm protein (histone-binding), PRO1999	nuclear autoantigenic sperm protein (histone-binding)	Nucleus	other		4678	50927	298441
NCAM1	Apha-1 NCAM, CD56, E-NCAM, MSK39, N-CAM, NCAM-C, neural cell adhesion molecule 1	neural cell adhesion molecule 1	Plasma Membrane	other	BB-10901	4684	17967	24586
NCAPD2	2810406C15Rik, 2810465G24Rik, CAP-D2, CNAP1, hCAP-D2, mKIAA0159, non-SMC condensin I complex subunit D2, non-SMC condensin I complex, subunit D2, RGD1562596	non-SMC condensin I complex subunit D2	Nucleus	other		9918	68298	362438
NCOA1	bHLHe42, bHLHe74, F-SRC-1, KAT13A, NCOA, nuclear receptor coactivator 1, RIP160, SRC-1, STEROID receptor COACTIVATOR 1E	nuclear receptor coactivator 1	Nucleus	transcription regulator		8648	17977	313929
NCOA2	bHLHe75, D1Ertd433e, GRIP-1, KAT13C, nuclear receptor coactivator 2, SRC-2, TIF-2	nuclear receptor coactivator 2	Nucleus	transcription regulator		10499	17978	83724
NCOA3	2010305B15RIK, ACTR, AIB-1, AIB1 delta3, AW321064, bHLHe42, CAGH16, CTG26, KAT13B, nuclear receptor coactivator 3, p/Cip, pCIP, RAC3, SRC-1, SRC-3, TNRC14, TNRC16, TRAM-1	nuclear receptor coactivator 3	Nucleus	transcription regulator		8202	17979	84584
NCOA6	AIB3, ASC-2, mKIAA0181, Ncoa7, NRC, nuclear receptor coactivator 6, PRIP, RAP250, TRBP	nuclear receptor coactivator 6	Nucleus	transcription regulator		23054		116464
NCOR1	5730405M06RIK, A230020K14RIK, hN-CoR, mKIAA1047, N-CoR, nuclear receptor co-repressor 1, PPP1R109, RIP13, Rxrip13, TRAC1	nuclear receptor corepressor 1	Nucleus	transcription regulator		9611	20185	54299
NDC1	2810475A17RIK, AI450313, NDC1 transmembrane nucleoporin, NET3, TMEM48	NDC1 transmembrane nucleoporin	Nucleus	other		55706	72787	362557
NDUFV2	24KDA subunit-MITOCHONDRIAL COMPLEX 1, 2900010C23Rik, CI-24k, NADH Dehydrogenase (Ubiquinone) Flavoprotein 2, NADH:ubiquinone oxidoreductase core subunit V2	NADH:ubiquinone oxidoreductase core subunit V2	Cytoplasm	enzyme		4729	72900	81728
NEDD9	CAS-L, CAS2, CASS2, enhancer of filamentation 1, HEF1, MEF1, neural precursor cell expressed, developmentally down-regulated 9, neural precursor cell expressed, developmentally down-regulated gene 9, p105, P105hef1	neural precursor cell expressed, developmentally down-regulated 9	Nucleus	other		4739	18003	291044
NEK2	AA617254, C77054, HsPK21, NIMA (never in mitosis gene a)-related expressed kinase 2, NIMA related kinase 2, NLK1, PPP1R111, RP67	NIMA related kinase 2	Cytoplasm	kinase		4751	18005
NFATC1	2210017P03Rik, AI449492, AV076380, NF-ATC, NF-ATc1.2, NFAT2, Nfatcb, nuclear factor of activated T-cells, cytoplasmic, calcineurin-dependent 1	nuclear factor of activated T-cells, cytoplasmic, calcineurin-dependent 1	Nucleus	transcription regulator		4772	18018	100361818
NFkB (complex)	NF-KAPPA B, NF-ÎºB, nuclear factor-Îº b, transcription factor nuclear factor Îº b		Nucleus	complex	NF-kappaB inhibitor, dexanabinol
NFKB1	EBP-1, KBF1, Nf kappa b DNA binding subunit, NF KAPPA B subunit P50, Nf Îº b DNA binding subunit, NF Îº B subunit P50, NF-kappa-B, NF-kappaB1, NF-kB, NF-Îº-B, NF-ÎºB1, NFkappaB-p50, NFkappaB1 p105, NFKB subunit P105/P50, NFKB-p105, NFÎºB-p50, NFÎºB1 p105, NUCLEAR FACTOR KAPPA B DNA binding subunit, nuclear factor of kappa light polypeptide gene enhancer in B cells 1, p105, nuclear factor of kappa…	nuclear factor of kappa light polypeptide gene enhancer in B-cells 1	Nucleus	transcription regulator	dexamethasone/thalidomide, bortezomib/dexamethasone/thalidomide, rituximab/thalidomide, bortezomib/thalidomide, prednisone/thalidomide, triflusal, thalidomide	4790	18033	81736
NFKBIA	AI462015, I Îº B Î±, I(Îº)B(Î±), IkappaB alpha, IkappaB Î±, Ikb Kinase Alpha, Ikb Kinase Î±, IkB Î±, IKBA, IKBM, MAD-3, NF KAPPA beta alpha, NF Îº Î² Î±, NFKBI, nuclear factor of kappa light polypeptide gene enhancer in B-cells inhibitor, alpha, nuclear factor of Îº light polypeptide gene enhancer in B-cells inhibitor, Î±, pIkappaB Î±, RL/IF-1	nuclear factor of kappa light polypeptide gene enhancer in B-cells inhibitor, alpha	Cytoplasm	transcription regulator		4792	18035	25493
NGF	Beta-NGF, HSAN5, nerve growth factor, nerve growth factor (beta polypeptide), nerve growth factor (Î² polypeptide), Nerve growth factor, Î², Ngf beta, Ngf Î², NGFB, Î²-nerve growth factor, Î²-NGF	nerve growth factor (beta polypeptide)	Extracellular Space	growth factor		4803	18049	310738
nitric oxide	10102-43-9, Amidogen, oxo-, EDRF, inhaled nitric oxide, INOmax, Mononitrogen monoxide, nitric oxide, nitric oxide gas radical, Nitric oxide trimer, Nitrogen monooxide, nitrogen monoxide, nitrogen oxide (NO), nitrogen protoxide, Nitrosyl radical, NMO, NO		Other	chemical - endogenous mammalian
NKX2-1	AV026640, BCH, BHC, NK-2, NK2 homeobox 1, NKX2.1, NKX2A, T/EBP, TEBP, TITF1, TTF-1	NK2 homeobox 1	Nucleus	transcription regulator		7080	21869	25628
Nos	1.14.13.39, endothelium-derived relaxation factor-forming enzyme, endothelium-derived relaxing factor synthase, L-arginine,NADPH2:oxygen oxidoreductase (nitric-oxide-forming), NADPH-diaphorase, neuronal nitric oxide synthase, Nitric oxide synthetase, nitric-oxide synthase, NO synthase		Cytoplasm	group	nitric oxide synthase inhibitor, N(G)-aminoarginine
NOX1	GP91-2, MOX1, NADPH oxidase 1, NOH-1, NOX1a, NOX1alpha	NADPH oxidase 1	Cytoplasm	ion channel		27035	237038	114243
NOX4	AI648021, KOX, KOX-1, NADPH oxidase 4, RENOX	NADPH oxidase 4	Cytoplasm	enzyme		50507	50490	85431
NPHS1	CNF, nephrin, NephrinB, nephrosis 1, congenital, Finnish type (nephrin), nephrosis 1, nephrin, NPHN	nephrosis 1, congenital, Finnish type (nephrin)	Plasma Membrane	other		4868	54631	64563
NPPA	ANF, ANP, ANPs, ATFB6, Atrial natriuretic factor, Atrial Natriuretic Peptide Prohormone, Atrial natriuretic peptides, ATRST2, CDD, CDD-ANF, CDP, natriuretic peptide A, natriuretic peptide type A, PND, Prepronatriodilatin, RATANF	natriuretic peptide A	Extracellular Space	other		4878	230899	24602
NRIP1	6030458L20Rik, 8430438I05RIK, 9630050P12, AA959574, AW456757, NUCLEAR FACTOR receptor INTERACTING protein 140, nuclear receptor interacting protein 1, RIP140	nuclear receptor interacting protein 1	Nucleus	transcription regulator		8204	268903	304157
NRM	2610307M02RIK, AI429796, NRM29, nurim (nuclear envelope membrane protein)	nurim (nuclear envelope membrane protein)	Nucleus	other		11270	106582	361791
NUP37	2410003L22Rik, 2810039M17Rik, nucleoporin 37, nucleoporin 37kDa, p37	nucleoporin 37kDa	Nucleus	transporter		79023	69736	299706
NUP43	2610016K01RIK, 2610529I12RIK, AA409950, bA350J20.1, FLJ13287, nucleoporin 43, nucleoporin 43kDa, p42	nucleoporin 43kDa	Nucleus	transporter		348995	69912	683983
NUP93	2410008G02Rik, LOC100039128, NIC96, nucleoporin 93, nucleoporin 93kDa, Nucleoporin Nup93	nucleoporin 93kDa	Nucleus	other		9688	71805	291874
NUPR1	2310032H04Rik, COM1, nuclear protein 1, transcriptional regulator, nuclear protein transcription regulator 1, nuclear protein, transcriptional regulator, 1, nuclear proten 1, P8, Protein p8	nuclear protein 1, transcriptional regulator	Nucleus	transcription regulator		26471	56312	100912108|113900
NUSAP1	2610201A12Rik, AI481307, ANKT, AW547774, BB165529, BM-037, HQ0310 PRO0310P1, LNP, nucleolar and spindle associated protein 1, NUSAP, PRO0310p1, Q0310, SAPL	nucleolar and spindle associated protein 1	Nucleus	other		51203	108907	311336
Oas	2'5'-OAS, 2-5 OAS		Cytoplasm	group
OCLN	AI503564, BLCPMG, Occludin, Ocl, PPP1R115, Thiopurine Methyltransferase	occludin	Plasma Membrane	enzyme		100506658	18260	83497
ODC1	ODC, ORNITHINE DECARBOXYLASE, ornithine decarboxylase 1, ornithine decarboxylase, structural 1	ornithine decarboxylase 1	Cytoplasm	enzyme	tazarotene, eflornithine	4953	18263	24609
OLFML2A	4932431K08Rik, LOC169611, mFLJ00237, olfactomedin-like 2A, PRO34319	olfactomedin like 2A	Extracellular Space	other		169611	241327	296708
OSCAR	mOSCAR, mOSCAR-M1, mOSCAR-M2, mOSCAR-M3, osteoclast associated receptor, osteoclast associated, immunoglobulin-like receptor, PIGR3, RGD1559897	osteoclast associated, immunoglobulin-like receptor	Plasma Membrane	other		126014	232790	292537
OSTN	MUSCLIN, Ostc, osteocrin	osteocrin	Extracellular Space	other		344901	239790	360730
P glycoprotein	MDR, P-gp		Plasma Membrane	group	P-glycoprotein inhibitor
P38 MAPK	P38, p38 MAP KINASE, P38 MITOGEN-ACTIVATED protein KINASE		Cytoplasm	group
P3H2	4832416N06, AW553532, LEPREL1, MCVD, MLAT4, prolyl 3-hydroxylase 2	prolyl 3-hydroxylase 2	Cytoplasm	enzyme		55214	210530	288016
PADI1	AV236283, HPAD10, PAD1, PDI, PDI1, peptidyl arginine deiminase, type I	peptidyl arginine deiminase, type I	Cytoplasm	enzyme		29943	18599	54282
PADI2	KIAA0994, mKIAA0994, PAD-H19, PAD2, Pdi, PDI2, peptidyl arginine deiminase, type II	peptidyl arginine deiminase, type II	Cytoplasm	enzyme		11240	18600	29511
PADI3	AI507004, mKIAA4171, PAD3, PDI3, peptidyl arginine deiminase, type III, PEPTIDYLARGININE DEIMINASE type III	peptidyl arginine deiminase, type III	Cytoplasm	enzyme		51702	18601	29520
PALMD	4631423C22Rik, C1orf11, FLJ20271, palmdelphin, PALML	palmdelphin	Cytoplasm	other		54873	114301	310811
pamidronic acid	(3-amino-1-hydroxy-1-phosphonopropyl)phosphonic acid, (3-amino-1-hydroxypropylidene)-1,1-biphosphonate, (3-amino-1-hydroxypropylidene)-1,1-bisphosphonate, 1-hydroxy-3-aminopropane-1,1-diphosphonic acid, 109552-15-0, 3-amino-1-hydroxypropylidene bisphosphonate, 3-amino-1-hydroxypropylidene-1-bisphosphonate, 40391-99-9, 57248-88-1, 88640-51-1, 89131-02-2, AHPrBP, Amidronate, amino-1-hydroxypropane-…		Other	chemical drug
PARP	Pap, Poly ADP-ribose polymerase, POLY(ADP-RIBOSE) POLYMERASE		Nucleus	group	niraparib, E-7016, talazoparib, poly ADP-ribose polymerase inhibitor, AZD-2461, niacinamide
PARP1	5830444G22Rik, Adprp, Adprp1, ADPRT, ADPRT 1, AI893648, ARTD1, C80510, pADPRT-1, PARP, PARS, poly (ADP-ribose) polymerase family, member 1, POLY(ADP-RIBOSE) POLYMERASE 1, PPOL, sPARP-1	poly(ADP-ribose) polymerase 1	Nucleus	enzyme	poly ADP ribose polymerase 1 inhibitor, veliparib, rucaparib, olaparib, E7449, ABT-767, CEP-9722, INO-1001	142	11545	25591
PBK	2810434B10Rik, 3A11 Ag, AW538537, CT84, D14Ertd732e, HEL164, Nori-3, PDZ binding kinase, SPERMATOGENESIS RELATED protein KINASE, SPK, TOPK	PDZ binding kinase	Cytoplasm	kinase		55872	52033	290326
PCNA	ATLD2, Pcna/cyclin, PCNAR, proliferating cell nuclear antigen	proliferating cell nuclear antigen	Nucleus	enzyme		5111	18538	25737
Pcnt	AW476095, C86676, KEN, kendrin, m239Asp, m275Asp, Pcnt2, pericentrin (kendrin)	pericentrin (kendrin)	Cytoplasm	other			18541
PDCD4	197/15A, D19Ucla1, Dug, H731, Ma3, programmed cell death 4, programmed cell death 4 (neoplastic transformation inhibitor), Tis, Topoisomerase-inhibitor suppressed	programmed cell death 4 (neoplastic transformation inhibitor)	Nucleus	other		27250	18569	64031
PDE9A	HSPDE9A2, LOC100132338, PDE9A1, phosphodiesterase 9A	phosphodiesterase 9A	Cytoplasm	enzyme		5152	18585	191569
PDLIM2	4732462F18RIK, MYSTIQUE, PDZ and LIM domain 2, PDZ and LIM domain 2 (mystique), SLIM	PDZ and LIM domain 2 (mystique)	Cytoplasm	other		64236	213019	290354
PGAM5	2610528A17Rik, BXLBV68, MGC5352, PGAM family member 5, serine/threonine protein phosphatase, mitochondrial, phosphoglycerate mutase family member 5, RGD1312028	PGAM family member 5, serine/threonine protein phosphatase, mitochondrial	Cytoplasm	enzyme		192111	72542	288731
PGR	9930019P03Rik, BB114106, ENSMUSG00000074510, LOC360433, NR3C3, Pgrb, PR, PR beta, PR Î², progesterone receptor, Progesterone receptor A	progesterone receptor	Nucleus	ligand-dependent nuclear receptor	misoprostol, dienogest, ulipristal acetate, asoprisnil, ethynodiol diacetate, norethindrone acetate, ethinyl estradiol/ethynodiol diacetate, estradiol cypionate/medroxyprogesterone acetate, tosagestin, estradiol/norethindrone acetate, ZK 230211, etonogestrel, nestorone, telapristone acetate, ethinyl estradiol/etonogestrel, 17alpha-hydroxyprogesterone caproate, leuprolide acetate/norethindrone ace…	5241	18667	25154
PHEX	Gy, HPDR, HPDR1, HYP, HYP1, LXHR, PEX, Phosp. reg. gene homol. to endopep. on the X chrom, phosphate regulating endopeptidase homolog, X-linked, XLH	phosphate regulating endopeptidase homolog, X-linked	Cytoplasm	peptidase		5251	18675	25512
phorbol myristate acetate	12-O-tetradecanoylphorbol-13-acetate, 16561-29-8, beta-PMA, C36H56O8, myristic acid, 9-ester with 1,1a-alpha,1b-beta,4,4a,7a-alpha,7b,8,9,9a-decahydro-4a-beta,7b-alpha,9-beta,9a-alpha-tetrahydroxy-3-(hydroxymethyl)-1,1,6,8-alpha-tetramethyl-5H-cyclopropa(3,4)benz(1,2-e)azulen-5-one, 9a-acetate, myristic acid, 9-ester with 1,1a-Î±,1b-Î²,4,4a,7a-Î±,7b,8,9,9a-decahydro-4a-Î²,7b-Î±,9-Î²,9a-Î±-tetrahy…		Other	chemical drug
phosphatase	3.1.3.-, phosphoric monoester hydrolase, protein phosphatase		Other	group
phosphate	14265-44-2, inorganic phosphate, O4P-3, P, phosphate, phosphate ion, phosphate(3-), Pi		Other	chemical - endogenous mammalian
phosphatidylinositol 4,5-diphosphate	C11H19O19P3R2, phosphatidyl-myo-inositol 4,5-bisphosphate, phosphatidylinositol-4,5-bisphosphate, PI4,5P2, PIP2, PtdIns(4,5)P2		Other	chemical - endogenous mammalian
phosphatidylserine	(2S)-2-amino-3-[[(2R)-2-butanoyloxy-3-propanoyloxypropoxy]-hydroxyphosphoryl]oxypropanoic acid, 1,2-sn-phosphatidyl-l-serine, 1,2-sn-phosphatidylserine, C13H24NO10P, diacylglycerophosphoserines, L-1-phosphatidylserine, phosphatidyl-l-serine, phosphotidylserine		Other	chemical - endogenous mammalian
PI3K (complex)	1-phosphatidylinositol 3-kinase, 2.7.1.137, ATP:1-phosphatidyl-1D-myo-inositol 3-phosphotransferase, Phosphatidylinositol 3 kinase, phosphatidylinositol 3'-kinase, PI3-kinase, PtdIns 3 Kinase, type I phosphatidylinositol kinase, type III phosphoinositide 3-kinase, Vps34p		Cytoplasm	complex	copanlisib
Pkc(s)	Cnpkc, PKC, Pkc(s), Protein Kinase C		Cytoplasm	group	protein kinase C agonist, protein kinase C inhibitor, L-threo-safingol
PLCG1	AI894140, CDED, NCKAP3, phospholipase C gamma 1, phospholipase C, gamma 1, phospholipase C, Î³ 1, phospholipase C-Î³-1, PI-PLCgamma1, PI-PLCÎ³1, PIPLC gamma, PIPLC Î³, PLC Gamma, PLC Î³, PLC-II, PLC1, PLC148, PLCgamma1, PLCÎ³1, PPLCA	phospholipase C gamma 1	Cytoplasm	enzyme		5335	18803	25738
Pld	3.1.4.4, choline phosphatase, lecithinase D, lipophosphodiesterase II, phosphatidylcholine phosphatidohydrolase, PHOSPHOLIPASE D		Cytoplasm	group
PLD1	AA536939, C85393, Pc-Plc, phospholipase D1, Pld1a, Pld1b, Plda, Pldb	phospholipase D1	Cytoplasm	enzyme		5337	18805	25096
PMEPA1	2210418I02Rik, AW455466, Erg1.2, N4wbp4, prostate transmembrane protein, androgen induced 1, STAG1, TMEPA1, TMEPAI	prostate transmembrane protein, androgen induced 1	Plasma Membrane	other		56937	65112	311676
POLE	CRCS12, DNA polymerase epsilon, catalytic subunit A, DNA polymerase Îµ, catalytic subunit A, FILS, pol Îµ, Pole mapped, POLE1, polymerase (DNA directed), epsilon, polymerase (DNA directed), epsilon, catalytic subunit, polymerase (DNA directed), Îµ, polymerase (DNA directed), Îµ, catalytic subunit	polymerase (DNA directed), epsilon, catalytic subunit	Nucleus	enzyme	nelarabine, bortezomib/cladribine/rituximab, gemcitabine/paclitaxel, cladribine/cytarabine/daunorubicin, gemcitabine/oxaliplatin, gemcitabine/vinorelbine, docetaxel/gemcitabine, docetaxel/gemcitabine/vincristine, cladribine/cytarabine/filgrastim, clofarabine/cyclophosphamide/etoposide, capecitabine/gemcitabine, gemcitabine/oxaliplatin/paclitaxel, cladribine/cytarabine/filgrastim/mitoxantrone, clo…	5426	18973	304573
POLE2	DNA POLYMERASE epsilon subunit B, DNA Polymerase epsilon Subunit2, DNA POLYMERASE Îµ subunit B, DNA Polymerase Îµ Subunit2, DPE2, polymerase (DNA directed), epsilon 2 (p59 subunit), polymerase (DNA directed), epsilon 2, accessory subunit, polymerase (DNA directed), Îµ 2 (p59 subunit), polymerase (DNA directed), Îµ 2, accessory subunit	polymerase (DNA directed), epsilon 2, accessory subunit	Nucleus	enzyme	bortezomib/cladribine/rituximab, gemcitabine/paclitaxel, cladribine/cytarabine/daunorubicin, gemcitabine/oxaliplatin, gemcitabine/vinorelbine, docetaxel/gemcitabine, docetaxel/gemcitabine/vincristine, cladribine/cytarabine/filgrastim, capecitabine/gemcitabine, gemcitabine/oxaliplatin/paclitaxel, cladribine/cytarabine/filgrastim/mitoxantrone, cladribine/rituximab, capecitabine/docetaxel/gemcitabin…	5427	18974	299112
POU1F1	CPHD1, dw, dwarf, GHF-1, GHF1A, Hmp1, PIT1, PIT1-RS1, Pit1b, PIT1Z, POU class 1 homeobox 1, POU domain, class 1, transcription factor 1, POU1F1a	POU class 1 homeobox 1	Nucleus	transcription regulator		5449	18736	25517
PPARG	CIMT1, GLM1, NR1C3, peroxisome proliferator activator receptor Î³, peroxisome proliferator-activated receptor gamma, peroxisome proliferator-activated receptor Î³, PPAR gamma 3, PPAR Î³ 3, PPAR-gamma, PPAR-Î³, Pparg1, PPFP, receptor Î³	peroxisome proliferator-activated receptor gamma	Nucleus	ligand-dependent nuclear receptor	icosapent, amlodipine/telmisartan, inolitazone, aleglitazar, aspirin/dipyridamole/telmisartan, clopidogrel/telmisartan, glimepiride/rosiglitazone, nicotinic acid/pioglitazone, alogliptin/pioglitazone, glimepiride/pioglitazone, rosiglitazone, farglitazar, sulfasalazine, pioglitazone, telmisartan, tesaglitazar, troglitazone, hydrochlorothiazide/telmisartan, balsalazide, mesalamine, bezafibrate	5468	19016	25664
PPP1CA	dism2, PP-1A, Pp-1c, PP1 Î±, PP1 Î± C, PP1alpha, PP1C alpha, PP1C Î±, PPP1A, Ppp1c, Protein Phosphatase 1, protein phosphatase 1, catalytic subunit, alpha isoform, protein phosphatase 1, catalytic subunit, alpha isozyme, protein phosphatase 1, catalytic subunit, Î± isoform, protein phosphatase 1, catalytic subunit, Î± isozyme, Ser/Thr Phosphatase Type1 alpha, Ser/Thr Phosphatase Type1 Î±	protein phosphatase 1, catalytic subunit, alpha isozyme	Cytoplasm	phosphatase		5499	19045	24668
PRC1	ASE1, D7Ertd348e, protein REGULATING CYTOKINESIS 1, protein regulator of cytokinesis 1	protein regulator of cytokinesis 1	Nucleus	other		9055	233406	308761
PRIM1	AI324982, DNA primase, p49 subunit, p48, p49, primase, DNA, polypeptide 1 (49kDa)	primase, DNA, polypeptide 1 (49kDa)	Nucleus	enzyme	cytarabine/fludarabine phosphate, cyclophosphamide/fludarabine phosphate/rituximab, cytarabine/filgrastim/fludarabine phosphate, fludarabine phosphate/rituximab, dexamethasone/fludarabine phosphate/mitoxantrone, alemtuzumab/cyclophosphamide/fludarabine phosphate/rituximab, alemtuzumab/fludarabine phosphate, cytarabine/fludarabine phosphate/oxaliplatin/rituximab, cyclophosphamide/fludarabine phosp…	5557	19075
PRKCA	AAG6, AI875142, LOC146784, PKC-alpha, PKC-Î±, PKCA, PKRCA, PRKACA, protein kinase c Î±, protein kinase C, alpha, protein kinase C, Î±, Î±-protein kinase C	protein kinase C, alpha	Cytoplasm	kinase	L-threo-safingol, ingenol mebutate	5578	18750	24680
PRKCD	AI385711, ALPS3, Ca+-independent PKC, CVID9, D14Ertd420e, MAY1, novel Pkc delta, nPKC-delta, PKC delta, PKC Î´, PKCD, PKC[d], protein kinase C, delta	protein kinase C, delta	Cytoplasm	kinase	ingenol mebutate	5580	18753	170538
PRL	AV290867, Dlt, GHA1, Prl1a1, PRLB, PRLSD1, Prol, prolactin, RATPRLSD1, RNPROL	prolactin	Extracellular Space	cytokine		5617	19109	24683
Pro-inflammatory Cytokine	INFLAMMATORY CYTOKINE, Inflammatory Response Gene, PIC		Other	group
prostaglandin E2	(5Z, 11a, 13E, 15S)-11, 15-Dihydroxy-9-oxo-prosta-5, 13-dien-1-oic acid, (Z)-7-[(1R,2R,3R)-3-hydroxy-2-[(E,3S)-3-hydroxyoct-1-enyl]-5-oxocyclopentyl]hept-5-enoic acid, 363-24-6, C20H32O5, Cervidil, dinoprostone, PGE2, Prepidil, Propess, Prostarmon E, Prostin E, Prostin E2, Prostin E2 Vaginal Suppository		Other	chemical - endogenous mammalian
protoporphyrin IX	2,18-porphinedipropionic acid, 3,8,13,17-tetramethyl-7,12-divinyl-, 2,18-porphinedipropionic acid, 3,8,13,17-tetramethyl-7,12-divinyl- (8CI), 21H,23H-porphine-2,18-dipropanoic acid, 7,12-diethenyl-3,8,13,17-tetramethyl-, 3,3'-(3,7,12,17-tetramethyl-8,13-divinylporphine-2,18-diyl)di(propionic acid), 3-[18-(2-carboxyethyl)-8,13-bis(ethenyl)-3,7,12,17-tetramethyl-22,23-dihydroporphyrin-2-yl]propanoi…		Other	chemical - endogenous mammalian
PTEN	10q23del, 2310035O07RIK, A130070J02Rik, AI463227, B430203M17RIK, BZS, CWS1, DEC, GLM2, MHAM, Mmac, MMAC1, MUTATED IN MULTIPLE ADVANCED CANCERS, mutated in multiple advanced cancers 1, phosphatase and tensin homolog, PTEN1, TEP1	phosphatase and tensin homolog	Cytoplasm	phosphatase		5728	19211	50557
PTGER2	EP2, LOC100360765, PGE2 receptor, prostaglandin E receptor 2, prostaglandin E receptor 2 (subtype EP2), Ptger-ep2	prostaglandin E receptor 2	Plasma Membrane	G-protein coupled receptor	misoprostol, prostaglandin E2, prostaglandin E1, CP 533536, diclofenac/misoprostol	5732	19217	81752
PTGFR	AI957154, FP, FP receptor, PF2AR, PGF, PGF receptor, PGF2 alpha receptor, Pgf2 Î± -R, PGF2 Î± receptor, PGF2alpha, prostaglandin F receptor, prostaglandin F receptor (FP), PROSTAGLANDIN receptor, prostanoid FP receptor, Ptgf2alpha receptor	prostaglandin F receptor (FP)	Plasma Membrane	G-protein coupled receptor	(+)-fluprostenol, dinoprost, tafluprost, latanoprost/timolol, travoprost, isopropyl unoprostone, bimatoprost, latanoprost	5737	19220	25652
PTGS2	COX-2, CYCLO-OXYGENASE 2, GRIPGHS, hCox-2, INDUCIBLE CYCLOOXYGENASE, MTCO2, PES-2, PGG/HS, PGH synthase 2, PGHS-2, Pgi2 synthase, Pgs2, Pgsi, PHS II, PHS-2, Prostaglandin endoperoxide synthase 2, prostaglandin-endoperoxide synthase 2 (prostaglandin G/H synthase and cyclooxygenase), TIS10	prostaglandin-endoperoxide synthase 2 (prostaglandin G/H synthase and cyclooxygenase)	Cytoplasm	enzyme	acetaminophen/pentazocine, acetaminophen/clemastine/pseudoephedrine, aspirin/butalbital/caffeine, acetaminophen/caffeine/dihydrocodeine, aspirin/hydrocodone, aspirin/oxycodone, acetaminophen/aspirin/caffeine, aspirin/pravastatin, acetaminophen/dexbrompheniramine/pseudoephedrine, aspirin/meprobamate, aspirin/caffeine/propoxyphene, aspirin/butalbital/caffeine/codeine, aspirin/caffeine/dihydrocodein…	5743	19225	29527
PTH	parathyroid hormone, Pth-(1-34), PTH-(1-84), PTH1, Pthp, Pthr1	parathyroid hormone	Other	other		5741	19226	24694
PTH1R	HKRK, parathyroid hormone 1 receptor, PFE, PLP/PTH receptor, PPR, Pth/pthrp receptor, Pth/pthrp type 1 receptor, PTH1 receptor, PTHR, PTHR1, PTHrel	parathyroid hormone 1 receptor	Plasma Membrane	G-protein coupled receptor	PTH, raloxifene/teriparatide	5745	19228	56813
PTHLH	BDE2, HHM, parathyroid hormone-like hormone, parathyroid hormone-like hormone A, parathyroid hormone-like peptide, Parathyroid Hormone-Related Peptide, PARATHYROID HORMONE-RELATED protein precursor, PLP, PTH-like, PTHR, PTHRP	parathyroid hormone-like hormone	Extracellular Space	other		5744	19227	24695
PTPRR	EC-PTP, Gmcp1, mPTP213, PC12-PTP1, PCPTP1, protein tyrosine phosphatase, receptor type R, protein tyrosine phosphatase, receptor type, R, PTP-SL, PTPBR7, PTPRQ, R-PTP-R, RPTPRR	protein tyrosine phosphatase, receptor type R	Plasma Membrane	phosphatase		5801	19279	94202
PTRF	2310075E07RIK, AW546441, Cav-p60, CAVIN, CAVIN1, CGL4, FKSG13, polymerase I and transcript release factor, TTF-I	polymerase I and transcript release factor	Nucleus	transcription regulator		284119	19285	287710
RAB38	2310011F14Rik, AU043391, cht, NY-MEL-1, RAB38, member RAS oncogene family, rrGTPbp, Ruby	RAB38, member RAS oncogene family	Cytoplasm	enzyme		23682	72433	252916
RACGAP1	AI227039, AI327394, Band25, CYK4, gtl11, GTPase, HsCYK-4, ID-GAP, MgcRacGAP, mKIAA1478, Rac GTPase-activating protein 1, RACGAP	Rac GTPase activating protein 1	Cytoplasm	transporter		29127	26934	315298
RAD50	hRad50, Mrell, NBSLD, RAD50 homolog (S. cerevisiae), RAD50 homolog, double strand break repair protein, RAD502, Rad50l	RAD50 homolog, double strand break repair protein	Nucleus	enzyme		10111	19360	64012
RAD51	AV304093, BRCC5, FANCR, HRAD51, HsRad51, HsT16930, MRMV2, RAD51 homolog, RAD51 recombinase, RAD51A, RECA, RECA-LIKE, RGD1563603	RAD51 recombinase	Nucleus	enzyme		5888	19361	499870
RAD51AP1	2510006L10Rik, LOC683109, PIR51, RAB22, RAD51 associated protein 1, RAD51-INTERACTING	RAD51 associated protein 1	Nucleus	other		10635	19362	689055
RARRES1	5430417P09RIK, AI662122, LXNL, PERG-1, retinoic acid receptor responder (tazarotene induced) 1, TIG1, Tig1/retinoic acid receptor responder 1	retinoic acid receptor responder (tazarotene induced) 1	Plasma Membrane	other		5918	109222	310486
Rb	pRb, Rb Tumor Suppressor, Rb tumour Suppressor		Nucleus	group
RB1	OSRC, p105, p105-Rb, p110 RB, pp110, PPP1R130, pRb, RB, RB-ASSOCIATED, retinoblastoma 1, Retinoblastome tumor-suppression protein rb	retinoblastoma 1	Nucleus	transcription regulator		5925	19645	24708
RBPMS	2010300K22Rik, 2700019M19Rik, AU017537, HERMES, RGD1561067, RNA binding protein gene with multiple splicing, RNA binding protein with multiple splicing	RNA binding protein with multiple splicing	Other	transcription regulator		11030	19663	498642
REL	C-Rel, reticuloendotheliosis oncogene, v-rel avian reticuloendotheliosis viral oncogene homolog	v-rel avian reticuloendotheliosis viral oncogene homolog	Nucleus	transcription regulator		5966	19696	305584
RELA	NF KAPPA B subunit P65, NF Îº B subunit P65, NF-kappaB, NF-ÎºB p65, NFkB, NFkB/p65, NFKB3, p65, p65 NFkappaB, p65 Nfkb, p65 NFÎºB, p65/Rela, v-rel avian reticuloendotheliosis viral oncogene homolog A, v-rel reticuloendotheliosis viral oncogene homolog A (avian)	v-rel avian reticuloendotheliosis viral oncogene homolog A	Nucleus	transcription regulator	NF-kappaB decoy	5970	19697	309165
REN	D19352, HNFJ2, RATRENAA, Ren-A, Ren1, Ren1c, Ren1d, RENAA, Renin, renin 1 structural, Rn-1, Rnr	renin	Extracellular Space	peptidase	aliskiren, aliskiren/valsartan, aliskiren/amlodipine, aliskiren/amlodipine/hydrochlorothiazide, remikiren	5972	19701	24715
RFC3	2810416I22Rik, AU022547, p38, RECC3, replication factor C (activator 1) 3, replication factor C subunit 3, RFC, RFC38	replication factor C subunit 3	Nucleus	enzyme		5983	69263	288414
RGCC	1190002H23Rik, bA157L14.2, C13ORF15, FLJ37760, LOC683573, regulator of cell cycle, RGC-32, similar to response gene to complement 32	regulator of cell cycle	Cytoplasm	other		28984	66214	683573|117183
RNA polymerase II	POL II, Polymerase II, RNA POL II, RNAP-II, RPase2		Nucleus	complex
RNF144A	KIAA0161, RGD1561737, ring finger protein 144A, RNF144, UBCE7IP4, UIP4	ring finger protein 144A	Nucleus	other		9781	108089	500636
RORC	NR1F3, RAR-related orphan receptor C, RAR-related orphan receptor gamma, RAR-related orphan receptor Î³, ROR gammaT, Ror-Î³, RORC2, RORG, RORgamma, RORÎ³t, RZR-GAMMA, RZR-Î³, RZRG, Thor, TOR	RAR-related orphan receptor C	Nucleus	ligand-dependent nuclear receptor		6097	19885
RPA2	AA409079, AI325195, AU020965, p34Rpa2, REPA2, Replication protein a, 30-kda subunit, replication protein A2, Rf-A2, RP-A p32, RP-A p34, RPA32, RPA34	replication protein A2	Nucleus	other		6118	19891	59102
RRM2	AA407299, LOC100359539, R2, Ribonucleoside-diphosphate reductase M2 subunit, ribonucleotide reductase M2, ribonucleotide reductase M2 polypeptide, Ribonucleotide reductase non-heme subunit, ribonucleotide reductase regulatory subunit M2, RIBONUCLEOTIDE REDUCTASE SMALL subunit, RNR beta2, Rnr-r2, RNRII, RR2, RR2M	ribonucleotide reductase regulatory subunit M2	Nucleus	enzyme	cytarabine/fludarabine phosphate, bortezomib/cladribine/rituximab, gemcitabine/paclitaxel, cyclophosphamide/fludarabine phosphate/rituximab, cladribine/cytarabine/daunorubicin, gemcitabine/oxaliplatin, gemcitabine/vinorelbine, docetaxel/gemcitabine, docetaxel/gemcitabine/vincristine, cladribine/cytarabine/filgrastim, capecitabine/gemcitabine, gemcitabine/oxaliplatin/paclitaxel, cytarabine/filgras…	6241	20135	362720|100359539
RSAD2	2510004L01Rik, Best5, cig33, cig5, CYTOMEGALOVIRUS INDUCIBLE GENE5, LOC102724141, radical S-adenosyl methionine domain containing 2, Vig1, Viperin	radical S-adenosyl methionine domain containing 2	Cytoplasm	enzyme		91543	58185	65190
RUNX1T1	AML1-MTG8, AML1T1, CBFA2T1, Cbfa2t1h, CDR, ETO, MTG8, Run1tl, runt-related transcription factor 1; translocated to, 1 (cyclin D-related), ZMYND2	runt-related transcription factor 1; translocated to, 1 (cyclin D-related)	Nucleus	transcription regulator		862	12395	362489
RUNX2	AML3, Cbf, CBF-alpha 1, CBF-Î± 1, CBFA1, CCD, CCD1, CLCD, LS3, OSF-2, PEA2-alpha A, PEA2-Î± A, PEA2aA, Pebp2 Î± A, PEBP2A, PEBP2A1, PEBP2aA, Pebpa2a, runt-related transcription factor 2, RUNX2 MRIPV, RUNX2C	runt-related transcription factor 2	Nucleus	transcription regulator		860	12393	367218
Rxr	Retinoid receptor		Nucleus	group
RXRA	9530071D11RIK, LOC101928454, NR2B1, retinoid 10 receptor Î±, Retinoid X receptor alpha, Retinoid X receptor Î±, RXR, RXR alpha, Rxr Î± 1, RXRalpha1, RXRÎ±	retinoid X receptor alpha	Nucleus	ligand-dependent nuclear receptor	etretinate, daunorubicin/tretinoin, idarubicin/tretinoin, doxorubicin/tretinoin, bexarotene, acitretin, tretinoin, alitretinoin	6256	20181	25271
S100A8	60B8AG, AI323541, B8Ag, CAGA, calgranulin A, CALPROTECTIN, CFAG, CGLA, CP-10, CYSTIC FIBROSIS ANTIGEN, L1Ag, MA387, MIF, MIGRATION INHIBITORY FACTOR RELATED protein 8, MRP8, NIF, P8, PM-2K, S100 calcium binding protein A8, S100 calcium binding protein A8 (calgranulin A)	S100 calcium binding protein A8	Cytoplasm	other		6279	20201	116547
S100A9	60B8AG, AW546964, BEE22, CAGB, calgranulin B, CFAG, CGLB, GAGB, L1AG, Leukocyte l1 complex heavy chain, LIAG, MAC387, MIF, MIGRATION INHIBITORY FACTOR RELATED protein 14, MRP14, NIF, P14, S100 calcium binding protein A9, S100 calcium binding protein A9 (calgranulin B)	S100 calcium binding protein A9	Cytoplasm	other		6280	20202	94195
S100G	AU042539, CABP, CaBP-D9K, CABP1, CABP9K, Cad9k, CALB3, Calbindin D-9K, Cbpi, Rncalbd9, S100 calcium binding protein G	S100 calcium binding protein G	Cytoplasm	other		795	12309	24249
S1PR2	1100001A16Rik, AGR16, EDG-5, Gpcr13, GPCR18, H218, LPB2, S1P2, snGPCR18, sphingosine-1-phosphate receptor 2	sphingosine-1-phosphate receptor 2	Plasma Membrane	G-protein coupled receptor		9294	14739	29415
SERPINA1	A1-PI, A1A, A1AT, AAT, AAT2, AI118301, alpha 1 antiprotease, Alpha 1 Protease Inhibitor, alpha 1 PROTEINASE INHIBITOR, Alpha at1, Alpha-1-antiproteinase, alpha-1-antitrypsin isomer 1, alpha-1-antitrypsin isomer 2, Alpha1 Antitrypsin, alpha1 AT, alpha1-PI, antitrypsin, D12Ucla2, Dom1, Dom2, Dom4, Dom5, Elafin, PI, PI1, PI2, Pi3, PI4, PI5, Pi6, PRO2275, serine (or cysteine) peptidase inhibitor, cla…	serpin peptidase inhibitor, clade A (alpha-1 antiproteinase, antitrypsin), member 1	Extracellular Space	other		5265	20703|20704|20702|20701|20700	24648
SERPINB1	1190005M04Rik, AI325983, EI, EIA, ELANH2, HEL-S-27, HEL57, LEI, LEUKOCYTE ELASTASE INHIBITOR, M/NEI, MNE1, MNEI, MONOCYTE/NEUTROPHIL ELASTASE INHIBITOR, PI-2, serine (or cysteine) peptidase inhibitor, clade B, member 1a, serine (or cysteine) proteinase inhibitor, clade B, member 1a, serpin peptidase inhibitor, clade B (ovalbumin), member 1, Serpinb1a	serpin peptidase inhibitor, clade B (ovalbumin), member 1	Cytoplasm	other		1992	66222	291091
SERPINB6	4930482L21Rik, CAP, D330015H01Rik, DFNB91, MSTP057, ovalbumin, PI-6, PTI, serine (or cysteine) peptidase inhibitor, clade B, member 6a, serpin peptidase inhibitor, clade B (ovalbumin), member 6, Serpin6b, Serpinb6a, SPI3	serpin peptidase inhibitor, clade B (ovalbumin), member 6	Cytoplasm	other		5269	20719	291085
SERPINB7	4631416M05Rik, MEGSIN, ovalbumin, PPKN, serine (or cysteine) peptidase inhibitor, clade B, member 7, serpin peptidase inhibitor, clade B (ovalbumin), member 7, TP55	serpin peptidase inhibitor, clade B (ovalbumin), member 7	Cytoplasm	other		8710	116872	117092
SERPINB9	BB283241, CAP-3, ovalbumin, p19, PI-9, serine (or cysteine) peptidase inhibitor, clade B, member 9, Serine proteinase inhibitor mBM2A, serpin peptidase inhibitor, clade B (ovalbumin), member 9, Spi6	serpin peptidase inhibitor, clade B (ovalbumin), member 9	Cytoplasm	other		5272	20723	361241
SKP2	4930500A04Rik, cyclin A-associated kinase, F-box protein Skp2, FBL1, FBXL1, FLB1, FWD1, p45, p45Skp2, RGD1562456, S-PHASE KINASE-ASSOCIATED protein 2, S-phase kinase-associated protein 2 (p45), S-phase kinase-associated protein 2, E3 ubiquitin protein ligase	S-phase kinase-associated protein 2, E3 ubiquitin protein ligase	Nucleus	other		6502	27401	294790
SLC13A1	AI314066, AI987826, NAS1, NaSi-1, solute carrier family 13 (sodium/sulfate symporter), member 1, solute carrier family 13 (sodium/sulfate symporters), solute carrier family 13 (sodium/sulfate symporters), member 1, solute carrier family 13 (sodium/sulphate symporter), member 1, solute carrier family 13 (sodium/sulphate symporters), member 1	solute carrier family 13 (sodium/sulfate symporter), member 1	Plasma Membrane	transporter		6561	55961	58980
SLC2A4	Gef, GLUT4, solute carrier family 2 (facilitated glucose transporter), member 4	solute carrier family 2 (facilitated glucose transporter), member 4	Plasma Membrane	transporter		6517	20528	25139
SLC34A1	FRTS2, Na/Pi Cotransporter Type 2a, Napi iia, NaPi-2, NAPI-3, NaPi2A, NPHLOP1, NPT2, Npt2a, NPTIIa, SLC11, SLC17A2, solute carrier family 34 (sodium phosphate), member 1, solute carrier family 34 (type II sodium/phosphate cotransporter), member 1	solute carrier family 34 (type II sodium/phosphate cotransporter), member 1	Plasma Membrane	transporter		6569	20505	25548
SLC34A3	AI649385, HHRH, LOC246234, naPi-2c, Npt2c, Npt2c-v1, NPTIIc, Sodium Phosphate Cotransporter Type2c, solute carrier family 34 (sodium phosphate), member 3, solute carrier family 34 (type II sodium/phosphate cotransporter), member 3, Type ii sodium phosphate cotransporter	solute carrier family 34 (type II sodium/phosphate cotransporter), member 3	Plasma Membrane	transporter		142680	142681	246234
SLC7A7	AI790233, Glycoprotein Associated Amino Acid Transporter Y, LAT3, LPI, MOP-2, my+lat1, SLCA9, solute carrier family 7 (amino acid transporter light chain, y+L system), member 7, solute carrier family 7 (cationic amino acid transporter, y+ system), member 7, Y+LAT1	solute carrier family 7 (amino acid transporter light chain, y+L system), member 7	Plasma Membrane	transporter		9056	20540	83509
SLC8A1	AI852629, AV344025, CARDIAC NA+/CA2+ EXCHANGER, D930008O12RIK, Ncx, NCX1, solute carrier family 8 (sodium/calcium exchanger), member 1	solute carrier family 8 (sodium/calcium exchanger), member 1	Plasma Membrane	transporter	icosapent	6546	20541	29715
SLC9A3R1	EBP-50, NHE-RF, NHERF-1, NPHLOP2, solute carrier family 9 (sodium/hydrogen exchanger), member 3 regulator 1, solute carrier family 9, subfamily A (NHE3, cation proton antiporter 3), member 3 regulator 1	solute carrier family 9, subfamily A (NHE3, cation proton antiporter 3), member 3 regulator 1	Plasma Membrane	other		9368	26941	59114
SMAD3	AU022421, DKFZP586N0721, hMAD-3, HSPC193, HsT17436, JV15-2, LDS1C, LDS3, MAD3, MADH3, SMAD family member 3	SMAD family member 3	Nucleus	transcription regulator		4088	17127	25631
SMAD7	CRCS3, MADH7, MADH8, SMAD family member 7	SMAD family member 7	Nucleus	transcription regulator		4092	17131	81516
SMC2	5730502P04Rik, AI255214, AW545314, CAP-E, Fin16, SMC2L1, structural maintenance of chromosomes 2	structural maintenance of chromosomes 2	Nucleus	transporter		10592	14211	362519
SOAT1	8430426K15RIK, ACACT, ACAT, ACAT-1, Acyl-Coenzyme A Cholesterol Acyltransferase, ald, AW550831, hid, SOAT, STAT, sterol O-acyltransferase 1	sterol O-acyltransferase 1	Cytoplasm	enzyme	pactimibe, ezetimibe/fluvastatin, atorvastatin/ezetimibe, ezetimibe/rosuvastatin, ezetimibe/fenofibrate, ezetimibe/simvastatin, ezetimibe, hesperetin	6646	20652	81782
SOCS3	ATOD4, CIS3, CISH3, EF-10, Soc3, Sosc3, SSI-3, Suppressor of cytokine signaling 3	suppressor of cytokine signaling 3	Cytoplasm	phosphatase		9021	12702	89829
Sod	1.15.1.1, copper-zinc superoxide dismutase, Cu,Zn-SOD, Cu-Zn superoxide dismutase, cuprein, cytocuprein, erythrocuprein, Fe-SOD, ferrisuperoxide dismutase, haemocuprein, hemocuprein, hepatocuprein, Mn zinc sod, Mn-SOD, SOD-1, SOD-2, SOD-3, SOD-4, SODF, SODS, superoxidase dismutase, superoxide dismutase, superoxide dismutase I, superoxide dismutase II, superoxide:superoxide oxidoreductase		Cytoplasm	group
SOD1	ALS, ALS1, B430204E11Rik, Cu/Zn-SOD, CuZnSOD, czSOD, HEL-S-44, homodimer, hSod1, Ipo-1, IPOA, SOD, SOD1L1, SODC, superoxide dismutase 1, soluble	superoxide dismutase 1, soluble	Cytoplasm	enzyme		6647	20655	24786
SPAG5	AI874642, D11Bhm180e, DEEPEST, hMAP126, MAP126, Mastrin, S17, sperm associated antigen 5	sperm associated antigen 5	Nucleus	peptidase		10615	54141	252918
sphingomyelin	85187-10-6, C24H49N2O6PR, sphingomyelins		Other	chemical - endogenous mammalian
SPP1	2AR, Apl-1, BNSP, Bone Sialoprotein, Bopn, Bsp, BSPI, Eta, ETA-1, LOC100359743, LOC100503439, NEPHROPONTIN, OP, OPN, OPNI, Opnl, OSP, Osteopontin, Ric, secreted phosphoprotein 1, SPP1 isoform 1, UROPONTIN	secreted phosphoprotein 1	Extracellular Space	cytokine		6696	20750	25353
SPRY2	hSPRY2, sprouty homolog 2 (Drosophila), sprouty RTK signaling antagonist 2, sprouty2	sprouty RTK signaling antagonist 2	Plasma Membrane	other		10253	24064	306141
SRC	ASV, AW259666, BS27, c-SRC, p60-Src, PP60, Pp60/c-Src, pp60c-src, Rous sarcoma oncogene, SRC proto-oncogene, non-receptor tyrosine kinase, SRC1, TVHUSC	SRC proto-oncogene, non-receptor tyrosine kinase	Cytoplasm	kinase	dasatinib, AZM-475271, saracatinib, nintedanib, KX-01, pexmetinib, AZD0424, bosutinib	6714	20779	83805
SREBF1	ADD-1, bHLHd1, S14, SREBP-1, SREBP-1a, sterol regulatory element binding transcription factor 1, STEROL RESPONSE ELEMENT	sterol regulatory element binding transcription factor 1	Nucleus	transcription regulator		6720	20787	78968
starch	(C12H20O10)n, 9005-25-8, starch		Other	chemical - endogenous mammalian
STAT1	2010005J02Rik, AA408197, CANDF7, DD6G4-4, IMD31A, IMD31B, IMD31C, ISGF-3, p91, signal transducer and activator of transcription 1, STAT1 alpha, Stat1 beta, Stat1 p91, STAT1 Î±, Stat1 Î², STAT91, TRANSCRIPTION FACTOR SIGNAL TRANSDUCER and ACTIVATOR	signal transducer and activator of transcription 1	Nucleus	transcription regulator		6772	20846	25124
STAT5a/b	Mgf, STAT5		Cytoplasm	group
staurosporine	62996-74-1, 8,12-Epoxy-1H,8H-2,7b,12a-triazadibenzo(a,g)cyclonona(cde)trinden-1-one, 2,3,9,10,11,12-hexahydro-9-methoxy-8-methyl-10-(methylamino)-, (8alpha,9beta,10beta,12alpha)-(+)-, antibiotic AM 2282, C28H26N4O3, staurosporin, STS		Other	chemical - kinase inhibitor
STMN1	19k, C1orf215, FLJ32206, Lag, LAP18, Metablastin, OP18, P18, P19, Phosphoprotein p19, Pig, PP17, Pp18, PP19, PR22, Prosolin, SMN, stathmin, Stathmin1	stathmin 1	Cytoplasm	other		3925	16765	29332
streptozocin	1-methyl-1-nitroso-3-[(2S,3R,4R,5S,6R)-2,4,5-trihydroxy-6-(hydroxymethyl)oxan-3-yl]urea, 18883-66-4, C8H15N3O7, D-Glucopyranose, 2-deoxy-2-(((methylnitrosoamino)carbonyl)amino)-, glucopyranose, 2-deoxy-2-(3-methyl-3-nitrosoureido)-, D-, Streptozocin [Usan:Inn], Streptozocine [INN-French], Streptozocinium [Latin], Streptozocinum [INN-Latin], Streptozoticin, STREPTOZOTOCIN, streptozotocine, STRZ, S…		Other	chemical drug
STXBP6	AMISYN, BC024598, C85317, HSPC156, syntaxin binding protein 6 (amisyn)	syntaxin binding protein 6 (amisyn)	Cytoplasm	other		29091	217517	362734
SULF1	AI467640, AW121680, KIAA1077, LOC171396, mKIAA1077, sulfatase 1, sulph1, sulphatase 1	sulfatase 1	Cytoplasm	enzyme		23213	240725	171396
SULT1C2	1810008N17Rik, humSULTC2, ST1C1, ST1C2, sulfotransferase family 1C member 2, SULFOTRANSFERASE family, CYTOSOLIC, 1C, member 1, sulfotransferase family, cytosolic, 1C, member 2, sulphotransferase 1c, sulphotransferase family 1C member 2, sulphOTRANSFERASE family, CYTOSOLIC, 1C, member 1, sulphotransferase family, cytosolic, 1C, member 2, SULT1C1	sulfotransferase family 1C member 2	Cytoplasm	enzyme		6819	69083
SULT2A1	ALCOHOL SULFOTRANSFERASE, ALCOHOL sulphOTRANSFERASE, DHEA-ST, DHEAS, EG434121, EG434264, EG629203, EG629219, Gm15438, Gm5584, Gm6955, Gm6957, HST, hSTa, Hydroxysteroid Sulfotransferase, Hydroxysteroid sulphotransferase, LOC100360672, LOC100364224, mSTa1, OTTMUSG00000021844, RATSMP2A, RATSMP2B, Smp-2, Smp2a, ST2, ST2A1, St2a2, ST2A3, STa, STD, STH1, STH2, sulfotransferase family 2A member 1, sulfo…	sulfotransferase family 2A member 1	Cytoplasm	enzyme		6822	629219|434121|20859|434264|629203	24902|24912|361510
SUV39H1	AI852103, AL022883, DXHXS7466e, H3-K9-HMTase 1, KMT1A, MG44, mIS6, RGD1565028, suppressor of variegation 3-9 homolog 1, suppressor of variegation 3-9 homolog 1 (Drosophila), SUV39H	suppressor of variegation 3-9 homolog 1	Nucleus	enzyme		6839	20937	302553
SYK	p72-Syk, Ptk72, spleen tyrosine kinase	spleen tyrosine kinase	Cytoplasm	kinase	R-348, fostamatinib, cerdulatinib, TAK-659, entospletinib	6850	20963	25155
TACC3	Aint, C86661, ERIC-1, Maskin, transforming, acidic coiled-coil containing protein 3	transforming, acidic coiled-coil containing protein 3	Nucleus	other		10460	21335	360962
TAGLN2	2700094C18Rik, HA1756, Sm22a, Sm22B, SM22beta, transgelin 2	transgelin 2	Cytoplasm	other		8407	21346	304983
tamoxifen	(Z)2-[4-(1,2-diphenyl-1-butenyl)phenoxy]-N,N-dimethylethanamine 2-hydroxy-1,2,3- propanetricarboxylate, 10540-29-1, 2-[4-[(Z)-1,2-diphenylbut-1-enyl]phenoxy]-N,N-dimethylethanamine, 54965-24-1, Apo-Tamox, C26H29NO, Citofen, Crisafeno, Diemon, Dignotamoxi, Gen-Tamoxifen, Istubal, Istubol, Kessar, Noltam, Nolvadex, Nolvadex-D, Nourytam, Novo-Tamoxifen, Oncomox, PMS-Tamoxifen, Retaxim, TAM, tamaxiph…		Other	chemical drug
TBX21	T-box 21, T-PET, TBET, TBLYM, TBT1	T-box 21	Nucleus	transcription regulator		30009	57765	303496
TCF19	5730403J10Rik, AW495861, SC1, transcription factor 19	transcription factor 19	Nucleus	transcription regulator		6941	106795	406195
TERT	CMM9, DKCA2, DKCB4, EST2, hEST2, HTERT, hTRT, PFBMFT1, TCS1, TELOMERASE, Telomerase Catalytic Subunit, telomerase reverse transcriptase, TP2, TR, TRT	telomerase reverse transcriptase	Nucleus	enzyme	imetelstat, telomerase inhibitor	7015	21752	301965
TGFA	ETGF, RATTGFAA, TFGA, Tgf alpha, TGF-Î±, TGFAA, transforming growth factor alpha, transforming growth factor-Î±, wa-1	transforming growth factor alpha	Extracellular Space	growth factor		7039	21802	24827
TGFB1	Beta Ig-h3, CED, DPD1, LAP, TGF-beta1, TGF-Î², tgf-Î²(1), TGF-Î²1, TGFB, TGFbeta, transforming growth factor beta 1, transforming growth factor, beta 1, transforming growth factor, Î² 1, transforming growth factor-Î² 1, Transforming growth factor-Î²(1), Î² Ig-h3	transforming growth factor beta 1	Extracellular Space	growth factor	dalantercept	7040	21803	59086
TGFB2	BB105277, Cetermin, G-TSF, LDS4, Polyergin, TGF-Î²2, Tgfb, TGFBETA2, transforming growth factor beta 2, transforming growth factor Î² 2, transforming growth factor, beta 2, transforming growth factor, Î² 2	transforming growth factor beta 2	Extracellular Space	growth factor	trabedersen, dalantercept	7042	21808	81809
TGM1	2310004J08Rik, ARCI1, Epidermal transglutaminase, ERYTHROCYTE TRANSGLUTAMINASE, ICR2, KTG, LI, LI1, Tg1, TGASE, TGase K, Tgase1, TGK, transglutaminase 1, transglutaminase 1, K polypeptide, transglutaminase I, Transglutaminase K	transglutaminase 1	Plasma Membrane	enzyme		7051	21816	60335
TGM2	Ftg, G-ALPHA-h, G-Î±-h, GNAH, G[a]h, HEL-S-45, T-Tgase, TG2, TGA2, TGASE, TGase C, TGase2, TgaseII, TGC, TISSUE TRANSGLUTAMINASE, TISSUE TRANSGLUTAMINASE 2, Tranglutaminase 2, Transglutaminase, TRANSGLUTAMINASE 2, transglutaminase 2, C polypeptide, tTG, tTGas	transglutaminase 2	Cytoplasm	enzyme		7052	21817	56083
TH1 Cytokine	Cytokine Class I, Th1, type I CYTOKINE		Other	group
THBD	AHUS6, AI385582, BDCA3, CD141, THPH12, THRM, thrombomodulin, TM	thrombomodulin	Plasma Membrane	transmembrane receptor		7056	21824	83580
THBS1	tbsp1, THBS, thrombospondin 1, THSP, TS-1, TSP, TSP-1	thrombospondin 1	Extracellular Space	other		7057	21825	445442
THEM4	2700077M13RIK, 4921507I02Rik, CTMP, RGD1304723, thioesterase superfamily member 4	thioesterase superfamily member 4	Plasma Membrane	enzyme		117145	75778	361992
THRA	6430529J03Rik, AR7, AW259572, c-ERBA-1, c-erbA-alpha, c-erbA-Î±, CHNG6, EAR7, ERB-T-1, ERBA, ERBA1, NR1A1, Rvr, T3r Î±, T3Ralpha, T3R[a], Thr alpha, Thr Î±, THRA1, THRA2, thyroid hormone receptor alpha, Thyroid hormone receptor Î±, thyroid hormone receptor, alpha, thyroid hormone receptor, Î±, TR alpha, TR Î±, Tra1	thyroid hormone receptor, alpha	Nucleus	ligand-dependent nuclear receptor	3,5-diiodothyropropionic acid, denosumab/levothyroxine, amiodarone, levothyroxine, dextrothyroxine, L-triiodothyronine	7067	21833	81812
TIMM50	2810403L02RIK, AU015082, TIM50, TIM50L, translocase of inner mitochondrial membrane 50, translocase of inner mitochondrial membrane 50 homolog (S. cerevisiae)	translocase of inner mitochondrial membrane 50 homolog (S. cerevisiae)	Cytoplasm	phosphatase		92609	66525	687295
TJP1	tight junction protein 1, ZO-1, zona occludens 1	tight junction protein 1	Plasma Membrane	other		7082	21872	292994
TJP2	C9DUPq21.11, DFNA51, DUP9q21.11, PFIC4, tight junction protein 2, X104, ZO-2	tight junction protein 2	Plasma Membrane	kinase		9414	21873	115769
TK1	D530002A18Rik, Thymidine Kinase 1, thymidine kinase 1, soluble, Tk, Tk1a, Tk1b, TK2	thymidine kinase 1, soluble	Cytoplasm	kinase		7083	21877	24834
TLK1	4930545J15Rik, PKU-beta, PKU-Î², SNAK, tousled-like kinase 1	tousled like kinase 1	Nucleus	kinase		9874	228012
TLR2	CD282, Ly105, TIL4, toll-like receptor 2	toll-like receptor 2	Plasma Membrane	transmembrane receptor		7097	24088	310553
TLR3	AI957183, CD283, IIAE2, toll-like receptor 3	toll-like receptor 3	Plasma Membrane	transmembrane receptor	rintatolimod	7098	142980	364594
TLR4	ARMD10, CD284, HTOLL, Ly87, Ran/M1, Rasl2-8, Tlrp4, TOLL, TOLL receptor, toll-like receptor 4	toll-like receptor 4	Plasma Membrane	transmembrane receptor	resatorvid	7099	21898	29260
TLR7	RGD1563357, TLR7-like, Toll-like receptor 7	toll-like receptor 7	Plasma Membrane	transmembrane receptor	3M-001, UC-1V150, 5-fluorouracil/imiquimod, resiquimod, hydroxychloroquine, imiquimod	51284	170743	317468
TLR8	CD288, toll-like receptor 8	toll-like receptor 8	Plasma Membrane	transmembrane receptor	VTX-2337, resiquimod	51311	170744	684440
TMEM100	1810057C19Rik, AV011897, FLJ10970, transmembrane protein 100	transmembrane protein 100	Plasma Membrane	other		55273	67888	497979
TNF	AT-TNF, DIF, RATTNF, TMTNF, TNF-a, TNF-alpha, TNF-Î±, Tnfsf1a, TNFSF2, TNLG1F, tumor necrosis factor, Tumor Necrosis Factor Î±, tumor necrosis factor, Î±, tumour necrosis factor, tumour Necrosis Factor Alpha, tumour Necrosis Factor Î±, tumour necrosis factor, alpha, tumour necrosis factor, Î±	tumor necrosis factor	Extracellular Space	cytokine	adalimumab, etanercept, infliximab, certolizumab, golimumab, infliximab/methotrexate, dexamethasone/thalidomide, dexamethasone/pomalidomide, cyclophosphamide/dexamethasone/thalidomide, golimumab/methotrexate, bortezomib/dexamethasone/thalidomide, rituximab/thalidomide, bortezomib/thalidomide, prednisone/thalidomide, adalimumab/methotrexate, pomalidomide, thalidomide	7124	21926	24835
TNFAIP3	A20, MAD6, OTUD7C, TNF alpha-INDUCED protein 3, TNF Î±-INDUCED protein 3, TNF-inducible early response, TNFA1P2, Tnfip3, tumor necrosis factor, alpha-induced protein 3, tumor necrosis factor, Î±-induced protein 3, tumour necrosis factor, alpha-induced protein 3, tumour necrosis factor, Î±-induced protein 3	TNF alpha induced protein 3	Nucleus	enzyme		7128	21929	683206
TNFRSF10B	CD262, Death receptor 5, DR5, KILLER, KILLER/DR5, Ly98, MK, TRAIL receptor 4, TRAIL receptor-2, TRAIL-R2, TRICK2, TRICK2A, TRICK2B, TRICKB, tumor necrosis factor receptor superfamily member 10b, tumour necrosis factor receptor superfamily member 10b, ZTNFR9	tumor necrosis factor receptor superfamily member 10b	Plasma Membrane	transmembrane receptor	tigatuzumab, conatumumab	8795
TNFRSF10D	CD264, DCR2, TRAIL receptor 4, TRAIL-R4, TRUNDD, tumor necrosis factor receptor superfamily member 10d, tumour necrosis factor receptor superfamily member 10d	tumor necrosis factor receptor superfamily member 10d	Plasma Membrane	transmembrane receptor		8793
TNFRSF11B	OCIF, OPG, osteoprotegerin, PDB5, TNFR11, TR1, tumor necrosis factor receptor superfamily member 11b, tumor necrosis factor receptor superfamily, member 11b, tumor necrosis factor receptor superfamily, member 11b (osteoprotegerin), tumour necrosis factor receptor superfamily member 11b, tumour necrosis factor receptor superfamily, member 11b, tumour necrosis factor receptor superfamily, member 11…	tumor necrosis factor receptor superfamily member 11b	Plasma Membrane	transmembrane receptor		4982	18383	25341
TNFSF10	A330042I21RIK, AI448571, Apo-2 ligand, APO-2L, CD253, Ly81, TL2, TNLG6A, TRAIL, tumor necrosis factor (ligand) superfamily, member 10, tumor necrosis factor superfamily member 10, tumour necrosis factor (ligand) superfamily, member 10, tumour necrosis factor related apoptosis inducing ligand, tumour necrosis factor superfamily member 10	tumor necrosis factor superfamily member 10	Extracellular Space	cytokine		8743	22035	246775
TNFSF11	CD254, hRANKL2, Ly109l, ODF, OPG, OPGL, OPTB2, RANKL, Rankl1, sOdf, TNLG6B, TRANCE, tumor necrosis factor (ligand) superfamily, member 11, tumor necrosis factor superfamily member 11, tumour necrosis factor (ligand) superfamily, member 11, tumour necrosis factor related activation induced cytokine, tumour necrosis factor superfamily member 11	tumor necrosis factor superfamily member 11	Extracellular Space	cytokine	lenalidomide, denosumab, lenalidomide/temsirolimus, dexamethasone/lenalidomide/sorafenib, dexamethasone/lenalidomide, bortezomib/dexamethasone/lenalidomide, carfilzomib/dexamethasone/lenalidomide, lenalidomide/rituximab, denosumab/levothyroxine, erythropoietin/lenalidomide	8600	21943	117516
TP53	bbl, BCC7, bfy, bhy, LFS1, p44, P53, P53 cellular tumour antigen, p53 tumor suppressor, transformation related protein 53, TRP53, tumor protein p53, tumour protein p53	tumor protein p53	Nucleus	transcription regulator	CGM097, kevetrin	7157	22059	24842
TP73	P73, p73RhoGAP, transformation related protein 73, Trp73, tumor protein p73, tumour protein p73	tumor protein p73	Nucleus	transcription regulator		7161	22062	362675
TPH2	ADHD7, AU043594, NTPH, Tryptophan hydroxylase 2	tryptophan hydroxylase 2	Plasma Membrane	enzyme		121278	216343	317675
TPX2	2610005B21Rik, C20orf1, C20orf2, DIL-2, FLS353, GD:C20orf1, HCA519, HCTP4, p100, REPP86, RESTRICTED EXPRESSED PROLIFERATION ASSOCIATED protein 100, TPX2, microtubule-associated, TPX2, microtubule-associated protein homolog (Xenopus laevis)	TPX2, microtubule-associated	Nucleus	other		22974	72119	311546
transglutaminase	2.3.2.13, Factor XIIIa, fibrin stabilizing factor, fibrinoligase, glutaminylpeptide g-glutamyltransferase, polyamine transglutaminase, protein-glutamine gamma-glutamyltransferase, protein-glutamine Î³-glutamyltransferase, protein-glutamine:amine g-glutamyltransferase, R-glutaminyl-peptide:amine g-glutamyl transferase, Tg, TGASE, tissue transglutaminase		Other	group	transglutaminase inhibitor
trichostatin A	(2E,4E,6R)-7-[4-(dimethylamino)phenyl]-N-hydroxy-4,6-dimethyl-7-oxohepta-2,4-dienamide, 2,4-heptadienamide, 7-(4-(dimethylamino)phenyl)-N-hydroxy-4,6-dimethyl-7-oxo-, (2E,4E,6R)-, 2,4-heptadienamide, 7-[4-(dimethylamino)phenyl]-N-hydroxy-4,6-dimethyl-7-oxo-, (2E,4E,6R)- (9CI), 58880-19-6, C17H22N2O3, trichstatin A, TSA		Other	chemical drug
TRPV5	CAT2, D630033B11, Ecac, ECAC1, OTRPC3, transient receptor potential cation channel, subfamily V, member 5	transient receptor potential cation channel, subfamily V, member 5	Plasma Membrane	ion channel		56302	194352	116469
TRPV6	ABP/ZF, Cac, CAT, CAT1, CATL, Crac, ECAC2, HSA277909, LP6728, Otrpc3, transient receptor potential cation channel, subfamily V, member 6, ZFAB	transient receptor potential cation channel, subfamily V, member 6	Plasma Membrane	ion channel		55503	64177	114246
TSHR	AI481368, CHNG1, hTSHR-I, hypothroid, hyt, LGR3, pet, thyroid stimulating hormone receptor, THYROTROPIN receptor, Tsh Receptor, TSHRA	thyroid stimulating hormone receptor	Plasma Membrane	G-protein coupled receptor	ORG 41841	7253	22095	25360
TSKU	9530051K01Rik, E2IG4, Eiih, LRRC54, TSK, tsukushi, small leucine rich proteoglycan	tsukushi, small leucine rich proteoglycan	Extracellular Space	other		25987	244152	308843
TSLP	LOC682183, thymic stromal lymphopoietin	thymic stromal lymphopoietin	Extracellular Space	cytokine		85480	53603	688621
TXN	ADF, AW550880, EOSINOPHIL CYTOTOXICITY FACTOR, thioredoxin, thioredoxin 1, TRDX, TRX, TRX1, Txn1	thioredoxin	Cytoplasm	enzyme	PX-12	7295	22166	116484
TXNIP	1200008J08Rik, AA682105, EST01027, HHCPA78, HYPLIP1, LOC101060503, TBP-2, THIF, thioredoxin interacting protein, VDUP1	thioredoxin interacting protein	Cytoplasm	other		10628	56338	117514
UCP2	BMIQ4, SLC25A8, UCPH, uncoupling protein 2 (mitochondrial, proton carrier), Uncoupling protein 2, mitochondrial	uncoupling protein 2 (mitochondrial, proton carrier)	Cytoplasm	transporter		7351	22228	54315
UMPS	1700095D23RIK, AA408257, AL033308, BB164745, OPRT, Orotidylic acid (OMP) decarboxylase, uridine monophosphate synthetase	uridine monophosphate synthetase	Cytoplasm	enzyme	pyrazofurin, gimeracil/oxonic acid/tegafur, oxonic acid	7372	22247	288051
VCL	9430097D22, AA571387, AI462105, AW545629, CMD1W, CMH15, HEL114, MV, MVCL, Vcl predicted, Vinculin	vinculin	Plasma Membrane	enzyme		7414	22330	305679
VDR	NR1I1, PPP1R163, vitamin D (1,25- dihydroxyvitamin D3) receptor, vitamin D receptor	vitamin D (1,25- dihydroxyvitamin D3) receptor	Nucleus	transcription regulator	calcipotriene, ergocalciferol, ILX-23-7553, alendronate/cholecalciferol, 2-(3-hydroxypropoxy)calcitriol, betamethasone dipropionate/calcipotriene, alfacalcidol, calcium carbonate/cholecalciferol, paricalcitol, doxercalciferol, cholecalciferol, calcitriol, calcifediol	7421	22337	24873
VEGFA	Gd-vegf, MVCD1, vascular endothelial growth factor A, VEGF, Vegf-3, VPF	vascular endothelial growth factor A	Extracellular Space	growth factor	dalteparin, bevacizumab, ranibizumab, aflibercept, bevacizumab/erlotinib, bevacizumab/sorafenib, bevacizumab/5-fluorouracil, bevacizumab/temozolomide, bevacizumab/irinotecan, bevacizumab/carmustine/lomustine, bevacizumab/paclitaxel, bevacizumab/irinotecan/oxaliplatin, aflibercept/irinotecan, bevacizumab/capecitabine/oxaliplatin, bevacizumab/panitumumab, bevacizumab/cetuximab, bevacizumab/pemetrex…	7422	22339	83785
VitaminD3-VDR			Cytoplasm	complex
VitaminD3-VDR-RXR			Nucleus	complex
VitaminD3-VDR-SUG1			Cytoplasm	complex
VTCN1	B7-H4, B7h.5, B7S1, B7X, BC032925, PRO1291, RGD1311204, V-set domain containing T cell activation inhibitor 1, VCTN1	V-set domain containing T cell activation inhibitor 1	Plasma Membrane	other		79679	242122	295322
WEE1	WEE 1 homolog 1 (S. pombe), WEE1 G2 checkpoint kinase, WEE1-LIKE protein KINASE, WEE1A, Wee1b, WEE1hu	WEE1 G2 checkpoint kinase	Nucleus	kinase	MK 1775	7465	22390	308937
WNT11	HWNT11, wingless-type MMTV integration site family member 11, wingless-type MMTV integration site family, member 11	wingless-type MMTV integration site family member 11	Extracellular Space	other		7481	22411	140584
WSB1	1110056B13RIK, 2700038M07Rik, Socs box 1, SWIP1, WD repeat and SOCS box-containing 1	WD repeat and SOCS box containing 1	Other	other		26118	78889	303336
XIAP	1110015C02RIK, Aipa, API3, APOPTOSIS INHIBITOR3, BIRC4, hIAP-3, IAP-3, ILP-1, MIHA, riap3, X-linked inhibitor of apoptosis, Xiap-4, XLP2	X-linked inhibitor of apoptosis	Cytoplasm	enzyme	XIAP antisense oligonucleotide AEG35156, birinapant, idronoxil	331	11798	63879
XPO1	AA420417, CRM1, CRMA, emb, Exp1, exportin 1, CRM1 homolog (yeast), Exportin-1	exportin 1	Nucleus	transporter	selinexor	7514	103573	85252
