# Supplementary material for: Vitamin D Deficiency Promotes Liver Tumor Growth in Transforming Growth Factor-β/Smad3-Deficient Mice Through Wnt and Toll-like Receptor 7 Pathway Modulation
Source: Sci Rep. 2016 Jul 26;6:30217. doi: 10.1038/srep30217 (PMC4960540; doi:10.1038/srep30217)
Supplement: Supplementary Dataset 5 [file srep30217-s6.xls]

## Sheet: supplmentay table
Pathway	GENE NAME/PATIENT ID	LIHC.A5W4.01A	LIHC.A2HS.01A	LIHC.A3A4.01A	LIHC.A69I.01A	LIHC.A3A9.01A	LIHC.A39X.01A	LIHC.A39V.01A	LIHC.A3CJ.01A	LIHC.A119.01A	LIHC.A6G5.01A	LIHC.A3JL.01A	LIHC.A496.01A	LIHC.A495.01A	LIHC.A2HT.01A	LIHC.A3A3.01A	LIHC.A2KA.01A	LIHC.A25S.01A	LIHC.A39Y.01A	LIHC.A3A7.01A	LIHC.5259.01A	LIHC.A4ZP.01A	LIHC.A3A1.01A	LIHC.A39Z.01A	LIHC.A69H.01A	LIHC.A4U2.01A	LIHC.A5SK.01A	LIHC.A3A8.01A	LIHC.A116.01A	LIHC.A3A5.01A	LIHC.A1EB.01A	LIHC.A4NI.01A	LIHC.A1ED.01A	LIHC.A25V.01A	LIHC.A4NP.01A	LIHC.A2QQ.01A	LIHC.A4NL.01A	LIHC.A5SM.01A	LIHC.A25Z.01A	LIHC.A3A2.01A	LIHC.A5N0.01A	LIHC.A5SI.01A	LIHC.A1EG.01A	LIHC.A3CG.01A	LIHC.A3ER.01A	LIHC.A5UC.01A	LIHC.A25X.01A	LIHC.A3RK.01A	LIHC.5262.01A
Wnt signaling	CTNNB1_4.02873519493916E-07	-0.16	-1	-0.46	-0.53	-0.3	-0.53	0.02	-1.68	0.1	-0.37	-0.67	-0.71	-0.87	-1.4	-1.37	-0.86	-0.65	-0.22	-2.61	-2.06	-1.09	-0.9	-1.25	-0.08	-0.56	-0.69	0.65	0.88	-0.37	0.29	-0.56	0.33	-0.33	0.21	-0.32	-0.88	-0.09	-0.8	-0.78	0.48	-0.53	-0.07	-0.53	-0.15	0.15	-1.08	0.21	-0.14
	APC_1.53416349072559E-05	0.06	-0.73	-0.73	-0.73	-0.67	-0.61	-0.73	-0.73	0.31	-0.73	-0.73	-0.67	-0.73	-0.73	-0.73	-0.73	-0.09	-0.2	-0.69	-0.73	-0.73	-0.73	-0.73	-0.73	-0.31	-0.73	-0.73	-0.73	-0.73	1	-0.21	-0.57	-0.73	-0.73	-0.55	-0.66	-0.23	-0.73	-0.22	0.27	-0.12	-0.59	-0.06	-0.28	-0.4	-0.73	-0.39	-0.73
	EP400_2.76650209942487E-07	-0.45	-0.45	-0.13	-0.45	-0.45	-0.45	-0.45	-0.45	-0.45	-0.45	-0.45	-0.08	-0.45	-0.45	-0.45	-0.45	-0.45	0	-0.45	-0.45	-0.45	0.43	-0.45	-0.45	-0.45	-0.45	-0.45	-0.45	-0.45	0.57	-0.45	-0.45	0.05	-0.45	-0.45	-0.35	-0.08	-0.45	-0.45	-0.12	-0.38	-0.35	-0.3	-0.2	-0.45	-0.45	-0.17	-0.41
	FAT1_3.70182030458713E-07	-1.81	-3	1.81	0.08	-0.76	-0.87	-0.86	-3	-1.14	-0.7	-1.42	-2.21	-1.52	-1.12	-0.94	-0.84	-1.83	-1.16	-2.12	-2.23	-3	-1.76	-1.16	-2.33	-3	-1.25	0.42	-1.48	-0.3	-3	-0.67	0.18	-0.68	-0.5	0.02	-1.1	-0.65	-1.68	-3	0.45	0.01	-0.7	1.42	-0.1	-0.16	-2.97	1.22	0.14
	ITPR3_0.00394137587209637	0	0	0	0	0.73	0	0	0	0	0	0	0.12	0	0	0.01	0	0	0	2	0	1.35	0	0	0.42	0	0	0	0	0	0	0	0	0	0	0	0	0	0	0	0	0	0	0	0	0	2.06	0	0
	DKK3_0.0262560160633318	-1.5	-0.98	-1.5	1.2	1.75	1.08	3.24	-1.32	0.29	-0.61	0.52	-1.5	0.76	-0.16	-0.17	-1.5	-0.17	-1.08	-1.5	-1.5	-1.5	-1.5	-1.5	-0.83	-0.24	-1.5	3.48	5.05	-0.12	0.05	-0.46	0.25	0.56	3.8	-1.42	-0.24	0.96	-0.46	-1.24	1.12	-1.5	0.53	-0.29	0.16	0.56	1.7	0.81	1.35
	FAM160A2_5.49940665634394E-06	0.74	-1.08	-0.5	0.04	0.47	-0.76	-0.85	-1.14	-0.82	-1.18	-0.51	0.07	0.01	-1.16	-0.74	0.11	0.9	0.04	-0.75	-1.7	-0.97	-0.53	-0.69	0.3	-0.1	-0.04	0.01	-0.8	-0.04	0.49	0.03	-0.23	-0.17	-0.17	-0.23	0.07	-0.11	-0.51	-0.08	0.01	-0.13	-0.19	1.02	-0.15	-0.44	-0.62	-0.07	-0.18
	FAM65C_0.335667732620912	0	0	0	0	0	0	0	0	0	0	0	0	0	0	0	0	0	0	0	0	0	0	0	0	0.51	0.34	0	0	0	0	0	0	0	0	0	0	0	0	0	0.19	0	0	0	0	0	0	0	0
	FAM111B_5.6281630532438E-08	-0.46	-0.46	-0.46	-0.46	-0.46	-0.46	-0.46	-0.46	-0.46	-0.46	-0.46	-0.46	-0.27	-0.46	-0.46	-0.1	-0.46	0.05	-0.46	-0.46	-0.46	-0.46	-0.46	-0.46	-0.46	-0.46	-0.46	0.15	0.58	-0.46	-0.46	-0.46	-0.46	-0.46	-0.46	-0.46	0.31	-0.46	-0.46	-0.46	2.83	-0.15	-0.46	-0.46	0.68	-0.08	0.62	0.51
	GSK3B_1.30121764497669E-10	0.16	-1.15	-0.91	-0.95	-0.28	-0.83	-1.17	-0.93	-0.48	-0.99	-1.06	0	-0.97	-1.71	-1.97	-0.9	0	0.07	-0.8	-1.29	-1.63	-0.8	-1.24	-0.99	-0.85	-1.32	-0.43	-0.2	-0.35	0.01	0.15	-0.78	-0.69	-1.08	-0.34	-0.75	-0.69	-0.53	-0.82	0.02	-0.41	-0.15	-0.9	-0.3	-0.24	-1.03	-0.23	-0.02
	MMP7_0.106539030924278	0	0	0	0.16	0	0.99	3.5	0	2.6	3.48	0.65	0	4.03	0	0	1.24	0	1.11	0	2.4	1.72	1.86	0	1.67	0	0	0	0.42	0	0	0	0	7.02	0	1.08	0.79	1.1	0	0	0	0	0	0	3.72	4.96	6.02	0.04	6.44
	PCDHB14_0.000825384177443645	1.71	0	0	0.06	0.08	0	0	0	0	0	0	0	0	0	0	0	0	0	0.25	1.07	0	0	0	0	0	0.12	0	0	0	0.21	0	0.64	0	0	0	0	0	0	0	0	0	0	0.18	0	0	0	0	0
	CTNND2_0.00559666331660008	0	0	0	0	0	0	0	0	0	0	0	0	0	0	0	0	0	0	0	0.31	1.34	0	0	1.2	0	0	0	0	0	0	0	0	0	0	0	0	0	0	0	0	0	0	0	0	0	1.43	0	0
	FOXM1_3.13149514320022E-07	-1.56	-1.56	-1.56	-1.56	-1.56	-1.56	-1.56	-1.56	-1.56	-1.16	-0.13	-1.48	-1.04	-1.56	-0.61	1.43	-0.56	0.18	-1.56	-1.56	-1.56	-1.56	-1.16	-0.07	-1.56	-1.56	-1.56	-0.55	-0.19	-1.49	-1.56	-1.56	-1.56	-1.56	-1.37	-1.56	-0.13	-1.56	-1.56	-1.56	1.16	0.16	-1.01	-1.56	1.76	0.35	1.29	0.89
	KLF4_0.0774072384218844	-0.98	-0.98	-0.98	-0.98	1.06	0.14	-0.9	-0.98	0.46	-0.08	-0.45	1.44	-0.82	-0.46	0.43	3.23	1.83	1.89	-0.32	-0.98	-0.98	1.74	-0.98	0.7	-0.98	-0.98	-0.98	-0.87	-0.98	-0.66	-0.25	3.39	0.32	0.22	-0.98	1.1	-0.98	-0.98	-0.17	0.74	-0.98	1.46	-0.98	-0.36	-0.98	0.34	-0.37	-0.06
VD related genes	TP53_0.00028717955657233	-0.54	-1.71	-0.61	-0.21	-0.32	0.11	-0.21	-0.9	-0.58	-0.31	0.45	-2.84	0.07	-1.2	-1.63	0.64	0.28	-0.33	-2.84	-2.84	0.32	0.13	-0.06	-2.56	-2.61	-2.24	-0.71	-0.05	-1.47	-0.58	-1.01	-0.52	-0.28	-0.43	0.6	-0.44	-1.2	-1.27	-0.68	-0.46	-0.54	0.71	-0.22	0.69	0.51	-1.61	0.88	0.88
	AKAP12_0.486330570376925	-1.02	-1.02	5.53	-0.83	-1.02	-1.02	2.75	-1.02	-1.02	-1.02	-1.02	-1.02	-1.02	0.27	-1.02	-0.65	-1.02	-0.56	-1.02	-1.02	-0.43	-1.02	-1.02	-1.02	2.75	0.31	-1.02	-0.68	-1.02	1.28	1.5	1.41	-0.94	-1.02	0.07	-0.43	0.83	2.67	-1.02	0.2	0.62	-1.02	0.78	-0.82	-1.02	-0.95	-0.23	0.69
	AKR1C1_0.000397887732711762	-1.94	0.6	1.37	0.77	-2.1	2.9	2.96	0.82	1.35	0.89	0.5	-2.37	0.71	-0.19	0.87	-2.87	1.51	2.9	2.61	-1.75	3.76	2.02	-4.05	1.46	-1.37	-1.49	0.33	2.33	-0.27	-1.4	0	-0.31	1.95	-0.24	1.72	-1.19	0.52	0.61	-2.51	-2.69	-2.26	0.8	-1.96	1.39	1.17	-0.17	1.67	1.28
	AKR1C2_2.15462084440821E-05	-1.3	0.32	2.27	-0.48	-3.15	2.2	1.59	2.15	0.99	0.4	0.07	1.13	0.28	0.48	0.8	-4.16	2.25	1.43	3.13	-0.62	1.83	1.82	-4.16	1.02	0.25	-0.35	-0.38	2.93	-0.17	-2.29	0.4	-1.42	1.26	-2.27	1.64	-1.05	0.67	2.35	-0.58	-1.74	-0.6	1.21	-2.25	1.34	1.47	-0.44	1.36	1.72
	AKT1_0.0360940895632541	0.24	-1.25	-0.65	-1.03	-0.13	-1.51	-2.13	-1.75	-1.54	0.05	-0.23	1.74	-1.57	-1.38	-0.92	0.53	-1.48	-0.04	-2.07	-1.1	-1.55	-1.93	-0.68	-1.5	-0.6	0.1	-0.22	-1.33	0.16	0.35	-0.09	-0.13	0.29	-1.04	0.07	-0.2	0.21	-0.17	-0.28	0.64	0.2	0.48	0.13	0.45	-0.75	-1.28	-0.68	-0.04
	AR_0.000223763036764423	0.86	1.78	0.32	0.44	-2.5	-1.01	1.5	0.48	-0.66	-0.16	0.81	0.73	-0.37	-0.9	-2.35	-2.5	-0.56	-2.02	-0.82	-0.8	-2.5	-0.13	0	-2.5	0.41	1.44	1.45	0.86	0.04	1.83	1.09	0.71	0.72	0.97	-0.51	0.81	0.62	0.56	1.13	1.22	0.04	-0.58	0.83	0	-2.5	-2.5	0.6	-1.4
	ATF2_6.3035061601158E-10	-0.76	-1.44	-0.47	-0.92	-0.48	-0.74	-0.95	-0.92	-0.48	-0.76	-0.96	0.09	-1.37	-2.25	-1.3	-0.26	-0.3	-0.34	-0.14	-0.63	-2.59	-1.14	-0.9	-1.19	-0.24	-0.65	-0.41	-0.12	-0.77	-0.04	-0.32	-0.23	-0.61	-0.45	-0.17	-0.64	-0.12	-0.04	-0.77	-0.38	-0.22	0	-0.41	-0.19	-0.42	-0.7	0.23	-0.12
	ATG16L1_3.13406386288235E-09	0.11	-0.98	-0.07	-0.23	0.49	-0.38	-1.01	-0.78	-0.57	-0.34	-0.45	-0.88	-0.81	-1.11	-0.98	-0.24	0	-0.41	-1.94	-1.82	-0.58	-0.39	-0.4	-0.82	-0.2	-0.28	-0.43	-0.02	-0.18	-0.31	0.05	-0.12	0.18	-0.36	-0.03	-0.6	-0.22	0.67	0.07	-0.32	-0.6	-0.12	0.24	0	0.33	-0.51	0.4	0.17
	CA2_0.028833994043844	-1.68	0.85	1.98	-0.35	-3	1.21	-1.33	-1.61	0.48	1.38	0.86	-0.15	-1.63	-0.01	-0.17	0.38	-0.43	1.04	-4.41	-4.41	-1.19	-0.66	-2.39	-3.14	1.61	0.65	-0.54	0.96	0.92	0	2.52	-0.83	0.14	-1.66	-0.87	-0.04	0.24	0.74	0.97	1.19	0.02	-0.02	0.24	0.25	0.4	-0.51	-0.13	-0.52
	CCL2_0.279962366991393	-2.21	0.05	-2.21	1.82	-0.14	1.17	-1.21	0	0.84	1.55	0.68	-2.21	0.94	0.13	-2.21	-1.39	-1.96	-2.01	-1.95	-2.21	-1.14	-1.59	-2.21	-0.03	-0.11	-0.49	-1.79	-0.5	-0.6	-1.54	0.67	2.33	3.18	-1.73	0.1	0.99	1.26	-0.49	-1.55	1.69	-2.13	1.24	0.2	2.47	1.17	1.33	1.2	2.09
	CCND1_0.728770790735417	-0.98	-0.12	0.38	0.34	0.2	-0.9	-0.65	-1.27	-0.88	0.62	-0.46	-0.17	-1.1	0.08	-1.28	0.47	0.2	-3.36	-2.36	-2.65	-1.8	-0.61	-0.44	-0.68	-0.97	0.09	0.85	0.59	-2.1	1.22	0.22	-0.19	0.86	-0.51	-0.3	0.34	-0.44	-1.19	0.35	0.57	-3.7	-0.43	-0.31	0.64	0.78	-2.17	0.06	0.22
	CDH1_0.225950097970152	0.78	-1.1	0.53	-3.04	-1.05	0.59	-4.03	-4.73	-0.44	-0.22	-0.37	0.47	-0.89	-2.45	-1.33	0.29	-1.7	-0.37	-2.76	-0.57	-1.34	0.1	-2.26	-0.92	-0.26	0.49	-3.33	-3.8	0.16	0.76	-2.17	-2.19	0.01	-3.65	0.29	-0.42	0.2	-0.29	-0.59	0.47	0.5	0.53	-0.1	0.22	-1.11	-1.36	-3.86	-1.25
	CDKN1A_0.585294612372962	-0.45	-0.93	-1.84	1.02	0.65	0.92	-0.44	-0.67	-0.75	0.06	-0.63	-3.56	0.49	0.8	-2.17	-1.07	2.27	-0.65	-1.04	-2.61	-1.53	0.34	-1.1	-2.31	-2.02	-0.12	-1.07	-0.13	1.51	-0.05	-0.59	0.3	0.07	-1.92	-0.79	0.66	-1.98	-1.05	-0.56	-0.58	0.1	-0.2	0.75	0.24	-1.35	0.53	-0.44	0.8
	CDKN1B_1.51102809587204E-05	-1.43	-0.53	0.03	0.19	-0.21	-1.37	-0.6	0.06	0.24	-0.31	-0.68	0.22	0.05	-1.66	-1.08	-0.27	-0.17	-1.27	-1.8	-1.08	-1.82	-1.61	-0.43	-0.89	0.13	0.04	-0.2	0.06	0.57	0.38	0.08	0.29	-0.14	-0.14	-0.07	-0.03	-0.3	-0.96	-0.02	-0.34	0.86	-0.53	-0.6	-0.47	0.03	-0.28	-0.24	0.19
	COL1A1_0.00239281503416228	-3.01	-1.53	-2.62	-0.24	1.98	-0.66	-2.14	-2.49	0.9	-0.26	0.22	-2.29	2.28	-0.12	-1.29	-0.59	-4.15	-0.57	-0.3	-3.3	0.4	-4.21	-2.83	0.36	-1.02	-2.05	-4.7	-0.11	-0.36	-0.89	-1.26	-2.66	1.05	-3.33	-0.5	0.15	1.68	-0.41	-1.82	0.86	-1.43	1.05	0.1	2.16	1.26	1.57	0.41	3.07
	CREB1_3.47143082367737E-07	-0.59	-0.74	-0.74	-0.74	0.01	-0.24	-0.48	-0.74	0	-0.74	-0.62	-0.16	-0.74	-0.74	-0.74	-0.66	-0.07	-0.34	-0.41	-0.74	-0.74	-0.74	-0.74	-0.66	-0.74	-0.74	-0.74	-0.34	-0.74	-0.26	-0.16	-0.44	-0.74	-0.74	-0.43	-0.74	-0.58	-0.51	-0.74	0.14	-0.05	0.11	-0.55	-0.38	0.03	-0.44	-0.08	-0.11
	CTGF_0.993494819032745	-3.64	-1.45	-3.11	-0.38	1.44	0.3	-0.55	-2.46	0.57	0.7	-0.32	2.17	0.43	-2.11	-1.41	0	-0.94	-1.19	-2.11	0.74	-0.23	-2.5	-0.36	-0.38	0.02	-1.5	-2.92	-0.51	-0.5	0.21	-0.81	-0.53	1.23	-0.62	-1.23	0.34	-0.02	-0.03	-0.25	1.91	-2.51	-0.18	-0.7	1.12	1.6	1.22	-1.1	2.13
	CYP3A5_0.517716796575267	0.8	-0.47	-2.54	-0.59	-0.43	-0.92	-0.75	3.81	2.32	-0.73	0.47	0.87	0.66	4.08	-0.55	3.1	-1.05	-2.51	-0.83	-2.63	0.83	-0.63	0.42	-2.05	2.3	-0.54	-1.56	-2.13	1.67	1.29	2.21	-0.92	-1.04	0.74	-0.52	0.29	0.79	1.2	-0.75	-0.35	2.93	-1.75	0.7	-0.7	0.71	-2	-1.87	-1.55
	DHCR7_0.00033540806744622	2.29	-0.59	-5.51	0.66	-0.06	-0.4	-2.2	0.11	0.09	0.59	0.2	1.31	-0.19	-0.81	-0.6	0.89	-1.67	1	-0.19	0.02	0.83	1.24	0.51	1.36	-0.28	-0.18	-0.21	0.04	0.73	0.86	0.02	-2	-0.41	-1.83	-0.21	-0.28	-0.29	0.18	0.43	-0.18	-1.44	1.01	0.34	0.05	1.07	-1.73	0.12	0.99
	DKK1_0.0836433538724986	0	0	0	0	0	0	2.48	0	0	0	0	0	0	0	0	3.57	0.49	0	0	0.77	0	0	0	5.95	0	0	0	4.88	0	0	0	5.35	0	1.7	0	0	0	0	0	0	0	0	0	0	4.96	0	0	2.9
	DLL1_0.0527328557727898	-0.25	-0.25	-0.25	-0.25	0.11	1.54	-0.25	-0.25	0.68	0.89	-0.25	1.8	-0.25	-0.25	0.4	0.16	-0.25	1.29	0.68	-0.25	-0.25	-0.25	-0.25	-0.25	-0.25	-0.25	-0.25	0.03	-0.25	-0.25	-0.25	2.65	-0.04	1.75	0.09	2.23	2.65	0.46	-0.25	0.46	0	-0.25	1.71	1.47	-0.25	0.17	-0.25	-0.25
	DUSP7_4.32989230172401E-13	-0.03	-0.99	-0.68	-0.3	0.19	-0.18	-0.41	-0.99	-0.7	-0.35	0.29	-0.7	0.05	-0.99	-0.99	0.43	-0.09	0.18	-0.99	-0.99	-0.99	-0.99	-0.99	-0.56	-0.54	-0.99	-0.51	-0.16	-0.42	-0.32	-0.43	-0.44	-0.22	-0.55	-0.06	-0.57	-0.14	-0.59	-0.99	0.33	-0.17	0.55	-0.26	0.09	1.2	-0.23	0.64	0.65
	EFTUD1_3.50698648966398E-10	-0.23	-1.23	-0.57	-0.46	0.43	0.73	-0.37	-0.27	-0.04	-0.18	-0.72	-0.99	-0.19	-0.32	-0.17	0.29	0.15	-0.04	-1.13	-1.41	-1.41	-0.62	-0.26	-0.84	0.05	-0.7	-0.69	-0.15	-0.57	0.36	-0.55	-0.33	-0.2	-0.88	0.21	-0.74	-0.22	-0.43	-0.55	-0.22	-0.18	0.59	0.57	0.01	0.08	0.27	0.5	0.62
	EGFR_0.569907956532774	-0.43	-0.93	0.24	-0.27	-2.56	-0.75	-2.4	-0.4	-1.32	-0.49	-0.41	-0.16	-0.8	-0.59	-2.16	-0.97	-0.89	-0.48	0	-0.92	-2.37	-1.36	-0.96	-2.04	-0.09	0.65	-1.06	-1.59	0.01	1.09	0.51	-0.28	-0.01	-0.95	-0.55	0.26	0.54	0.25	0.27	0.11	1.11	-1.72	1.17	0.07	-1.49	0.44	-1.81	-0.57
	EIF4EBP1_0.00577696674849589	1.86	0.32	-0.29	-1.06	0.24	2.08	0.34	-1.23	-0.8	-0.29	2.27	-0.46	0.89	-0.66	0.19	-0.77	0.83	1.87	2.13	2.02	2.95	2.24	-0.27	0.54	1.03	-1.43	-1.55	0.51	0.97	-0.21	-0.58	-1.78	-0.46	-0.73	-0.08	-1.39	0.27	1.35	0.47	0.8	-0.07	0.35	-1.41	-0.24	1.29	2.78	0.43	1.39
	FASN_2.5781309497277E-06	-1.26	-2.62	0.23	-0.01	-0.97	-0.45	-2.87	-0.22	-2.33	2.08	-0.45	2.52	0.08	-1.13	0.2	-0.88	-0.85	1.6	0.13	-2.06	-0.27	0.45	-0.02	1.48	-0.04	-1.01	0.08	0.15	-0.51	2.54	0	-2.45	-0.45	-0.36	-0.57	-0.28	-0.29	1.49	1.13	-0.51	-0.7	-0.04	2.24	0.34	2.73	-2.59	-0.1	1.58
	FOS_1.13011079536551E-21	-1.46	-0.48	-1.57	0.41	-0.12	1.57	-2.43	-1.89	1.21	1.29	-0.65	-2.01	-2.08	-0.45	-2.54	3.54	-1.48	-0.7	-3.65	-0.62	-2.35	-0.88	-2.62	-0.83	-1.44	0.07	-2.43	-1.82	-0.8	-0.84	1.22	3.79	1.7	-0.71	0.05	1.42	0.01	-0.14	1.76	0.97	0.32	-1.25	1.63	1.99	-1.78	0.03	0.08	1.43
	FOXO4_2.19436774591019E-06	-0.47	-0.16	0.13	-0.81	-0.26	-0.56	-0.28	-0.17	-1.14	-0.58	-0.18	-0.81	-0.58	-0.74	-1.3	-0.61	0.18	-0.66	-2.07	-0.99	-1.4	-0.99	-0.36	-1.48	-0.7	0.09	0.28	0.28	0.02	0.59	-0.37	-0.18	-1.04	-0.48	-0.78	-0.89	-0.03	-0.37	0	0.89	-1.21	-0.42	0.4	-1.01	-1.5	-0.84	0.48	0
	FZD8_0.222298942543881	0	0	2.98	0	0.11	1.3	0	0	0.87	0	0	0	0	0	0	0	0	0	0	0	0	0	0	0	0	0	0.06	1.58	0	0.32	0	0.45	0	0.93	0	0.26	0	0	0	2.34	0	0	0	0.67	0.81	1.71	0	0.77
	G6PD_0.000233383836858726	-0.84	-1.7	-2.64	-1.05	-0.19	0.83	1.96	-2.24	-1.23	0.17	0.98	1.34	-0.36	-2.04	-1.11	2.94	2.21	4.67	2.42	-0.66	2.97	1.91	-1.02	2.55	-1.87	-2.64	-1.82	-1.53	-1.26	-2.64	-2.24	-2.22	0.06	-2.04	-0.36	-2.19	-0.02	-0.58	-2.64	-1.44	-1.43	1.76	-1.42	0.18	0.04	0.16	1	1.86
	GYS1_1.07297784421815E-06	0.59	0.4	-0.38	0.24	0.05	-0.26	0.24	-1	-0.35	-1.38	-0.34	-0.78	0.23	-1.13	-1.1	0.36	0.38	0	0.51	-0.39	0.74	-0.86	-0.75	-0.47	-0.82	-1.14	-0.34	-0.66	0.44	-0.45	-0.58	-0.82	-0.58	-0.79	-0.54	-0.73	-0.11	-1.53	-0.66	0	-0.61	-0.38	-0.68	-1.09	-0.24	0.16	0.27	-0.25
	HNRNPA3_3.3953636088971E-14	0.26	0.39	-1.33	-0.4	0.77	-0.12	0.42	-0.36	0.01	-0.52	-0.16	0.37	1.01	-1.35	-0.76	0.43	0.87	0.49	0.43	0	0.41	-0.56	-0.31	0.4	-0.43	-0.5	-0.74	-0.14	-0.11	-0.55	-0.34	-0.75	-0.41	-0.43	0.01	-0.95	0	0.42	-1.21	0.06	0.23	-0.02	-0.86	-0.62	1	0.35	0.16	-0.18
	HSD17B2_0.0381770975826486	1.41	0.95	2.95	-1.39	2.22	1.76	-3.41	1.17	1.33	1.72	-1.04	0.21	1.21	0.96	0.14	0.02	-0.36	-1.06	-1.59	3.38	0.12	-0.02	1.32	1.32	-1.79	0.18	-1.45	-0.19	-1.06	-3.42	-0.52	0.19	1.45	-0.42	1.23	0	-0.46	-0.64	-0.36	1.48	-1.33	0.51	1.45	0.49	1.97	-0.05	-2.51	1.09
	IGF1_8.60262939744616E-17	2.31	-0.89	1.45	-0.46	-0.89	-0.89	-0.04	-0.89	-0.89	1.8	0.44	-0.89	0.95	0.56	-0.89	-0.89	1.06	-0.89	-0.26	1.65	-0.89	-0.26	-0.89	-0.89	-0.04	2.58	0.74	-0.31	-0.2	3.24	0.63	1.6	0.19	2.4	-0.89	1.85	1.27	0.95	-0.21	2.62	-0.29	-0.89	1.55	1.23	-0.89	-0.89	0.44	0.04
	IGFBP3_3.38112379785424E-09	-1.71	-1.64	-0.47	-0.78	-0.99	-1.01	-0.47	-0.78	-0.98	-1.04	-2.41	0.39	0.51	-0.95	-0.53	1.73	-0.37	0.51	1.15	1	3	0.75	0.52	0.86	-1.67	0.96	-1.65	-0.65	-2.81	-1.04	-0.57	-0.26	-0.53	0.17	-0.94	-0.46	-1.27	-2.43	0.37	0.7	-1.86	-1.76	0.13	-0.18	0.57	3.84	0	0.59
	IL10RB_5.52984773634714E-07	-0.04	0.21	0.15	-0.6	1	-0.18	-1.11	-0.05	-0.96	0.45	-0.63	0.57	-0.22	-0.69	-0.14	0.69	-0.24	0.45	-1.09	-0.11	-0.91	-0.78	0.27	-0.34	-0.17	-0.55	-0.67	-0.1	0.55	-0.41	-0.35	-0.37	-0.01	0.12	-0.39	-0.22	-0.06	0.56	-0.09	-0.21	-0.39	-0.07	0.1	0.35	-0.03	1.16	-0.28	-0.02
	IL1R2_4.85094021835433E-06	-0.62	-1.26	0.41	-0.48	-1.09	0.48	0.73	3.12	-1.43	-1.1	-0.62	-1.08	-0.45	-1.46	0.86	-1.46	-0.22	1.39	0	0.25	0.58	0.77	-1.46	-0.35	-0.18	-1.46	-0.53	2.12	0.07	-1.46	-0.87	-0.22	-0.34	-0.5	0.17	-0.61	-1.4	2.27	-1.46	-1.46	-0.73	0.12	-0.98	-0.56	0.18	2	2.17	-0.79
	JAG1_0.00275341519708283	-2.14	-0.21	-0.61	-0.9	1.25	-0.26	0	-2.14	0.03	-1.08	-0.24	-0.81	-0.35	-1.7	-2.14	-0.2	-1.65	-1.83	-1.68	-1.18	-0.24	-2.14	-1.98	-0.87	-0.23	-2.14	-1.99	-0.25	-0.56	-0.56	-0.21	-0.48	0.22	-1.02	-1.04	-0.14	0.45	-0.28	-1.49	0.91	-1.54	0.5	0.24	0.83	0.95	1.01	0.16	1.1
	JAG2_4.92707767495129E-08	-0.79	-0.03	-0.79	-0.45	2.07	1.48	-0.79	-0.79	0.58	-0.27	0.71	0.49	0.13	0.18	1.55	-0.79	-0.79	1.2	-0.02	-0.79	0.83	-0.79	-0.64	0.98	-0.37	-0.79	-0.79	0.83	-0.2	0.43	-0.79	-0.67	0.41	-0.79	0.49	0.27	0.46	-0.19	-0.79	0.61	-0.79	0.43	0.09	0.32	0.62	1.59	0.19	1.15
	JAK1_0.0136967286662942	-0.49	-1.98	-0.23	-0.26	-0.97	-1.45	-0.73	-0.72	-0.83	-0.84	-0.67	-0.47	-0.39	-1.39	-1.79	-0.17	-1.25	0.09	-2.29	-1.94	-2.42	-0.28	-0.96	-2.01	0.14	-0.67	0.14	0.19	-0.78	0.88	-0.19	-0.23	0.01	-0.6	0.06	-0.3	-0.11	-0.35	-0.15	0.22	-0.91	0.11	0.13	0.02	-0.87	-0.31	0.45	0.54
	JAK2_0.224651707332991	0	0	0	0	0	0	0	0	0	0	0	0	0	0	0	0	0	0	0	0	0	0	0	0	0	0	0	0	0	0.25	0.12	0	0	0	0	0	0	0	0	0	0	0.03	0	0.03	0	0.82	0.33	0.16
	JAK3_0.0190399975732943	0	0	0	0	0.78	1.12	0.84	0	0	0	0.75	0	0.99	0	0	0.53	0	0	0.54	0	1.3	0	0	1.08	0	0	0	0	0	0	0	0	0.68	0	0.03	0	0	0	0	0	0	0.62	0	0.23	0.31	0.87	1.65	0.39
	JUN_6.08576229294229E-10	0.15	-1.91	-2.06	-0.39	-0.96	-1.15	-1.66	0.19	-0.88	0.06	-0.56	0.45	-1.67	-1.28	-1.5	0.71	-1.02	0.77	-1.17	-1.41	-2.97	0.1	-2.13	-0.9	-1.03	-1.28	-0.44	-0.67	-0.98	0.17	-0.22	1.32	-0.65	-0.61	-0.39	1.28	-0.54	0.46	0.88	0	0.66	-0.27	-1.49	0.29	-1.59	-0.63	-0.78	-0.24
	KRAS_0.0109087364865918	-1.37	-1.44	0.35	-1.02	-0.83	-1.19	-0.72	-1.44	-0.64	-0.68	-0.25	-0.77	-1.44	-1.44	-1.44	-0.92	-1.38	-1.44	-1.44	-0.33	-1.44	-1.44	-1.44	-1.32	-0.56	0.05	-0.34	-0.58	-0.34	0.65	-0.18	-0.45	-0.62	-1.28	-0.23	-0.58	-0.12	-1.1	-0.86	-0.36	-0.01	-0.16	-0.12	-0.09	1.58	-0.37	-0.27	0.02
	LEF1_1.51704383827348E-05	0	0	0	0.43	0.48	0	2.54	0	1.06	0	0.94	0	0	0	0	2.42	0	0	0.77	0	0	0	1.79	0.25	0	0	1.52	2.45	0	0	0	0	0.24	1.73	0.37	0	0.86	0	0	0	0	1.08	0.32	0.92	0	0	1.36	1.65
	LRP5_0.0104861165391792	0.07	-0.76	0.59	0.05	0.14	-0.94	-1.11	-0.13	-1.06	0.41	-0.45	0.84	-0.88	-0.07	-1.04	0.01	-2.26	-0.2	-1.47	-0.22	-1.82	-0.73	0.15	0.09	-0.58	-0.25	0.09	-1.03	-0.15	0.77	-0.56	-0.29	0.03	-0.39	-0.32	-0.1	-0.11	0	0.41	0.69	-0.49	0.45	1.25	0.24	-0.88	-1.84	0.06	0
	MAP2K1_4.01789603957622E-06	-0.04	-0.68	0.03	-0.14	0.42	-0.2	-0.54	-0.31	0.34	-0.09	-0.09	-0.72	-0.61	-1.01	-1.25	-0.05	0.8	-0.13	-0.26	-0.31	-0.55	0.09	-0.68	-1.01	0	0.55	-0.61	-0.45	-0.18	-0.08	-0.06	-0.49	0	-1.24	-0.02	-0.36	-0.27	-0.5	-0.07	0.45	0.32	0.26	-0.1	-0.1	-0.54	0.42	-0.02	0.18
	MAPK3_1.51049204988574E-16	-0.88	-1.22	-1.14	-0.13	0.64	1.2	-0.05	-0.25	-0.51	-0.04	0.18	-0.03	0.53	-0.6	0.18	-0.64	1.7	0.52	0.72	-0.57	1.49	-0.45	-1.06	0.42	-0.86	-1.76	-0.28	-0.15	-0.28	-0.93	-1.33	-0.81	-0.38	-0.57	-0.32	-0.71	0.47	0.05	-1.6	0.34	-0.33	0.49	-0.15	-0.33	0.25	0.68	0.5	0.76
	MET_0.00429148540807027	-0.19	-0.69	-0.22	-0.99	1.03	-0.84	0.07	0.24	-0.3	-0.63	-0.84	-1.15	-0.17	-1.48	-1.28	2.4	-0.45	0.02	-1.69	-1.19	2.61	-1.75	0.06	1.65	0.52	-0.28	-0.38	0.28	0	0.8	0.49	-0.25	-0.27	-0.31	-0.42	-0.79	-0.31	-0.84	0.29	0.33	-0.49	-0.16	0.72	-0.63	-1.17	-0.1	-0.41	-0.42
	MMP2_0.175962971986228	-2.07	-0.07	-2.07	0.27	2.83	0.82	-1.22	-1.67	0.64	0.25	1.11	-1.63	2.23	0.89	-2.07	-1.09	-2.07	-1.09	-1.53	-2.07	-0.78	-2.07	-2.06	-0.04	-1.21	-1.59	-1.29	0.29	-0.07	-1.39	-0.63	-0.36	1.2	-1.97	0.29	0.33	2.42	0.84	-1.77	1.72	-0.61	1.99	0.65	2.13	1.58	1.72	-0.35	2.69
	MMP9_0.102999111030154	-2.04	-2.04	-2.04	-2.04	0.42	2.13	-0.51	-1.39	1.89	0.66	1.92	-2.04	0.72	1.02	-0.69	2.24	0.97	0.53	-0.93	0.44	3.29	0.54	-2.04	3.76	1.1	-2.04	-2.04	-1.3	-1.97	-2.04	-1.32	-1.38	1.09	-2.04	0.91	-2.04	1.17	-0.16	-2.04	-2.04	-2.04	3.61	-0.96	1.43	2.36	1.4	2.81	0.32
	MTHFR_3.56233965352393E-11	-0.49	-0.8	-0.55	-0.8	-0.8	0.72	-0.8	-0.8	0.13	-0.27	-0.22	1	-0.22	-0.8	-0.32	-0.57	-0.8	1.15	-0.35	-0.8	0.24	-0.8	-0.16	0.42	-0.8	0.02	-0.42	-0.8	-0.2	-0.8	-0.8	-0.43	0.54	-0.65	-0.32	-0.13	0.23	0.51	-0.8	-0.26	-0.8	0.54	0.53	-0.66	-0.07	-0.8	-0.49	-0.46
	MTSS1_9.19752710648238E-05	-0.58	0.01	-0.37	-0.23	-1.28	0.18	-0.48	0.02	0.87	0.44	0.19	0.23	-1.18	-1.45	0.45	-0.44	-0.15	0.55	-0.6	-0.52	-1.16	-1.2	-0.31	-0.53	-0.3	0.4	0.87	1.07	-0.63	-0.25	0.49	-0.16	-0.37	-0.28	0.5	-0.32	-0.28	-0.15	0.03	-0.18	0.49	0.41	0.22	-0.52	-0.78	-1.6	-0.26	-0.24
	MYC_0.00823164471630601	-2.84	-2.3	0.99	1.2	-0.79	2.4	1.68	-0.07	0.52	-0.46	0.55	-0.45	-1.72	-1.53	0.37	-0.06	-1.67	1.1	-2.95	-3.05	-0.88	1.24	-2.05	1.06	-1.13	-1.35	-1.74	0.66	-1.86	-1.76	-1.43	0.53	0.65	-1.4	1.48	0	-0.84	1.27	-1.33	-3.49	-2.63	1.05	-0.54	-0.26	1.74	-0.1	0.76	0.84
	MYH9_3.35636469188755E-09	-1.04	-1.04	-0.53	-0.29	-0.05	-0.71	-1.12	-1.41	-1.32	-0.57	-0.2	-0.15	-0.63	-1.31	-1.49	-0.17	-1.12	-0.37	-1.94	-1.47	-1.57	-1.09	-1.33	-0.39	-0.78	-1.59	-0.34	-0.98	0.2	0.62	-0.4	-0.78	-0.45	-1.48	-0.04	-0.35	0.04	0.14	-0.85	-0.17	-0.93	0.87	-0.18	0	-0.1	-0.11	-0.15	0.25
	NCOA2_5.29430608836131E-07	-1.53	-0.96	-1.3	-1.39	-1.97	-0.95	0.14	-0.42	0.52	0	-0.26	-0.15	-2.1	-1.75	-0.11	-0.68	-0.65	0.5	-2.09	-1.07	-2.44	-0.52	-0.98	-1.25	-1.3	-0.98	0.56	0.27	-0.94	0.19	-0.01	-0.54	-0.42	-0.69	-0.1	-0.77	-0.41	-0.9	-0.76	-0.33	0	0.84	0.29	0.06	-1.11	-1.58	0.48	-0.92
	NCOA6_2.33509944125981E-11	-0.45	-1.59	-1.21	-1.29	-0.44	-0.86	-0.78	-1.63	-0.9	-1.38	-0.75	-0.47	-1.51	-1.79	-1.79	-0.6	-0.33	-0.96	-1.42	-1.2	-1.79	-1.33	-1.33	-1.43	-1.54	-1.79	-0.77	-0.29	-0.7	0.18	-0.73	-0.94	-0.88	-1.24	-0.95	-0.95	-0.47	-1.08	-0.99	-0.47	-0.37	0	-0.34	-0.51	-0.04	-1.37	-0.2	-0.4
	NFKB1_0.0707856803453157	-1.61	-2.18	-0.28	0.14	-0.82	-1.1	-0.4	-0.95	-0.73	-0.71	-0.45	-0.54	-1.45	-1.47	-1.6	0.06	-1.54	-1.27	-1.93	-1.65	-2.21	-0.03	-0.76	-1.46	-1.2	-0.92	-0.58	-1.25	-1.5	-1.13	-0.46	0.01	0.06	-0.88	-0.05	-0.43	-0.31	-0.96	-0.79	-0.86	-1.26	-0.14	0.32	0.56	-0.34	-0.32	0.45	0.29
	NGF_0.327992316468416	0	0.33	0	0.53	0.77	1.19	0	0	0	0.3	0	0	0.56	0	0	0	0	0	0	0	0	0	0	0	0	0	0	0	0.2	0	0	0	0.66	0	0	0	0	0	0	1.29	0	0	0	0	0.4	0.56	0	1.65
	NR1I2_7.54824982448958E-08	0.59	0.84	-0.42	1.01	-2.01	-0.51	-1.73	-1.41	-1.9	-0.69	-0.13	0.37	0.05	-1.51	-2.01	-2.01	1.64	-0.27	-1.56	-1.16	-2.01	-0.36	-2.01	-1.57	1.84	1.14	0.87	0.46	1.56	2.26	2.07	-0.42	0.85	0.23	0.97	1.25	0.55	0.99	1.75	1.32	0.94	-1.03	-2.01	0.24	-2.01	-2.01	-0.1	-1.05
	P2RY2_4.20145114690057E-05	1.24	0.48	0	1.05	0	0.36	1.2	0	0	0	1.1	0	0	0	0	0	0	1.15	0	0	0	0.83	0	0	0.31	0	0.79	1.01	0	0	0	0	0.53	0	0.5	0	0.16	0.21	0	0.6	0	1.24	0	0	0	0.68	1.74	0.75
	PDGFRA_0.0119781755212529	0	0	0	0	0.42	0.53	0	0	0.75	0.6	0	1.37	1.95	0	0	0	0	0	0	0	0	0	1.95	1.63	0	0	0	0	0	0	0	0	1.39	0	0.07	0.52	0.7	0	0	1.12	0	0.19	0	0.92	0	2.26	0	1.48
	PDGFRB_2.38608935404525E-07	-3.36	-1.19	-1.02	0.16	2.3	-0.07	-1.46	-1.85	-0.64	-0.62	-0.1	0.33	0	-0.8	-1.46	-0.99	-1.15	-1.52	-2.07	-2.37	-2.5	-3.35	0.56	-0.7	-0.69	-2.11	0.3	-0.17	-0.57	0.03	-0.88	-0.66	0.26	-1.37	-0.3	-0.12	0.71	-1.16	-2.21	1.02	-1.74	0.75	1.17	0.59	1.42	0.33	-0.1	0.94
	PEA15_9.83943883386373E-15	0.09	-1.31	-2.09	-0.6	1.97	0.97	0.9	-0.96	-0.14	-0.5	0.27	-1.03	0.01	-0.71	-0.39	-0.45	0.11	-0.02	-0.17	-0.22	-0.55	-0.82	-0.79	-0.41	-1.14	-1.31	-0.18	0.5	-0.88	-0.83	-0.79	-1.41	-0.64	-2.18	-0.2	-1.66	-0.11	-0.4	-2.08	0.34	-0.16	1.02	0.12	-0.05	0.28	0.89	0.32	0.52
	PIK3CA_0.00294603608416991	-0.51	-0.88	-0.19	-0.69	-0.54	-0.65	-0.72	-0.77	-0.3	-0.88	-0.88	-0.42	-0.88	-0.88	-0.88	-0.38	-0.52	-0.34	-0.88	-0.64	-0.88	-0.88	-0.88	-0.88	-0.39	-0.36	-0.73	-0.52	0.83	0.71	0.17	-0.08	-0.57	-0.67	-0.73	-0.51	-0.16	-0.88	-0.56	0.07	-0.32	-0.45	-0.02	-0.59	-0.73	-0.26	-0.45	-0.07
	PPARG_0.0010291750557194	0.23	0.48	0.15	-0.51	-0.26	-0.32	1.41	-0.06	-0.6	-0.98	0	-0.55	-0.07	-1.36	-0.36	1.28	1.36	2.1	-0.61	1.77	-0.09	-0.56	-0.22	2.34	0.43	-1.36	-0.46	0.85	-1.36	-0.42	-0.9	0.01	-0.28	-0.28	-0.05	-0.12	-0.28	0.4	-0.4	-0.44	-1.36	0.64	-0.5	-0.87	1.58	-1.18	0.4	0.75
	RORC_0.0763526420482904	-1.77	-0.32	-1.19	0.49	0.15	-1.23	0.19	1.11	-0.93	-0.78	-0.38	1.43	0.59	-0.4	0.11	-0.1	1.21	-1.19	0.8	-1.51	-2.62	-0.21	-0.08	-0.59	0.24	0.02	0.88	-1.29	0.16	1.61	0.83	0.31	-0.17	0.85	-0.31	0.18	0.07	0.99	0.99	1.64	0.54	-0.34	0.65	0.17	-2.89	-0.35	-0.8	-2.01
	SEMA3F_3.89917226658155E-21	-1.24	-0.12	-0.53	0.66	0.54	-0.49	0.09	-0.9	-0.76	-0.09	0.18	-1.13	0	-0.5	0.03	-0.11	-0.5	-0.95	-0.09	0.29	0	-0.26	-0.75	0.48	0.5	-1.76	-0.28	-0.2	0.43	0.91	-0.77	-0.54	-0.52	-1.25	-0.18	-0.68	0.38	-0.8	-0.7	0.79	-0.36	0.29	-0.52	0.67	0.34	0.68	0.41	0.63
	SHH_0.409362105939893	-0.04	0.62	0.2	1.2	0.24	-0.69	-0.4	2.08	-0.58	-0.16	0.59	-0.72	-0.25	-0.89	-0.55	0	-0.75	0.21	-1.48	-1.48	-1.48	-0.36	1.41	0.97	-1.1	-0.62	1.13	2.09	-1.14	0.42	0.91	1.04	0.23	1.01	-0.16	0.16	-0.1	0.27	0.22	0.14	-1.48	-0.28	0.63	-0.02	-0.01	-0.73	-0.65	0.14
	SP1_1.88846983288555E-06	-0.64	-2.4	-0.77	-1.04	-0.98	-1.35	-1.99	-2.3	-1.49	-1.05	-0.93	-0.63	-1.48	-2.5	-1.89	-0.19	-1.02	-0.81	-2.32	-2.08	-2.56	-1.33	-1.87	-1.75	-1.27	-1.22	-1.01	-1.12	-0.11	0.6	-0.43	-0.45	-0.64	-0.96	-0.89	-0.25	-0.61	-1.11	-0.69	0	-0.26	-0.33	-0.55	-0.21	-0.67	-1.47	-0.07	-0.57
	SPP1_0.00429228374588878	-2.29	-2.53	-5.46	-2.92	-4.78	5.06	4.49	-2.37	3.18	0.84	2.56	-4.83	-0.77	1.94	4.44	0.32	0.7	3.78	0.27	-2.03	1.34	4.81	-5.74	0.56	-3.43	-6.37	-3.57	0.73	-6.37	-6.37	-3.55	-5.21	4.85	-6.37	3.89	-6.21	0.67	-1.76	-6.37	-6.37	-3.69	4.19	-1.21	4.6	-0.73	3.94	5.37	4.52
	SRC_2.16478935029319E-07	-2.13	-2.13	-2.13	-1.53	0.11	1.13	-0.44	-2.13	-1.89	-0.34	-0.22	-2.13	-1.83	-2.09	-0.71	-1.09	0.82	1.2	-0.77	-0.12	-0.27	-0.44	-2.13	0.4	-2.13	-2.13	0.97	-0.22	-2.13	-2.13	-2.13	-0.89	0.04	-0.6	0.31	-1.32	-1.39	-1.76	-2.13	-2.13	-1.79	1.19	-2.13	0.19	0.27	-0.08	0.31	-1.68
	STAT1_0.0664490138196338	-0.31	-2.2	-0.37	-1.76	-0.51	-1.8	0.1	-1.26	-0.27	1.19	0.25	-0.19	0	0.84	-2.02	0.83	-0.48	-1.3	-0.7	-0.73	-0.54	-0.8	-1.53	-1.13	-1.11	0.83	-1.36	-0.92	-1.1	1.26	0.22	-0.89	0.17	-1.66	0.77	-1.26	0.52	-0.33	-1.42	-0.38	-0.81	1.18	0.36	-0.17	-0.35	0.04	0.59	0.87
	STAT3_0.382937455735706	-2	-1.18	0.04	0.44	-0.28	-0.29	-1.2	-0.05	0.1	-0.04	-0.52	0.32	-0.76	-0.43	-0.27	-0.67	-0.62	-0.49	-0.36	-0.66	-1.89	-0.54	-0.75	-0.05	-0.84	0.08	-0.82	-1.14	-0.77	0.31	-0.39	0.91	0.27	0.55	-0.82	0.82	0.47	0.88	-0.63	-0.65	-0.88	-0.16	0.79	0.67	-0.94	0.33	-0.42	0.13
	STAT5A_0.00116096394774443	-0.32	0.52	-1.36	0.25	0.19	-0.2	1.08	-0.67	-0.42	-0.2	0.27	-0.58	1.13	-0.42	-0.68	-0.66	0.32	-0.91	1.26	-0.99	1.89	-0.34	-0.66	-0.42	-1.05	-1.29	-0.22	0.42	-0.13	-0.43	-0.44	-0.17	0.09	0.1	0.03	-0.92	0.16	-0.05	-0.53	-0.3	-1.07	0.57	-0.4	0.06	-0.11	1.52	1.16	0.35
	STAT6_2.75220386233976E-06	-0.03	-1.08	0.38	0.18	0.06	-0.58	-0.73	-0.39	-0.92	-0.25	0.22	-0.23	-0.17	-0.84	-0.72	0.79	0.05	-1.09	0.02	-0.86	-0.58	-0.64	-0.25	-1.02	-0.59	-0.24	0.57	0.12	0	0.82	-0.35	0.32	-0.02	-0.35	0.57	-0.06	-0.18	-1.08	-0.35	0.09	-0.52	-0.01	-0.58	-0.23	-0.62	-0.75	-0.48	0.02
	THBD_0.0039151516595403	-1.26	-0.94	0.05	0.46	0.76	0.53	-1.01	-1.26	0.49	0	0.63	-1.07	0.48	-0.64	-1.26	-1.26	-1.26	-1.26	-1.26	-1.26	-1.26	-1.26	-1.26	-1.26	-0.76	-0.47	-1.26	-0.69	-0.32	-1.14	0.31	2.06	0.94	-0.81	0.12	1.24	0.99	0.32	-1.26	0.99	-0.44	0.14	0.12	1.31	0.48	-0.3	0.2	0.92
	TLR2_0.787473084594679	-0.06	-0.06	-0.06	-0.06	-0.06	-0.06	-0.06	-0.06	-0.06	-0.06	0.42	0.87	0.51	0.08	-0.06	0.93	-0.06	-0.06	0.8	-0.06	-0.06	0	-0.06	-0.06	-0.06	-0.06	-0.06	-0.06	-0.06	-0.06	-0.06	1.26	0.35	-0.06	-0.06	0.72	0.47	-0.06	-0.06	1.95	-0.06	-0.06	-0.06	0.48	-0.06	0.76	0.72	2.04
	TLR3_0.113313864923389	-0.19	-0.43	-0.43	-0.43	-0.43	-0.43	-0.43	-0.43	-0.43	0.16	-0.43	-0.43	-0.43	-0.43	-0.43	1.53	-0.43	-0.43	-0.43	-0.43	-0.43	0.1	-0.43	-0.43	-0.43	0.81	-0.43	-0.43	0.53	1.78	0.06	-0.12	0.03	-0.43	-0.43	0.07	-0.12	-0.43	-0.18	1.71	-0.43	-0.43	1.23	0.03	-0.43	-0.43	0.34	0.4
	TLR4_1.22279165139727E-05	-0.46	-0.46	-0.46	-0.46	-0.46	-0.46	-0.46	-0.46	-0.46	-0.46	0	-0.46	-0.46	-0.46	-0.46	-0.46	-0.46	-0.46	-0.46	-0.46	-0.46	-0.46	-0.46	-0.46	1.71	0.62	-0.46	-0.46	-0.46	2.8	1.16	0.47	-0.32	-0.46	-0.46	-0.3	0.31	-0.46	1.33	1.44	-0.46	0.1	-0.46	0.58	-0.32	-0.46	0.62	0.38
	TRAP1_0.000208306590374768	-1.39	-2.16	0.65	-0.14	-0.25	1.28	-1.46	-1.14	-1.52	0.56	0.26	-0.51	-0.48	0.29	-0.18	-0.38	0.75	0.13	-2.96	-3.6	-1.77	-0.26	-1.22	-0.37	-1.08	-1.38	0.33	-0.66	0.23	0.29	-0.67	-0.54	-0.3	-0.66	1.5	-0.55	0.61	-0.17	0.4	0.19	-0.48	0.64	0.06	0	0.49	-1.04	0.9	-0.88
	UGT2B15_0.985767694402979	1.13	1.36	-2.18	-0.33	-6.03	-1.19	0.4	0.06	0.04	0.64	0.86	-0.02	-0.1	-1.31	0.33	0.77	-1.04	0.55	-0.04	0.26	-1.23	-0.21	0.49	-2.43	1.71	0.72	0.15	0.06	1.54	1.25	2.19	-0.35	1.04	0.23	0.77	0.78	0.73	-0.48	-6.03	1.17	1.79	0.97	0.88	0.9	-2.36	-1.15	0.06	-0.3
	UGT2B17_0.594654466013052	1.45	1.63	0	0	0	1.49	0	0	0	4.17	0.21	0	1.03	3.46	0	0	0	0	2.16	0	0	0	0	0	0.28	0.67	3.66	0	2.99	0.39	0	0	0	1.82	0	0	1.74	0	0	0	7.64	0	0	0.33	0	0	1.92	0
	VCAM1_0.0395980808235755	-2.63	-2.44	-2.63	-0.91	-0.5	-1.11	1.98	-2.63	2.25	-0.7	1.03	-2.63	0.97	-2.1	-1.89	3.45	1.72	2.06	-1.6	0	0.98	-1.27	-2.63	-0.26	-2.53	-1.34	-2.63	-0.68	-2.53	-0.82	1.16	0.15	-0.2	-1.77	2.16	-1.06	0.12	0	-0.53	0.32	3.38	2.21	1.36	0.07	2.23	0	0.67	-0.25
	VEGFB_2.02714992301708E-05	-1.54	-1.82	-3.79	-2.13	0.45	-0.26	1.26	-3.04	0.58	-2.02	-1.12	1.56	0.62	-1.94	0.17	-1.37	0.81	0.69	1.65	0.52	1.2	0.02	1.51	0.42	-3.86	-3.19	-3.78	0.46	-1.53	-3.99	-2.78	-2.76	-1.29	-3.55	-1.51	-1.82	-1.92	-2.03	-3.8	-1.78	0.34	0.28	-1.4	-0.92	-0.13	2.07	-0.2	-0.51
	VEGFC_0.00510078768450286	-0.69	-0.23	-0.3	0.57	1.48	0.77	0.72	-0.59	1.05	-0.07	0.61	-0.57	0.26	0.01	-0.69	-0.69	-0.69	-0.69	-0.69	-0.69	-0.69	-0.69	-0.69	-0.69	-0.45	-0.69	-0.69	0.37	0.09	-0.69	-0.25	-0.12	0.35	-0.4	0.5	-0.05	0.97	0.96	-0.69	0.53	-0.41	0.91	0.46	1.56	1.07	0.11	0.13	1.89
	ZEB1_8.32659573340376E-06	-1.33	-1.33	-0.25	-0.32	0	-1.09	-0.7	-0.99	-0.78	-1.12	-0.92	-0.2	-1.33	-1.33	-1.33	-0.84	-0.75	-1.33	-1.19	-1.33	-1.33	-1.33	-1.33	-1.33	-0.29	-1.02	-0.1	0.02	-1.14	0.59	0.16	0.4	-0.32	-0.46	-0.87	-0.06	0.33	-0.75	-0.55	0.83	-0.84	-0.27	-0.1	0.46	-0.27	-0.43	-0.5	-0.34
VD metablism genes	VDR_0.00112883480375701	0	0	0	0	1.52	0	0	0	0	0	0	0	0	0	0	0	0	0	0	0	0.24	0	0.28	0	0	0	1.54	0	0	0	0	0	0.34	0	0	0	0	0	0	0	0	1.23	0	0	0	0	0	0
	RXRA_0.0061726978896182	0.12	0.78	0.15	-0.55	-0.49	0.27	-0.15	1.02	-0.41	0.06	0.02	-0.02	0.51	-0.41	-0.75	-0.81	-1.13	-0.38	-0.46	0.31	-0.89	-0.26	0.04	-0.59	-0.43	-0.62	0.17	-1.54	1.23	-0.19	0.09	0.18	0.51	-0.52	0.86	-0.64	0.48	0.37	0.47	1.19	0.22	0.22	0.87	0.7	-0.55	-1.51	-0.95	-0.09
	RXRG_0.105545911201942	0	0	0	0	0	0	1.79	3.33	0	0	0	0	0	0	0.38	0	0	0	0	0	0	0	0	0	0	0	0	2.97	0	0	0	0	0	0	0	0	0	0	0	0	0	0	0	0	0	0	0	0.08
	PTH1R_1.11949974972113E-24	0	1.31	0	0.44	1.2	1.88	0	0	0.38	0.1	0.14	0	3.27	0.85	0	0	0	0	0	0	1.01	0	0	0	0	0.76	0	0.18	0	0	0	0.94	1.89	1.38	0.66	0.68	0	0	1.06	2.41	0	0	0	0	0.54	0.77	0	0.48
	CYP11A1_0.0179222375960486	-0.8	0.88	-0.8	1.27	-0.8	1.78	1.31	1.66	-0.8	0.74	1.69	-0.8	1.58	0.63	0.06	0.73	-0.8	-0.8	0.14	0	-0.8	0.92	1.06	-0.8	2.22	1	0.05	2.82	1.23	2.25	1.08	-0.46	1.17	0.4	1.5	-0.07	1	-0.8	1.02	1.99	0.38	-0.8	0.43	0.09	-0.8	1.77	1.12	2.4
	CYP1A1_0.288371875906385	0	0	4.78	5.68	0	0	4.03	8.44	0	5.35	0	0	3.33	3.27	0	0	1.54	0.82	2.34	0	0	0	4.99	0	0	5.09	5.62	6.11	0.11	0	1.24	4.83	4.69	6.1	1.49	0.44	0.4	0	0	1.08	0	0	6.56	0	1.11	0	6.27	2.78
	CYP27A1_0.000959854364515919	-1.2	1.89	-1.92	1.34	1.23	-0.31	1.55	1.81	-0.43	1.49	0.43	-0.17	1.21	0.7	0.71	-2.22	0.79	-2.41	0.07	0.34	-1.36	0.86	0.64	-0.89	-0.18	0.01	1.59	1.43	0.91	-4.03	0.29	0.6	0.5	1.06	0.97	0	0.8	0.71	0.62	1.07	-0.9	1.02	-0.07	0.6	-0.89	-2.66	0.95	0.71
	CYP27B1_9.78368684145414E-05	0	0	0	0	0	0	0	0	0	0	0	1.08	0	0	0	0	0	0	1.62	0	0	0	0	0	0	0	0	0	0	0	0	0	0	0	0	0	0	0	0	0	0	0	0	0	0	0	0	0
	CYP2R1_1.55818237705804E-15	-0.35	-0.82	-1.31	-0.76	0.44	-0.9	-0.54	-0.64	-0.38	0.13	-1.08	-0.13	0.13	-0.9	-0.77	0.2	1.67	0.58	-0.73	-1.38	-0.84	0.02	0.03	0.16	-0.3	-0.62	-0.8	0.42	0.53	-0.55	-0.56	-0.84	-0.25	-0.48	-1.05	-0.83	0.43	-0.42	-0.8	0.15	-0.61	-0.59	0.52	-0.84	0.25	-0.34	0.17	0.23
	CYP3A4_0.000941381311877273	7.55	-2.1	-3.44	6.97	-2.02	-3.73	0.52	7.42	2.89	0.33	1.59	-1.49	3.58	2.57	-0.81	-1.87	2.96	-3.73	-1.68	-2.54	-3.73	-3.73	0.08	-3.73	-2.98	5.42	7.61	6.86	2.96	3.55	6.78	6.65	2.31	7.09	1.81	3.39	1.42	-3.73	4.43	5.51	-0.94	-2.47	-0.03	0.85	2.68	-3.73	2.48	-0.9
FibroSURE	A2M_0.042633534155717	-5.2	-0.23	3.16	-2.58	0.23	-0.12	-1.21	0.37	0.93	0.35	-0.88	0.91	1.39	2.15	1.82	2.49	-2.7	-1.99	-2.18	0.96	-0.12	-0.45	2.6	0.16	-2.22	-2.02	-1.03	-2.21	-0.66	-0.19	0.41	-1.41	0.64	-0.11	0.49	0.86	1.23	-0.86	-0.16	1.68	0.75	0.7	1.27	-0.03	2.16	1.28	0.99	0.83
	HP_1.87094880096029E-18	-0.7	0.82	-0.36	2.25	0.92	1.22	2.46	1.88	1.72	1.73	1.96	0.42	1.1	1.88	1.99	-5.62	0.05	-0.97	0	1.89	-3.52	1.91	-0.01	-1.98	1.35	2.04	0.87	0.27	0.98	0.51	0.66	2.3	1.35	2.9	0.59	2.26	2.02	2.37	1.48	0.48	0.23	0.7	1.64	1.66	-1.1	-3.39	1.51	0.49
	GGT5_0.016916230536911	-2.63	0.94	-1.75	1.49	2.88	2.55	-0.46	-0.17	1.82	0.66	0.97	-1.96	3.44	1.51	-1.23	-0.92	-2.63	-0.75	0.1	-2.63	0.86	-2.63	-0.81	0.02	-0.39	-0.18	-1.81	0.34	-0.14	-0.95	0	0.11	1.86	0.23	0.99	0.84	1.19	-0.32	-0.32	2.33	-2.17	0.81	0.27	0.78	0.64	1.6	-0.17	1.58
	GPT_0.299366469048051	0.51	3.1	3.21	1.74	-1.74	2.9	-0.26	0.47	1.89	0	0.38	-1.63	0.55	2.73	1	-1.71	0.07	-0.04	1.85	0.02	0.17	0.15	-0.06	-1.56	-0.32	0.9	1.71	-0.1	2.92	0.99	1.43	-0.03	0.77	-0.01	1.56	1.09	0.04	-1.32	0.86	0.86	0.18	-1.17	-1.17	0.27	-2.45	-0.66	0.04	-0.82
	UGT1A1_0.00454505298502218	-0.08	-3.34	2.74	-1.33	-5.31	-1.44	-1.41	-0.64	-2.28	1.66	0.08	-0.73	-3.31	1.63	1.41	0.24	-0.63	0.49	-5.31	-3.88	-5.31	-1.46	0.23	-0.64	0.83	0.91	2.43	0.03	-4.27	0.57	0.94	1.32	0.56	0.34	-0.1	1.68	0.71	-0.9	3.25	1.08	-4.11	2.15	3.02	0.82	0.83	-4.49	2.49	-0.38
[truncated: 100 more columns]
